# Supplementary material for: Cochaperones convey the energy of ATP hydrolysis for directional action of Hsp90
Source: Nat Commun. 2024 Jan 17;15:569. doi: 10.1038/s41467-024-44847-6 (PMC10794413; doi:10.1038/s41467-024-44847-6)
Supplement: Supplementary file 6 — Source Data [file 41467_2024_44847_MOESM6_ESM.zip › SourceData_Simulations/1_Simulations_0kT/sim_0kT_mol31of200.txt]

coordinates	115.35	138.38	243.35	138.38
time(s)	frame	Idon(a.u.)	Iacc(a.u.)	Idon ideal(a.u.)	Iacc ideal(a.u.)	FRET	FRET ideal (blurr)	FRET ideal	state sequence
1	1	195	30	1.744003e+02	2.559975e+01	1.333333e-01	1.279987e-01	1.279987e-01	1
2	2	167	20	1.744003e+02	2.559975e+01	1.069519e-01	1.279987e-01	1.279987e-01	1
3	3	180	23	1.744003e+02	2.559975e+01	1.133005e-01	1.279987e-01	1.279987e-01	1
4	4	173	28	1.744003e+02	2.559975e+01	1.393035e-01	1.279987e-01	1.279987e-01	1
5	5	188	23	1.744003e+02	2.559975e+01	1.090047e-01	1.279987e-01	1.279987e-01	1
6	6	186	24	1.744003e+02	2.559975e+01	1.142857e-01	1.279987e-01	1.279987e-01	1
7	7	165	28	1.744003e+02	2.559975e+01	1.450777e-01	1.279987e-01	1.279987e-01	1
8	8	164	24	1.744003e+02	2.559975e+01	1.276596e-01	1.279987e-01	1.279987e-01	1
9	9	169	21	1.744003e+02	2.559975e+01	1.105263e-01	1.279987e-01	1.279987e-01	1
10	10	175	23	1.744003e+02	2.559975e+01	1.161616e-01	1.279987e-01	1.279987e-01	1
11	11	164	18	1.744003e+02	2.559975e+01	9.890110e-02	1.279987e-01	1.279987e-01	1
12	12	186	30	1.744003e+02	2.559975e+01	1.388889e-01	1.279987e-01	1.279987e-01	1
13	13	179	25	1.744003e+02	2.559975e+01	1.225490e-01	1.279987e-01	1.279987e-01	1
14	14	183	15	1.744003e+02	2.559975e+01	7.575758e-02	1.279987e-01	1.279987e-01	1
15	15	164	30	1.744003e+02	2.559975e+01	1.546392e-01	1.279987e-01	1.279987e-01	1
16	16	163	19	1.744003e+02	2.559975e+01	1.043956e-01	1.279987e-01	1.279987e-01	1
17	17	151	26	1.744003e+02	2.559975e+01	1.468927e-01	1.279987e-01	1.279987e-01	1
18	18	175	21	1.728739e+02	2.712613e+01	1.071429e-01	1.356306e-01	1.432382e-01	2
19	19	173	23	1.713524e+02	2.864764e+01	1.173469e-01	1.432382e-01	1.432382e-01	2
20	20	170	26	1.713524e+02	2.864764e+01	1.326531e-01	1.432382e-01	1.432382e-01	2
21	21	199	35	1.731317e+02	2.686828e+01	1.495726e-01	1.343414e-01	1.279987e-01	1
22	22	183	27	1.744003e+02	2.559975e+01	1.285714e-01	1.279987e-01	1.279987e-01	1
23	23	175	23	1.744003e+02	2.559975e+01	1.161616e-01	1.279987e-01	1.279987e-01	1
24	24	167	28	1.744003e+02	2.559975e+01	1.435897e-01	1.279987e-01	1.279987e-01	1
25	25	174	29	1.744003e+02	2.559975e+01	1.428571e-01	1.279987e-01	1.279987e-01	1
26	26	162	28	1.744003e+02	2.559975e+01	1.473684e-01	1.279987e-01	1.279987e-01	1
27	27	156	23	1.744003e+02	2.559975e+01	1.284916e-01	1.279987e-01	1.279987e-01	1
28	28	163	30	1.744003e+02	2.559975e+01	1.554404e-01	1.279987e-01	1.279987e-01	1
29	29	178	25	1.744003e+02	2.559975e+01	1.231527e-01	1.279987e-01	1.279987e-01	1
30	30	174	27	1.744003e+02	2.559975e+01	1.343284e-01	1.279987e-01	1.279987e-01	1
31	31	191	20	1.744003e+02	2.559975e+01	9.478673e-02	1.279987e-01	1.279987e-01	1
32	32	181	28	1.744003e+02	2.559975e+01	1.339713e-01	1.279987e-01	1.279987e-01	1
33	33	161	24	1.744003e+02	2.559975e+01	1.297297e-01	1.279987e-01	1.279987e-01	1
34	34	147	28	1.744003e+02	2.559975e+01	1.600000e-01	1.279987e-01	1.279987e-01	1
35	35	160	21	1.744003e+02	2.559975e+01	1.160221e-01	1.279987e-01	1.279987e-01	1
36	36	193	27	1.744003e+02	2.559975e+01	1.227273e-01	1.279987e-01	1.279987e-01	1
37	37	177	31	1.744003e+02	2.559975e+01	1.490385e-01	1.279987e-01	1.279987e-01	1
38	38	167	36	1.552839e+02	4.471614e+01	1.773399e-01	2.235807e-01	1.279987e-01	1
39	39	39	161	4.762302e+01	1.523770e+02	8.050000e-01	7.618849e-01	7.618849e-01	4
40	40	48	127	4.762302e+01	1.523770e+02	7.257143e-01	7.618849e-01	7.618849e-01	4
41	41	58	137	4.762302e+01	1.523770e+02	7.025641e-01	7.618849e-01	7.618849e-01	4
42	42	39	133	4.762302e+01	1.523770e+02	7.732558e-01	7.618849e-01	7.618849e-01	4
43	43	41	161	4.762302e+01	1.523770e+02	7.970297e-01	7.618849e-01	7.618849e-01	4
44	44	49	147	4.762302e+01	1.523770e+02	7.500000e-01	7.618849e-01	7.618849e-01	4
45	45	53	131	4.762302e+01	1.523770e+02	7.119565e-01	7.618849e-01	7.618849e-01	4
46	46	49	141	4.762302e+01	1.523770e+02	7.421053e-01	7.618849e-01	7.618849e-01	4
47	47	46	158	4.762302e+01	1.523770e+02	7.745098e-01	7.618849e-01	7.618849e-01	4
48	48	57	143	4.762302e+01	1.523770e+02	7.150000e-01	7.618849e-01	7.618849e-01	4
49	49	42	148	4.762302e+01	1.523770e+02	7.789474e-01	7.618849e-01	7.618849e-01	4
50	50	45	173	4.762302e+01	1.523770e+02	7.935780e-01	7.618849e-01	7.618849e-01	4
51	51	57	167	4.762302e+01	1.523770e+02	7.455357e-01	7.618849e-01	7.618849e-01	4
52	52	45	175	4.762302e+01	1.523770e+02	7.954545e-01	7.618849e-01	7.618849e-01	4
53	53	56	145	4.762302e+01	1.523770e+02	7.213930e-01	7.618849e-01	7.618849e-01	4
54	54	52	141	4.762302e+01	1.523770e+02	7.305699e-01	7.618849e-01	7.618849e-01	4
55	55	49	159	4.762302e+01	1.523770e+02	7.644231e-01	7.618849e-01	7.618849e-01	4
56	56	47	161	4.762302e+01	1.523770e+02	7.740385e-01	7.618849e-01	7.618849e-01	4
57	57	43	126	4.762302e+01	1.523770e+02	7.455621e-01	7.618849e-01	7.618849e-01	4
58	58	56	166	4.762302e+01	1.523770e+02	7.477477e-01	7.618849e-01	7.618849e-01	4
59	59	35	132	4.762302e+01	1.523770e+02	7.904192e-01	7.618849e-01	7.618849e-01	4
60	60	41	140	4.762302e+01	1.523770e+02	7.734807e-01	7.618849e-01	7.618849e-01	4
61	61	51	140	4.762302e+01	1.523770e+02	7.329843e-01	7.618849e-01	7.618849e-01	4
62	62	45	147	4.762302e+01	1.523770e+02	7.656250e-01	7.618849e-01	7.618849e-01	4
63	63	51	167	4.762302e+01	1.523770e+02	7.660550e-01	7.618849e-01	7.618849e-01	4
64	64	44	134	4.762302e+01	1.523770e+02	7.528090e-01	7.618849e-01	7.618849e-01	4
65	65	61	151	4.762302e+01	1.523770e+02	7.122642e-01	7.618849e-01	7.618849e-01	4
66	66	37	137	4.762302e+01	1.523770e+02	7.873563e-01	7.618849e-01	7.618849e-01	4
67	67	53	165	4.762302e+01	1.523770e+02	7.568807e-01	7.618849e-01	7.618849e-01	4
68	68	47	143	4.762302e+01	1.523770e+02	7.526316e-01	7.618849e-01	7.618849e-01	4
69	69	34	145	4.762302e+01	1.523770e+02	8.100559e-01	7.618849e-01	7.618849e-01	4
70	70	61	162	4.762302e+01	1.523770e+02	7.264574e-01	7.618849e-01	7.618849e-01	4
71	71	45	139	4.762302e+01	1.523770e+02	7.554348e-01	7.618849e-01	7.618849e-01	4
72	72	43	156	4.762302e+01	1.523770e+02	7.839196e-01	7.618849e-01	7.618849e-01	4
73	73	43	154	4.762302e+01	1.523770e+02	7.817259e-01	7.618849e-01	7.618849e-01	4
74	74	54	160	4.762302e+01	1.523770e+02	7.476636e-01	7.618849e-01	7.618849e-01	4
75	75	44	148	4.762302e+01	1.523770e+02	7.708333e-01	7.618849e-01	7.618849e-01	4
76	76	64	152	4.762302e+01	1.523770e+02	7.037037e-01	7.618849e-01	7.618849e-01	4
77	77	47	152	4.762302e+01	1.523770e+02	7.638191e-01	7.618849e-01	7.618849e-01	4
78	78	36	163	4.762302e+01	1.523770e+02	8.190955e-01	7.618849e-01	7.618849e-01	4
79	79	112	56	1.284940e+02	7.150601e+01	3.333333e-01	3.575301e-01	1.279987e-01	1
80	80	167	24	1.744003e+02	2.559975e+01	1.256545e-01	1.279987e-01	1.279987e-01	1
81	81	171	25	1.744003e+02	2.559975e+01	1.275510e-01	1.279987e-01	1.279987e-01	1
82	82	193	23	1.744003e+02	2.559975e+01	1.064815e-01	1.279987e-01	1.279987e-01	1
83	83	163	25	1.744003e+02	2.559975e+01	1.329787e-01	1.279987e-01	1.279987e-01	1
84	84	189	25	1.744003e+02	2.559975e+01	1.168224e-01	1.279987e-01	1.279987e-01	1
85	85	174	29	1.744003e+02	2.559975e+01	1.428571e-01	1.279987e-01	1.279987e-01	1
86	86	175	29	1.744003e+02	2.559975e+01	1.421569e-01	1.279987e-01	1.279987e-01	1
87	87	165	25	1.744003e+02	2.559975e+01	1.315789e-01	1.279987e-01	1.279987e-01	1
88	88	186	21	1.744003e+02	2.559975e+01	1.014493e-01	1.279987e-01	1.279987e-01	1
89	89	195	28	1.744003e+02	2.559975e+01	1.255605e-01	1.279987e-01	1.279987e-01	1
90	90	177	34	1.744003e+02	2.559975e+01	1.611374e-01	1.279987e-01	1.279987e-01	1
91	91	178	20	1.744003e+02	2.559975e+01	1.010101e-01	1.279987e-01	1.279987e-01	1
92	92	180	31	1.744003e+02	2.559975e+01	1.469194e-01	1.279987e-01	1.279987e-01	1
93	93	184	27	1.744003e+02	2.559975e+01	1.279621e-01	1.279987e-01	1.279987e-01	1
94	94	179	19	1.744003e+02	2.559975e+01	9.595960e-02	1.279987e-01	1.279987e-01	1
95	95	185	23	1.744003e+02	2.559975e+01	1.105769e-01	1.279987e-01	1.279987e-01	1
96	96	164	36	1.744003e+02	2.559975e+01	1.800000e-01	1.279987e-01	1.279987e-01	1
97	97	161	28	1.744003e+02	2.559975e+01	1.481481e-01	1.279987e-01	1.279987e-01	1
98	98	164	20	1.744003e+02	2.559975e+01	1.086957e-01	1.279987e-01	1.279987e-01	1
99	99	160	22	1.744003e+02	2.559975e+01	1.208791e-01	1.279987e-01	1.279987e-01	1
100	100	185	33	1.744003e+02	2.559975e+01	1.513761e-01	1.279987e-01	1.279987e-01	1
101	101	170	26	1.744003e+02	2.559975e+01	1.326531e-01	1.279987e-01	1.279987e-01	1
102	102	159	23	1.744003e+02	2.559975e+01	1.263736e-01	1.279987e-01	1.279987e-01	1
103	103	152	31	1.744003e+02	2.559975e+01	1.693989e-01	1.279987e-01	1.279987e-01	1
104	104	184	41	1.711219e+02	2.887807e+01	1.822222e-01	1.443904e-01	1.432382e-01	2
105	105	149	25	1.713524e+02	2.864764e+01	1.436782e-01	1.432382e-01	1.432382e-01	2
106	106	187	34	1.713524e+02	2.864764e+01	1.538462e-01	1.432382e-01	1.432382e-01	2
107	107	162	29	1.738589e+02	2.614107e+01	1.518325e-01	1.307054e-01	1.279987e-01	1
108	108	156	28	1.744003e+02	2.559975e+01	1.521739e-01	1.279987e-01	1.279987e-01	1
109	109	197	20	1.744003e+02	2.559975e+01	9.216590e-02	1.279987e-01	1.279987e-01	1
110	110	163	28	1.744003e+02	2.559975e+01	1.465969e-01	1.279987e-01	1.279987e-01	1
111	111	194	26	1.744003e+02	2.559975e+01	1.181818e-01	1.279987e-01	1.279987e-01	1
112	112	180	27	1.744003e+02	2.559975e+01	1.304348e-01	1.279987e-01	1.279987e-01	1
113	113	190	27	1.744003e+02	2.559975e+01	1.244240e-01	1.279987e-01	1.279987e-01	1
114	114	186	24	1.744003e+02	2.559975e+01	1.142857e-01	1.279987e-01	1.279987e-01	1
115	115	175	24	1.744003e+02	2.559975e+01	1.206030e-01	1.279987e-01	1.279987e-01	1
116	116	158	20	1.744003e+02	2.559975e+01	1.123596e-01	1.279987e-01	1.279987e-01	1
117	117	169	28	1.744003e+02	2.559975e+01	1.421320e-01	1.279987e-01	1.279987e-01	1
118	118	188	28	1.744003e+02	2.559975e+01	1.296296e-01	1.279987e-01	1.279987e-01	1
119	119	74	120	7.467877e+01	1.253212e+02	6.185567e-01	6.266062e-01	7.618849e-01	4
120	120	45	150	4.762302e+01	1.523770e+02	7.692308e-01	7.618849e-01	7.618849e-01	4
121	121	44	152	4.762302e+01	1.523770e+02	7.755102e-01	7.618849e-01	7.618849e-01	4
122	122	39	139	4.762302e+01	1.523770e+02	7.808989e-01	7.618849e-01	7.618849e-01	4
123	123	51	166	4.762302e+01	1.523770e+02	7.649770e-01	7.618849e-01	7.618849e-01	4
124	124	55	135	4.762302e+01	1.523770e+02	7.105263e-01	7.618849e-01	7.618849e-01	4
125	125	44	145	4.762302e+01	1.523770e+02	7.671958e-01	7.618849e-01	7.618849e-01	4
126	126	43	140	4.762302e+01	1.523770e+02	7.650273e-01	7.618849e-01	7.618849e-01	4
127	127	44	161	4.762302e+01	1.523770e+02	7.853659e-01	7.618849e-01	7.618849e-01	4
128	128	45	117	4.762302e+01	1.523770e+02	7.222222e-01	7.618849e-01	7.618849e-01	4
129	129	51	147	4.762302e+01	1.523770e+02	7.424242e-01	7.618849e-01	7.618849e-01	4
130	130	52	153	4.762302e+01	1.523770e+02	7.463415e-01	7.618849e-01	7.618849e-01	4
131	131	58	151	4.762302e+01	1.523770e+02	7.224880e-01	7.618849e-01	7.618849e-01	4
132	132	47	148	4.762302e+01	1.523770e+02	7.589744e-01	7.618849e-01	7.618849e-01	4
133	133	45	155	4.762302e+01	1.523770e+02	7.750000e-01	7.618849e-01	7.618849e-01	4
134	134	62	164	4.762302e+01	1.523770e+02	7.256637e-01	7.618849e-01	7.618849e-01	4
135	135	47	136	4.762302e+01	1.523770e+02	7.431694e-01	7.618849e-01	7.618849e-01	4
136	136	61	172	4.762302e+01	1.523770e+02	7.381974e-01	7.618849e-01	7.618849e-01	4
137	137	44	133	4.762302e+01	1.523770e+02	7.514124e-01	7.618849e-01	7.618849e-01	4
138	138	41	152	4.762302e+01	1.523770e+02	7.875648e-01	7.618849e-01	7.618849e-01	4
139	139	49	163	4.762302e+01	1.523770e+02	7.688679e-01	7.618849e-01	7.618849e-01	4
140	140	44	174	4.762302e+01	1.523770e+02	7.981651e-01	7.618849e-01	7.618849e-01	4
141	141	47	151	4.762302e+01	1.523770e+02	7.626263e-01	7.618849e-01	7.618849e-01	4
142	142	51	158	4.762302e+01	1.523770e+02	7.559809e-01	7.618849e-01	7.618849e-01	4
143	143	38	156	4.762302e+01	1.523770e+02	8.041237e-01	7.618849e-01	7.618849e-01	4
144	144	115	61	1.306607e+02	6.933929e+01	3.465909e-01	3.466964e-01	1.279987e-01	1
145	145	159	16	1.744003e+02	2.559975e+01	9.142857e-02	1.279987e-01	1.279987e-01	1
146	146	195	28	1.744003e+02	2.559975e+01	1.255605e-01	1.279987e-01	1.279987e-01	1
147	147	181	31	1.744003e+02	2.559975e+01	1.462264e-01	1.279987e-01	1.279987e-01	1
148	148	167	32	1.744003e+02	2.559975e+01	1.608040e-01	1.279987e-01	1.279987e-01	1
149	149	174	25	1.744003e+02	2.559975e+01	1.256281e-01	1.279987e-01	1.279987e-01	1
150	150	172	19	1.744003e+02	2.559975e+01	9.947644e-02	1.279987e-01	1.279987e-01	1
151	151	171	23	1.744003e+02	2.559975e+01	1.185567e-01	1.279987e-01	1.279987e-01	1
152	152	197	23	1.744003e+02	2.559975e+01	1.045455e-01	1.279987e-01	1.279987e-01	1
153	153	180	21	1.744003e+02	2.559975e+01	1.044776e-01	1.279987e-01	1.279987e-01	1
154	154	176	31	1.744003e+02	2.559975e+01	1.497585e-01	1.279987e-01	1.279987e-01	1
155	155	185	32	1.744003e+02	2.559975e+01	1.474654e-01	1.279987e-01	1.279987e-01	1
156	156	150	25	1.744003e+02	2.559975e+01	1.428571e-01	1.279987e-01	1.279987e-01	1
157	157	196	34	1.744003e+02	2.559975e+01	1.478261e-01	1.279987e-01	1.279987e-01	1
158	158	170	20	1.744003e+02	2.559975e+01	1.052632e-01	1.279987e-01	1.279987e-01	1
159	159	153	25	1.744003e+02	2.559975e+01	1.404494e-01	1.279987e-01	1.279987e-01	1
160	160	169	21	1.744003e+02	2.559975e+01	1.105263e-01	1.279987e-01	1.279987e-01	1
161	161	174	26	1.744003e+02	2.559975e+01	1.300000e-01	1.279987e-01	1.279987e-01	1
162	162	175	26	1.744003e+02	2.559975e+01	1.293532e-01	1.279987e-01	1.279987e-01	1
163	163	151	24	1.744003e+02	2.559975e+01	1.371429e-01	1.279987e-01	1.279987e-01	1
164	164	203	33	1.744003e+02	2.559975e+01	1.398305e-01	1.279987e-01	1.279987e-01	1
165	165	182	22	1.744003e+02	2.559975e+01	1.078431e-01	1.279987e-01	1.279987e-01	1
166	166	180	30	1.744003e+02	2.559975e+01	1.428571e-01	1.279987e-01	1.279987e-01	1
167	167	158	23	1.744003e+02	2.559975e+01	1.270718e-01	1.279987e-01	1.279987e-01	1
168	168	186	35	1.744003e+02	2.559975e+01	1.583710e-01	1.279987e-01	1.279987e-01	1
169	169	169	25	1.744003e+02	2.559975e+01	1.288660e-01	1.279987e-01	1.279987e-01	1
170	170	161	27	1.744003e+02	2.559975e+01	1.436170e-01	1.279987e-01	1.279987e-01	1
171	171	194	26	1.744003e+02	2.559975e+01	1.181818e-01	1.279987e-01	1.279987e-01	1
172	172	188	25	1.744003e+02	2.559975e+01	1.173709e-01	1.279987e-01	1.279987e-01	1
173	173	157	27	1.744003e+02	2.559975e+01	1.467391e-01	1.279987e-01	1.279987e-01	1
174	174	179	25	1.744003e+02	2.559975e+01	1.225490e-01	1.279987e-01	1.279987e-01	1
175	175	193	25	1.744003e+02	2.559975e+01	1.146789e-01	1.279987e-01	1.279987e-01	1
176	176	183	27	1.744003e+02	2.559975e+01	1.285714e-01	1.279987e-01	1.279987e-01	1
177	177	162	27	1.744003e+02	2.559975e+01	1.428571e-01	1.279987e-01	1.279987e-01	1
178	178	187	34	1.744003e+02	2.559975e+01	1.538462e-01	1.279987e-01	1.279987e-01	1
179	179	170	24	1.744003e+02	2.559975e+01	1.237113e-01	1.279987e-01	1.279987e-01	1
180	180	191	25	1.744003e+02	2.559975e+01	1.157407e-01	1.279987e-01	1.279987e-01	1
181	181	190	28	1.744003e+02	2.559975e+01	1.284404e-01	1.279987e-01	1.279987e-01	1
182	182	194	28	1.744003e+02	2.559975e+01	1.261261e-01	1.279987e-01	1.279987e-01	1
183	183	168	22	1.744003e+02	2.559975e+01	1.157895e-01	1.279987e-01	1.279987e-01	1
184	184	166	22	1.744003e+02	2.559975e+01	1.170213e-01	1.279987e-01	1.279987e-01	1
185	185	181	32	1.744003e+02	2.559975e+01	1.502347e-01	1.279987e-01	1.279987e-01	1
186	186	188	25	1.744003e+02	2.559975e+01	1.173709e-01	1.279987e-01	1.279987e-01	1
187	187	218	22	1.744003e+02	2.559975e+01	9.166667e-02	1.279987e-01	1.279987e-01	1
188	188	158	22	1.744003e+02	2.559975e+01	1.222222e-01	1.279987e-01	1.279987e-01	1
189	189	158	28	1.744003e+02	2.559975e+01	1.505376e-01	1.279987e-01	1.279987e-01	1
190	190	175	27	1.744003e+02	2.559975e+01	1.336634e-01	1.279987e-01	1.279987e-01	1
191	191	149	27	1.744003e+02	2.559975e+01	1.534091e-01	1.279987e-01	1.279987e-01	1
192	192	167	24	1.744003e+02	2.559975e+01	1.256545e-01	1.279987e-01	1.279987e-01	1
193	193	148	34	1.744003e+02	2.559975e+01	1.868132e-01	1.279987e-01	1.279987e-01	1
194	194	166	23	1.744003e+02	2.559975e+01	1.216931e-01	1.279987e-01	1.279987e-01	1
195	195	193	16	1.744003e+02	2.559975e+01	7.655502e-02	1.279987e-01	1.279987e-01	1
196	196	190	26	1.744003e+02	2.559975e+01	1.203704e-01	1.279987e-01	1.279987e-01	1
197	197	174	29	1.744003e+02	2.559975e+01	1.428571e-01	1.279987e-01	1.279987e-01	1
198	198	165	29	1.720055e+02	2.799454e+01	1.494845e-01	1.399727e-01	1.432382e-01	2
199	199	169	33	1.713524e+02	2.864764e+01	1.633663e-01	1.432382e-01	1.432382e-01	2
200	200	175	41	1.713524e+02	2.864764e+01	1.898148e-01	1.432382e-01	1.432382e-01	2
