# Supplementary material for: Cochaperones convey the energy of ATP hydrolysis for directional action of Hsp90
Source: Nat Commun. 2024 Jan 17;15:569. doi: 10.1038/s41467-024-44847-6 (PMC10794413; doi:10.1038/s41467-024-44847-6)
Supplement: Supplementary file 6 — Source Data [file 41467_2024_44847_MOESM6_ESM.zip › SourceData_Simulations/1_Simulations_0kT/sim_0kT_mol32of200.txt]

coordinates	61.24	65.75	189.24	65.75
time(s)	frame	Idon(a.u.)	Iacc(a.u.)	Idon ideal(a.u.)	Iacc ideal(a.u.)	FRET	FRET ideal (blurr)	FRET ideal	state sequence
1	1	61	162	5.491048e+01	1.450895e+02	7.264574e-01	7.254476e-01	7.254476e-01	4
2	2	66	163	5.491048e+01	1.450895e+02	7.117904e-01	7.254476e-01	7.254476e-01	4
3	3	67	162	5.491048e+01	1.450895e+02	7.074236e-01	7.254476e-01	7.254476e-01	4
4	4	49	156	5.491048e+01	1.450895e+02	7.609756e-01	7.254476e-01	7.254476e-01	4
5	5	65	154	5.491048e+01	1.450895e+02	7.031963e-01	7.254476e-01	7.254476e-01	4
6	6	50	132	5.491048e+01	1.450895e+02	7.252747e-01	7.254476e-01	7.254476e-01	4
7	7	61	150	5.491048e+01	1.450895e+02	7.109005e-01	7.254476e-01	7.254476e-01	4
8	8	67	153	5.491048e+01	1.450895e+02	6.954545e-01	7.254476e-01	7.254476e-01	4
9	9	48	157	5.491048e+01	1.450895e+02	7.658537e-01	7.254476e-01	7.254476e-01	4
10	10	58	142	5.491048e+01	1.450895e+02	7.100000e-01	7.254476e-01	7.254476e-01	4
11	11	62	159	5.491048e+01	1.450895e+02	7.194570e-01	7.254476e-01	7.254476e-01	4
12	12	59	135	5.491048e+01	1.450895e+02	6.958763e-01	7.254476e-01	7.254476e-01	4
13	13	44	129	5.491048e+01	1.450895e+02	7.456647e-01	7.254476e-01	7.254476e-01	4
14	14	57	147	5.491048e+01	1.450895e+02	7.205882e-01	7.254476e-01	7.254476e-01	4
15	15	35	140	5.491048e+01	1.450895e+02	8.000000e-01	7.254476e-01	7.254476e-01	4
16	16	58	148	5.491048e+01	1.450895e+02	7.184466e-01	7.254476e-01	7.254476e-01	4
17	17	77	148	5.491048e+01	1.450895e+02	6.577778e-01	7.254476e-01	7.254476e-01	4
18	18	54	162	5.491048e+01	1.450895e+02	7.500000e-01	7.254476e-01	7.254476e-01	4
19	19	45	133	5.491048e+01	1.450895e+02	7.471910e-01	7.254476e-01	7.254476e-01	4
20	20	43	148	5.491048e+01	1.450895e+02	7.748691e-01	7.254476e-01	7.254476e-01	4
21	21	61	143	5.491048e+01	1.450895e+02	7.009804e-01	7.254476e-01	7.254476e-01	4
22	22	64	135	5.491048e+01	1.450895e+02	6.783920e-01	7.254476e-01	7.254476e-01	4
23	23	62	139	5.491048e+01	1.450895e+02	6.915423e-01	7.254476e-01	7.254476e-01	4
24	24	53	128	5.491048e+01	1.450895e+02	7.071823e-01	7.254476e-01	7.254476e-01	4
25	25	51	158	5.491048e+01	1.450895e+02	7.559809e-01	7.254476e-01	7.254476e-01	4
26	26	54	165	5.491048e+01	1.450895e+02	7.534247e-01	7.254476e-01	7.254476e-01	4
27	27	65	135	5.491048e+01	1.450895e+02	6.750000e-01	7.254476e-01	7.254476e-01	4
28	28	55	158	5.491048e+01	1.450895e+02	7.417840e-01	7.254476e-01	7.254476e-01	4
29	29	52	155	5.491048e+01	1.450895e+02	7.487923e-01	7.254476e-01	7.254476e-01	4
30	30	50	153	5.491048e+01	1.450895e+02	7.536946e-01	7.254476e-01	7.254476e-01	4
31	31	58	139	5.491048e+01	1.450895e+02	7.055838e-01	7.254476e-01	7.254476e-01	4
32	32	54	130	5.491048e+01	1.450895e+02	7.065217e-01	7.254476e-01	7.254476e-01	4
33	33	55	155	5.491048e+01	1.450895e+02	7.380952e-01	7.254476e-01	7.254476e-01	4
34	34	61	149	5.491048e+01	1.450895e+02	7.095238e-01	7.254476e-01	7.254476e-01	4
35	35	42	125	5.491048e+01	1.450895e+02	7.485030e-01	7.254476e-01	7.254476e-01	4
36	36	54	147	5.491048e+01	1.450895e+02	7.313433e-01	7.254476e-01	7.254476e-01	4
37	37	57	143	5.491048e+01	1.450895e+02	7.150000e-01	7.254476e-01	7.254476e-01	4
38	38	51	136	5.491048e+01	1.450895e+02	7.272727e-01	7.254476e-01	7.254476e-01	4
39	39	57	141	5.491048e+01	1.450895e+02	7.121212e-01	7.254476e-01	7.254476e-01	4
40	40	57	134	5.491048e+01	1.450895e+02	7.015707e-01	7.254476e-01	7.254476e-01	4
41	41	67	134	5.491048e+01	1.450895e+02	6.666667e-01	7.254476e-01	7.254476e-01	4
42	42	51	168	5.491048e+01	1.450895e+02	7.671233e-01	7.254476e-01	7.254476e-01	4
43	43	57	150	5.491048e+01	1.450895e+02	7.246377e-01	7.254476e-01	7.254476e-01	4
44	44	67	159	5.491048e+01	1.450895e+02	7.035398e-01	7.254476e-01	7.254476e-01	4
45	45	64	137	5.491048e+01	1.450895e+02	6.815920e-01	7.254476e-01	7.254476e-01	4
46	46	65	126	5.491048e+01	1.450895e+02	6.596859e-01	7.254476e-01	7.254476e-01	4
47	47	49	139	5.491048e+01	1.450895e+02	7.393617e-01	7.254476e-01	7.254476e-01	4
48	48	59	156	5.491048e+01	1.450895e+02	7.255814e-01	7.254476e-01	7.254476e-01	4
49	49	68	156	5.491048e+01	1.450895e+02	6.964286e-01	7.254476e-01	7.254476e-01	4
50	50	66	153	5.491048e+01	1.450895e+02	6.986301e-01	7.254476e-01	7.254476e-01	4
51	51	57	140	5.491048e+01	1.450895e+02	7.106599e-01	7.254476e-01	7.254476e-01	4
52	52	69	153	5.491048e+01	1.450895e+02	6.891892e-01	7.254476e-01	7.254476e-01	4
53	53	59	129	5.491048e+01	1.450895e+02	6.861702e-01	7.254476e-01	7.254476e-01	4
54	54	54	139	5.491048e+01	1.450895e+02	7.202073e-01	7.254476e-01	7.254476e-01	4
55	55	53	147	5.491048e+01	1.450895e+02	7.350000e-01	7.254476e-01	7.254476e-01	4
56	56	60	161	5.491048e+01	1.450895e+02	7.285068e-01	7.254476e-01	7.254476e-01	4
57	57	55	138	5.491048e+01	1.450895e+02	7.150259e-01	7.254476e-01	7.254476e-01	4
58	58	55	133	5.491048e+01	1.450895e+02	7.074468e-01	7.254476e-01	7.254476e-01	4
59	59	43	167	5.491048e+01	1.450895e+02	7.952381e-01	7.254476e-01	7.254476e-01	4
60	60	59	134	5.491048e+01	1.450895e+02	6.943005e-01	7.254476e-01	7.254476e-01	4
61	61	48	145	5.491048e+01	1.450895e+02	7.512953e-01	7.254476e-01	7.254476e-01	4
62	62	34	154	5.491048e+01	1.450895e+02	8.191489e-01	7.254476e-01	7.254476e-01	4
63	63	61	122	5.491048e+01	1.450895e+02	6.666667e-01	7.254476e-01	7.254476e-01	4
64	64	63	136	5.491048e+01	1.450895e+02	6.834171e-01	7.254476e-01	7.254476e-01	4
65	65	56	139	5.491048e+01	1.450895e+02	7.128205e-01	7.254476e-01	7.254476e-01	4
66	66	62	149	5.491048e+01	1.450895e+02	7.061611e-01	7.254476e-01	7.254476e-01	4
67	67	55	159	5.491048e+01	1.450895e+02	7.429907e-01	7.254476e-01	7.254476e-01	4
68	68	59	158	5.491048e+01	1.450895e+02	7.281106e-01	7.254476e-01	7.254476e-01	4
69	69	64	173	5.491048e+01	1.450895e+02	7.299578e-01	7.254476e-01	7.254476e-01	4
70	70	49	139	5.491048e+01	1.450895e+02	7.393617e-01	7.254476e-01	7.254476e-01	4
71	71	44	140	5.491048e+01	1.450895e+02	7.608696e-01	7.254476e-01	7.254476e-01	4
72	72	47	162	5.491048e+01	1.450895e+02	7.751196e-01	7.254476e-01	7.254476e-01	4
73	73	54	138	5.491048e+01	1.450895e+02	7.187500e-01	7.254476e-01	7.254476e-01	4
74	74	68	139	5.491048e+01	1.450895e+02	6.714976e-01	7.254476e-01	7.254476e-01	4
75	75	55	148	5.491048e+01	1.450895e+02	7.290640e-01	7.254476e-01	7.254476e-01	4
76	76	46	148	5.491048e+01	1.450895e+02	7.628866e-01	7.254476e-01	7.254476e-01	4
77	77	54	149	5.491048e+01	1.450895e+02	7.339901e-01	7.254476e-01	7.254476e-01	4
78	78	55	141	5.491048e+01	1.450895e+02	7.193878e-01	7.254476e-01	7.254476e-01	4
79	79	61	159	5.491048e+01	1.450895e+02	7.227273e-01	7.254476e-01	7.254476e-01	4
80	80	56	116	5.491048e+01	1.450895e+02	6.744186e-01	7.254476e-01	7.254476e-01	4
81	81	52	152	5.491048e+01	1.450895e+02	7.450980e-01	7.254476e-01	7.254476e-01	4
82	82	61	149	5.491048e+01	1.450895e+02	7.095238e-01	7.254476e-01	7.254476e-01	4
83	83	39	126	5.491048e+01	1.450895e+02	7.636364e-01	7.254476e-01	7.254476e-01	4
84	84	52	139	5.491048e+01	1.450895e+02	7.277487e-01	7.254476e-01	7.254476e-01	4
85	85	49	134	5.491048e+01	1.450895e+02	7.322404e-01	7.254476e-01	7.254476e-01	4
86	86	64	150	5.491048e+01	1.450895e+02	7.009346e-01	7.254476e-01	7.254476e-01	4
87	87	37	152	5.491048e+01	1.450895e+02	8.042328e-01	7.254476e-01	7.254476e-01	4
88	88	54	150	5.491048e+01	1.450895e+02	7.352941e-01	7.254476e-01	7.254476e-01	4
89	89	63	162	5.491048e+01	1.450895e+02	7.200000e-01	7.254476e-01	7.254476e-01	4
90	90	56	125	5.491048e+01	1.450895e+02	6.906077e-01	7.254476e-01	7.254476e-01	4
91	91	65	132	5.491048e+01	1.450895e+02	6.700508e-01	7.254476e-01	7.254476e-01	4
92	92	41	141	5.491048e+01	1.450895e+02	7.747253e-01	7.254476e-01	7.254476e-01	4
93	93	52	144	5.491048e+01	1.450895e+02	7.346939e-01	7.254476e-01	7.254476e-01	4
94	94	50	135	5.491048e+01	1.450895e+02	7.297297e-01	7.254476e-01	7.254476e-01	4
95	95	52	164	5.491048e+01	1.450895e+02	7.592593e-01	7.254476e-01	7.254476e-01	4
96	96	47	149	5.491048e+01	1.450895e+02	7.602041e-01	7.254476e-01	7.254476e-01	4
97	97	56	143	5.491048e+01	1.450895e+02	7.185930e-01	7.254476e-01	7.254476e-01	4
98	98	49	141	5.491048e+01	1.450895e+02	7.421053e-01	7.254476e-01	7.254476e-01	4
99	99	43	136	5.491048e+01	1.450895e+02	7.597765e-01	7.254476e-01	7.254476e-01	4
100	100	52	146	5.491048e+01	1.450895e+02	7.373737e-01	7.254476e-01	7.254476e-01	4
101	101	55	145	5.491048e+01	1.450895e+02	7.250000e-01	7.254476e-01	7.254476e-01	4
102	102	60	138	5.491048e+01	1.450895e+02	6.969697e-01	7.254476e-01	7.254476e-01	4
103	103	54	142	5.491048e+01	1.450895e+02	7.244898e-01	7.254476e-01	7.254476e-01	4
104	104	55	150	5.491048e+01	1.450895e+02	7.317073e-01	7.254476e-01	7.254476e-01	4
105	105	40	128	5.491048e+01	1.450895e+02	7.619048e-01	7.254476e-01	7.254476e-01	4
106	106	46	150	5.491048e+01	1.450895e+02	7.653061e-01	7.254476e-01	7.254476e-01	4
107	107	43	161	5.491048e+01	1.450895e+02	7.892157e-01	7.254476e-01	7.254476e-01	4
108	108	62	123	5.491048e+01	1.450895e+02	6.648649e-01	7.254476e-01	7.254476e-01	4
109	109	52	159	5.491048e+01	1.450895e+02	7.535545e-01	7.254476e-01	7.254476e-01	4
110	110	64	161	5.491048e+01	1.450895e+02	7.155556e-01	7.254476e-01	7.254476e-01	4
111	111	60	142	5.491048e+01	1.450895e+02	7.029703e-01	7.254476e-01	7.254476e-01	4
112	112	59	153	5.491048e+01	1.450895e+02	7.216981e-01	7.254476e-01	7.254476e-01	4
113	113	43	144	5.491048e+01	1.450895e+02	7.700535e-01	7.254476e-01	7.254476e-01	4
114	114	53	132	5.491048e+01	1.450895e+02	7.135135e-01	7.254476e-01	7.254476e-01	4
115	115	51	174	5.491048e+01	1.450895e+02	7.733333e-01	7.254476e-01	7.254476e-01	4
116	116	54	160	5.491048e+01	1.450895e+02	7.476636e-01	7.254476e-01	7.254476e-01	4
117	117	60	133	5.491048e+01	1.450895e+02	6.891192e-01	7.254476e-01	7.254476e-01	4
118	118	59	125	5.491048e+01	1.450895e+02	6.793478e-01	7.254476e-01	7.254476e-01	4
119	119	60	138	5.491048e+01	1.450895e+02	6.969697e-01	7.254476e-01	7.254476e-01	4
120	120	57	145	5.491048e+01	1.450895e+02	7.178218e-01	7.254476e-01	7.254476e-01	4
121	121	74	143	5.491048e+01	1.450895e+02	6.589862e-01	7.254476e-01	7.254476e-01	4
122	122	60	136	5.491048e+01	1.450895e+02	6.938776e-01	7.254476e-01	7.254476e-01	4
123	123	53	143	5.491048e+01	1.450895e+02	7.295918e-01	7.254476e-01	7.254476e-01	4
124	124	58	134	5.491048e+01	1.450895e+02	6.979167e-01	7.254476e-01	7.254476e-01	4
125	125	56	128	5.491048e+01	1.450895e+02	6.956522e-01	7.254476e-01	7.254476e-01	4
126	126	55	148	5.491048e+01	1.450895e+02	7.290640e-01	7.254476e-01	7.254476e-01	4
127	127	54	147	5.491048e+01	1.450895e+02	7.313433e-01	7.254476e-01	7.254476e-01	4
128	128	45	159	5.491048e+01	1.450895e+02	7.794118e-01	7.254476e-01	7.254476e-01	4
129	129	53	141	5.491048e+01	1.450895e+02	7.268041e-01	7.254476e-01	7.254476e-01	4
130	130	39	142	5.491048e+01	1.450895e+02	7.845304e-01	7.254476e-01	7.254476e-01	4
131	131	48	130	5.491048e+01	1.450895e+02	7.303371e-01	7.254476e-01	7.254476e-01	4
132	132	44	140	5.491048e+01	1.450895e+02	7.608696e-01	7.254476e-01	7.254476e-01	4
133	133	50	155	5.491048e+01	1.450895e+02	7.560976e-01	7.254476e-01	7.254476e-01	4
134	134	47	141	5.491048e+01	1.450895e+02	7.500000e-01	7.254476e-01	7.254476e-01	4
135	135	61	139	5.491048e+01	1.450895e+02	6.950000e-01	7.254476e-01	7.254476e-01	4
136	136	48	165	5.491048e+01	1.450895e+02	7.746479e-01	7.254476e-01	7.254476e-01	4
137	137	59	165	5.491048e+01	1.450895e+02	7.366071e-01	7.254476e-01	7.254476e-01	4
138	138	53	125	5.491048e+01	1.450895e+02	7.022472e-01	7.254476e-01	7.254476e-01	4
139	139	51	134	5.491048e+01	1.450895e+02	7.243243e-01	7.254476e-01	7.254476e-01	4
140	140	45	168	5.491048e+01	1.450895e+02	7.887324e-01	7.254476e-01	7.254476e-01	4
141	141	52	141	5.491048e+01	1.450895e+02	7.305699e-01	7.254476e-01	7.254476e-01	4
142	142	49	143	5.491048e+01	1.450895e+02	7.447917e-01	7.254476e-01	7.254476e-01	4
143	143	53	162	5.491048e+01	1.450895e+02	7.534884e-01	7.254476e-01	7.254476e-01	4
144	144	66	147	5.491048e+01	1.450895e+02	6.901408e-01	7.254476e-01	7.254476e-01	4
145	145	47	162	5.491048e+01	1.450895e+02	7.751196e-01	7.254476e-01	7.254476e-01	4
146	146	51	146	5.491048e+01	1.450895e+02	7.411168e-01	7.254476e-01	7.254476e-01	4
147	147	53	132	5.491048e+01	1.450895e+02	7.135135e-01	7.254476e-01	7.254476e-01	4
148	148	53	159	5.491048e+01	1.450895e+02	7.500000e-01	7.254476e-01	7.254476e-01	4
149	149	51	150	5.491048e+01	1.450895e+02	7.462687e-01	7.254476e-01	7.254476e-01	4
150	150	58	144	5.491048e+01	1.450895e+02	7.128713e-01	7.254476e-01	7.254476e-01	4
151	151	60	141	5.491048e+01	1.450895e+02	7.014925e-01	7.254476e-01	7.254476e-01	4
152	152	62	128	5.491048e+01	1.450895e+02	6.736842e-01	7.254476e-01	7.254476e-01	4
153	153	73	129	5.491048e+01	1.450895e+02	6.386139e-01	7.254476e-01	7.254476e-01	4
154	154	63	154	5.491048e+01	1.450895e+02	7.096774e-01	7.254476e-01	7.254476e-01	4
155	155	46	151	5.491048e+01	1.450895e+02	7.664975e-01	7.254476e-01	7.254476e-01	4
156	156	56	123	5.491048e+01	1.450895e+02	6.871508e-01	7.254476e-01	7.254476e-01	4
157	157	61	147	5.491048e+01	1.450895e+02	7.067308e-01	7.254476e-01	7.254476e-01	4
158	158	46	146	5.491048e+01	1.450895e+02	7.604167e-01	7.254476e-01	7.254476e-01	4
159	159	41	125	5.491048e+01	1.450895e+02	7.530120e-01	7.254476e-01	7.254476e-01	4
160	160	53	125	5.491048e+01	1.450895e+02	7.022472e-01	7.254476e-01	7.254476e-01	4
161	161	43	169	5.491048e+01	1.450895e+02	7.971698e-01	7.254476e-01	7.254476e-01	4
162	162	64	160	5.491048e+01	1.450895e+02	7.142857e-01	7.254476e-01	7.254476e-01	4
163	163	59	152	5.491048e+01	1.450895e+02	7.203791e-01	7.254476e-01	7.254476e-01	4
164	164	44	128	5.491048e+01	1.450895e+02	7.441860e-01	7.254476e-01	7.254476e-01	4
165	165	61	129	5.491048e+01	1.450895e+02	6.789474e-01	7.254476e-01	7.254476e-01	4
166	166	49	161	5.491048e+01	1.450895e+02	7.666667e-01	7.254476e-01	7.254476e-01	4
167	167	60	160	5.491048e+01	1.450895e+02	7.272727e-01	7.254476e-01	7.254476e-01	4
168	168	74	163	5.491048e+01	1.450895e+02	6.877637e-01	7.254476e-01	7.254476e-01	4
169	169	51	149	5.491048e+01	1.450895e+02	7.450000e-01	7.254476e-01	7.254476e-01	4
170	170	54	144	5.491048e+01	1.450895e+02	7.272727e-01	7.254476e-01	7.254476e-01	4
171	171	61	137	5.491048e+01	1.450895e+02	6.919192e-01	7.254476e-01	7.254476e-01	4
172	172	61	127	5.491048e+01	1.450895e+02	6.755319e-01	7.254476e-01	7.254476e-01	4
173	173	56	157	5.491048e+01	1.450895e+02	7.370892e-01	7.254476e-01	7.254476e-01	4
174	174	58	132	5.491048e+01	1.450895e+02	6.947368e-01	7.254476e-01	7.254476e-01	4
175	175	45	138	5.491048e+01	1.450895e+02	7.540984e-01	7.254476e-01	7.254476e-01	4
176	176	64	134	5.491048e+01	1.450895e+02	6.767677e-01	7.254476e-01	7.254476e-01	4
177	177	53	123	5.491048e+01	1.450895e+02	6.988636e-01	7.254476e-01	7.254476e-01	4
178	178	54	139	5.491048e+01	1.450895e+02	7.202073e-01	7.254476e-01	7.254476e-01	4
179	179	48	142	5.491048e+01	1.450895e+02	7.473684e-01	7.254476e-01	7.254476e-01	4
180	180	68	134	5.491048e+01	1.450895e+02	6.633663e-01	7.254476e-01	7.254476e-01	4
181	181	44	157	5.491048e+01	1.450895e+02	7.810945e-01	7.254476e-01	7.254476e-01	4
182	182	48	133	5.491048e+01	1.450895e+02	7.348066e-01	7.254476e-01	7.254476e-01	4
183	183	58	132	5.491048e+01	1.450895e+02	6.947368e-01	7.254476e-01	7.254476e-01	4
184	184	42	138	5.491048e+01	1.450895e+02	7.666667e-01	7.254476e-01	7.254476e-01	4
185	185	53	132	5.491048e+01	1.450895e+02	7.135135e-01	7.254476e-01	7.254476e-01	4
186	186	67	163	5.491048e+01	1.450895e+02	7.086957e-01	7.254476e-01	7.254476e-01	4
187	187	63	166	5.491048e+01	1.450895e+02	7.248908e-01	7.254476e-01	7.254476e-01	4
188	188	50	148	5.491048e+01	1.450895e+02	7.474747e-01	7.254476e-01	7.254476e-01	4
189	189	68	130	5.491048e+01	1.450895e+02	6.565657e-01	7.254476e-01	7.254476e-01	4
190	190	60	158	5.491048e+01	1.450895e+02	7.247706e-01	7.254476e-01	7.254476e-01	4
191	191	52	117	5.491048e+01	1.450895e+02	6.923077e-01	7.254476e-01	7.254476e-01	4
192	192	55	153	5.491048e+01	1.450895e+02	7.355769e-01	7.254476e-01	7.254476e-01	4
193	193	47	152	5.491048e+01	1.450895e+02	7.638191e-01	7.254476e-01	7.254476e-01	4
194	194	66	158	5.491048e+01	1.450895e+02	7.053571e-01	7.254476e-01	7.254476e-01	4
195	195	53	130	5.491048e+01	1.450895e+02	7.103825e-01	7.254476e-01	7.254476e-01	4
196	196	48	130	5.491048e+01	1.450895e+02	7.303371e-01	7.254476e-01	7.254476e-01	4
197	197	63	141	5.491048e+01	1.450895e+02	6.911765e-01	7.254476e-01	7.254476e-01	4
198	198	68	166	5.491048e+01	1.450895e+02	7.094017e-01	7.254476e-01	7.254476e-01	4
199	199	61	155	5.491048e+01	1.450895e+02	7.175926e-01	7.254476e-01	7.254476e-01	4
200	200	46	125	5.491048e+01	1.450895e+02	7.309942e-01	7.254476e-01	7.254476e-01	4
