# Supplementary material for: Cochaperones convey the energy of ATP hydrolysis for directional action of Hsp90
Source: Nat Commun. 2024 Jan 17;15:569. doi: 10.1038/s41467-024-44847-6 (PMC10794413; doi:10.1038/s41467-024-44847-6)
Supplement: Supplementary file 6 — Source Data [file 41467_2024_44847_MOESM6_ESM.zip › SourceData_Simulations/1_Simulations_0kT/sim_0kT_mol33of200.txt]

coordinates	41.84	225.37	169.84	225.37
time(s)	frame	Idon(a.u.)	Iacc(a.u.)	Idon ideal(a.u.)	Iacc ideal(a.u.)	FRET	FRET ideal (blurr)	FRET ideal	state sequence
1	1	49	155	4.491317e+01	1.550868e+02	7.598039e-01	7.754342e-01	7.754342e-01	4
2	2	47	154	4.491317e+01	1.550868e+02	7.661692e-01	7.754342e-01	7.754342e-01	4
3	3	48	169	4.491317e+01	1.550868e+02	7.788018e-01	7.754342e-01	7.754342e-01	4
4	4	39	155	4.491317e+01	1.550868e+02	7.989691e-01	7.754342e-01	7.754342e-01	4
5	5	44	148	4.491317e+01	1.550868e+02	7.708333e-01	7.754342e-01	7.754342e-01	4
6	6	44	167	4.491317e+01	1.550868e+02	7.914692e-01	7.754342e-01	7.754342e-01	4
7	7	47	172	4.491317e+01	1.550868e+02	7.853881e-01	7.754342e-01	7.754342e-01	4
8	8	42	153	4.491317e+01	1.550868e+02	7.846154e-01	7.754342e-01	7.754342e-01	4
9	9	58	161	4.491317e+01	1.550868e+02	7.351598e-01	7.754342e-01	7.754342e-01	4
10	10	47	160	4.491317e+01	1.550868e+02	7.729469e-01	7.754342e-01	7.754342e-01	4
11	11	35	167	4.491317e+01	1.550868e+02	8.267327e-01	7.754342e-01	7.754342e-01	4
12	12	48	144	4.491317e+01	1.550868e+02	7.500000e-01	7.754342e-01	7.754342e-01	4
13	13	51	154	4.491317e+01	1.550868e+02	7.512195e-01	7.754342e-01	7.754342e-01	4
14	14	35	167	4.491317e+01	1.550868e+02	8.267327e-01	7.754342e-01	7.754342e-01	4
15	15	50	145	4.491317e+01	1.550868e+02	7.435897e-01	7.754342e-01	7.754342e-01	4
16	16	44	157	4.491317e+01	1.550868e+02	7.810945e-01	7.754342e-01	7.754342e-01	4
17	17	39	151	4.491317e+01	1.550868e+02	7.947368e-01	7.754342e-01	7.754342e-01	4
18	18	43	164	4.491317e+01	1.550868e+02	7.922705e-01	7.754342e-01	7.754342e-01	4
19	19	35	200	4.491317e+01	1.550868e+02	8.510638e-01	7.754342e-01	7.754342e-01	4
20	20	32	164	4.491317e+01	1.550868e+02	8.367347e-01	7.754342e-01	7.754342e-01	4
21	21	41	129	4.491317e+01	1.550868e+02	7.588235e-01	7.754342e-01	7.754342e-01	4
22	22	45	163	4.491317e+01	1.550868e+02	7.836538e-01	7.754342e-01	7.754342e-01	4
23	23	39	163	4.491317e+01	1.550868e+02	8.069307e-01	7.754342e-01	7.754342e-01	4
24	24	58	156	4.491317e+01	1.550868e+02	7.289720e-01	7.754342e-01	7.754342e-01	4
25	25	61	138	4.491317e+01	1.550868e+02	6.934673e-01	7.754342e-01	7.754342e-01	4
26	26	42	155	4.491317e+01	1.550868e+02	7.868020e-01	7.754342e-01	7.754342e-01	4
27	27	44	142	4.491317e+01	1.550868e+02	7.634409e-01	7.754342e-01	7.754342e-01	4
28	28	51	180	4.491317e+01	1.550868e+02	7.792208e-01	7.754342e-01	7.754342e-01	4
29	29	50	138	4.491317e+01	1.550868e+02	7.340426e-01	7.754342e-01	7.754342e-01	4
30	30	46	161	4.491317e+01	1.550868e+02	7.777778e-01	7.754342e-01	7.754342e-01	4
31	31	41	151	4.940759e+01	1.505924e+02	7.864583e-01	7.529620e-01	7.754342e-01	4
32	32	217	26	1.802266e+02	1.977339e+01	1.069959e-01	9.886694e-02	9.886694e-02	2
33	33	166	25	1.802266e+02	1.977339e+01	1.308901e-01	9.886694e-02	9.886694e-02	2
34	34	179	22	1.802266e+02	1.977339e+01	1.094527e-01	9.886694e-02	9.886694e-02	2
35	35	170	23	1.802266e+02	1.977339e+01	1.191710e-01	9.886694e-02	9.886694e-02	2
36	36	160	17	1.802266e+02	1.977339e+01	9.604520e-02	9.886694e-02	9.886694e-02	2
37	37	175	18	1.802266e+02	1.977339e+01	9.326425e-02	9.886694e-02	9.886694e-02	2
38	38	176	15	1.802266e+02	1.977339e+01	7.853403e-02	9.886694e-02	9.886694e-02	2
39	39	67	132	6.518200e+01	1.348180e+02	6.633166e-01	6.740900e-01	7.546519e-01	3
40	40	49	165	4.906961e+01	1.509304e+02	7.710280e-01	7.546519e-01	7.546519e-01	3
41	41	50	166	4.906961e+01	1.509304e+02	7.685185e-01	7.546519e-01	7.546519e-01	3
42	42	37	155	4.906961e+01	1.509304e+02	8.072917e-01	7.546519e-01	7.546519e-01	3
43	43	42	156	4.906961e+01	1.509304e+02	7.878788e-01	7.546519e-01	7.546519e-01	3
44	44	77	104	8.795917e+01	1.120408e+02	5.745856e-01	5.602041e-01	7.546519e-01	3
45	45	192	23	1.802266e+02	1.977339e+01	1.069767e-01	9.886694e-02	9.886694e-02	2
46	46	78	122	7.881634e+01	1.211837e+02	6.100000e-01	6.059183e-01	7.546519e-01	3
47	47	42	159	4.530327e+01	1.546967e+02	7.910448e-01	7.734837e-01	7.754342e-01	4
48	48	50	147	4.491317e+01	1.550868e+02	7.461929e-01	7.754342e-01	7.754342e-01	4
49	49	45	175	4.491317e+01	1.550868e+02	7.954545e-01	7.754342e-01	7.754342e-01	4
50	50	50	160	4.491317e+01	1.550868e+02	7.619048e-01	7.754342e-01	7.754342e-01	4
51	51	48	150	4.491317e+01	1.550868e+02	7.575758e-01	7.754342e-01	7.754342e-01	4
52	52	55	141	4.491317e+01	1.550868e+02	7.193878e-01	7.754342e-01	7.754342e-01	4
53	53	52	170	4.491317e+01	1.550868e+02	7.657658e-01	7.754342e-01	7.754342e-01	4
54	54	42	161	4.491317e+01	1.550868e+02	7.931034e-01	7.754342e-01	7.754342e-01	4
55	55	39	148	4.491317e+01	1.550868e+02	7.914439e-01	7.754342e-01	7.754342e-01	4
56	56	50	152	4.491317e+01	1.550868e+02	7.524752e-01	7.754342e-01	7.754342e-01	4
57	57	40	163	4.491317e+01	1.550868e+02	8.029557e-01	7.754342e-01	7.754342e-01	4
58	58	56	153	4.491317e+01	1.550868e+02	7.320574e-01	7.754342e-01	7.754342e-01	4
59	59	36	162	4.491317e+01	1.550868e+02	8.181818e-01	7.754342e-01	7.754342e-01	4
60	60	41	186	4.491317e+01	1.550868e+02	8.193833e-01	7.754342e-01	7.754342e-01	4
61	61	48	169	4.491317e+01	1.550868e+02	7.788018e-01	7.754342e-01	7.754342e-01	4
62	62	38	168	4.491317e+01	1.550868e+02	8.155340e-01	7.754342e-01	7.754342e-01	4
63	63	51	158	4.491317e+01	1.550868e+02	7.559809e-01	7.754342e-01	7.754342e-01	4
64	64	51	167	4.491317e+01	1.550868e+02	7.660550e-01	7.754342e-01	7.754342e-01	4
65	65	53	154	4.491317e+01	1.550868e+02	7.439614e-01	7.754342e-01	7.754342e-01	4
66	66	46	184	4.491317e+01	1.550868e+02	8.000000e-01	7.754342e-01	7.754342e-01	4
67	67	47	164	4.491317e+01	1.550868e+02	7.772512e-01	7.754342e-01	7.754342e-01	4
68	68	41	159	4.491317e+01	1.550868e+02	7.950000e-01	7.754342e-01	7.754342e-01	4
69	69	39	167	4.491317e+01	1.550868e+02	8.106796e-01	7.754342e-01	7.754342e-01	4
70	70	36	151	4.491317e+01	1.550868e+02	8.074866e-01	7.754342e-01	7.754342e-01	4
71	71	46	171	4.491317e+01	1.550868e+02	7.880184e-01	7.754342e-01	7.754342e-01	4
72	72	53	141	4.491317e+01	1.550868e+02	7.268041e-01	7.754342e-01	7.754342e-01	4
73	73	30	157	4.491317e+01	1.550868e+02	8.395722e-01	7.754342e-01	7.754342e-01	4
74	74	43	165	4.491317e+01	1.550868e+02	7.932692e-01	7.754342e-01	7.754342e-01	4
75	75	50	158	4.491317e+01	1.550868e+02	7.596154e-01	7.754342e-01	7.754342e-01	4
76	76	39	150	4.491317e+01	1.550868e+02	7.936508e-01	7.754342e-01	7.754342e-01	4
77	77	35	165	4.491317e+01	1.550868e+02	8.250000e-01	7.754342e-01	7.754342e-01	4
78	78	46	157	4.491317e+01	1.550868e+02	7.733990e-01	7.754342e-01	7.754342e-01	4
79	79	52	148	4.491317e+01	1.550868e+02	7.400000e-01	7.754342e-01	7.754342e-01	4
80	80	45	149	4.491317e+01	1.550868e+02	7.680412e-01	7.754342e-01	7.754342e-01	4
81	81	45	147	4.491317e+01	1.550868e+02	7.656250e-01	7.754342e-01	7.754342e-01	4
82	82	47	157	4.491317e+01	1.550868e+02	7.696078e-01	7.754342e-01	7.754342e-01	4
83	83	52	166	4.491317e+01	1.550868e+02	7.614679e-01	7.754342e-01	7.754342e-01	4
84	84	50	159	4.491317e+01	1.550868e+02	7.607656e-01	7.754342e-01	7.754342e-01	4
85	85	42	165	4.491317e+01	1.550868e+02	7.971014e-01	7.754342e-01	7.754342e-01	4
86	86	42	168	4.491317e+01	1.550868e+02	8.000000e-01	7.754342e-01	7.754342e-01	4
87	87	46	151	4.491317e+01	1.550868e+02	7.664975e-01	7.754342e-01	7.754342e-01	4
88	88	51	168	4.491317e+01	1.550868e+02	7.671233e-01	7.754342e-01	7.754342e-01	4
89	89	46	153	4.491317e+01	1.550868e+02	7.688442e-01	7.754342e-01	7.754342e-01	4
90	90	56	133	4.491317e+01	1.550868e+02	7.037037e-01	7.754342e-01	7.754342e-01	4
91	91	44	136	4.491317e+01	1.550868e+02	7.555556e-01	7.754342e-01	7.754342e-01	4
92	92	60	153	4.491317e+01	1.550868e+02	7.183099e-01	7.754342e-01	7.754342e-01	4
93	93	41	138	4.491317e+01	1.550868e+02	7.709497e-01	7.754342e-01	7.754342e-01	4
94	94	41	164	4.491317e+01	1.550868e+02	8.000000e-01	7.754342e-01	7.754342e-01	4
95	95	44	150	4.491317e+01	1.550868e+02	7.731959e-01	7.754342e-01	7.754342e-01	4
96	96	65	164	4.491317e+01	1.550868e+02	7.161572e-01	7.754342e-01	7.754342e-01	4
97	97	38	150	4.491317e+01	1.550868e+02	7.978723e-01	7.754342e-01	7.754342e-01	4
98	98	42	153	4.491317e+01	1.550868e+02	7.846154e-01	7.754342e-01	7.754342e-01	4
99	99	157	57	1.598812e+02	4.011882e+01	2.663551e-01	2.005941e-01	1.147144e-01	1
100	100	173	27	1.770571e+02	2.294288e+01	1.350000e-01	1.147144e-01	1.147144e-01	1
101	101	183	29	1.770571e+02	2.294288e+01	1.367925e-01	1.147144e-01	1.147144e-01	1
102	102	159	25	1.770571e+02	2.294288e+01	1.358696e-01	1.147144e-01	1.147144e-01	1
103	103	183	16	1.770571e+02	2.294288e+01	8.040201e-02	1.147144e-01	1.147144e-01	1
104	104	185	19	1.770571e+02	2.294288e+01	9.313725e-02	1.147144e-01	1.147144e-01	1
105	105	188	19	1.770571e+02	2.294288e+01	9.178744e-02	1.147144e-01	1.147144e-01	1
106	106	172	19	1.770571e+02	2.294288e+01	9.947644e-02	1.147144e-01	1.147144e-01	1
107	107	171	18	1.770571e+02	2.294288e+01	9.523810e-02	1.147144e-01	1.147144e-01	1
108	108	171	17	1.770571e+02	2.294288e+01	9.042553e-02	1.147144e-01	1.147144e-01	1
109	109	175	29	1.770571e+02	2.294288e+01	1.421569e-01	1.147144e-01	1.147144e-01	1
110	110	166	31	1.770571e+02	2.294288e+01	1.573604e-01	1.147144e-01	1.147144e-01	1
111	111	169	21	1.770571e+02	2.294288e+01	1.105263e-01	1.147144e-01	1.147144e-01	1
112	112	151	34	1.770571e+02	2.294288e+01	1.837838e-01	1.147144e-01	1.147144e-01	1
113	113	184	22	1.770571e+02	2.294288e+01	1.067961e-01	1.147144e-01	1.147144e-01	1
114	114	181	37	1.770571e+02	2.294288e+01	1.697248e-01	1.147144e-01	1.147144e-01	1
115	115	186	24	1.770571e+02	2.294288e+01	1.142857e-01	1.147144e-01	1.147144e-01	1
116	116	198	23	1.770571e+02	2.294288e+01	1.040724e-01	1.147144e-01	1.147144e-01	1
117	117	173	19	1.770571e+02	2.294288e+01	9.895833e-02	1.147144e-01	1.147144e-01	1
118	118	195	19	1.770571e+02	2.294288e+01	8.878505e-02	1.147144e-01	1.147144e-01	1
119	119	165	17	1.770571e+02	2.294288e+01	9.340659e-02	1.147144e-01	1.147144e-01	1
120	120	175	20	1.770571e+02	2.294288e+01	1.025641e-01	1.147144e-01	1.147144e-01	1
121	121	192	20	1.770571e+02	2.294288e+01	9.433962e-02	1.147144e-01	1.147144e-01	1
122	122	163	26	1.770571e+02	2.294288e+01	1.375661e-01	1.147144e-01	1.147144e-01	1
123	123	178	23	1.770571e+02	2.294288e+01	1.144279e-01	1.147144e-01	1.147144e-01	1
124	124	158	23	1.770571e+02	2.294288e+01	1.270718e-01	1.147144e-01	1.147144e-01	1
125	125	181	16	1.770571e+02	2.294288e+01	8.121827e-02	1.147144e-01	1.147144e-01	1
126	126	175	26	1.770571e+02	2.294288e+01	1.293532e-01	1.147144e-01	1.147144e-01	1
127	127	176	21	1.770571e+02	2.294288e+01	1.065990e-01	1.147144e-01	1.147144e-01	1
128	128	205	24	1.770571e+02	2.294288e+01	1.048035e-01	1.147144e-01	1.147144e-01	1
129	129	177	17	1.770571e+02	2.294288e+01	8.762887e-02	1.147144e-01	1.147144e-01	1
130	130	212	17	1.770571e+02	2.294288e+01	7.423581e-02	1.147144e-01	1.147144e-01	1
131	131	166	25	1.770571e+02	2.294288e+01	1.308901e-01	1.147144e-01	1.147144e-01	1
132	132	184	22	1.770571e+02	2.294288e+01	1.067961e-01	1.147144e-01	1.147144e-01	1
133	133	193	25	1.770571e+02	2.294288e+01	1.146789e-01	1.147144e-01	1.147144e-01	1
134	134	193	38	1.770571e+02	2.294288e+01	1.645022e-01	1.147144e-01	1.147144e-01	1
135	135	200	27	1.770571e+02	2.294288e+01	1.189427e-01	1.147144e-01	1.147144e-01	1
136	136	174	26	1.770571e+02	2.294288e+01	1.300000e-01	1.147144e-01	1.147144e-01	1
137	137	198	29	1.770571e+02	2.294288e+01	1.277533e-01	1.147144e-01	1.147144e-01	1
138	138	171	22	1.770571e+02	2.294288e+01	1.139896e-01	1.147144e-01	1.147144e-01	1
139	139	178	29	1.770571e+02	2.294288e+01	1.400966e-01	1.147144e-01	1.147144e-01	1
140	140	172	25	1.770571e+02	2.294288e+01	1.269036e-01	1.147144e-01	1.147144e-01	1
141	141	163	30	1.770571e+02	2.294288e+01	1.554404e-01	1.147144e-01	1.147144e-01	1
142	142	181	25	1.770571e+02	2.294288e+01	1.213592e-01	1.147144e-01	1.147144e-01	1
143	143	150	23	1.770571e+02	2.294288e+01	1.329480e-01	1.147144e-01	1.147144e-01	1
144	144	164	55	1.429377e+02	5.706232e+01	2.511416e-01	2.853116e-01	1.147144e-01	1
145	145	40	138	4.491317e+01	1.550868e+02	7.752809e-01	7.754342e-01	7.754342e-01	4
146	146	48	144	4.491317e+01	1.550868e+02	7.500000e-01	7.754342e-01	7.754342e-01	4
147	147	40	151	4.491317e+01	1.550868e+02	7.905759e-01	7.754342e-01	7.754342e-01	4
148	148	53	150	4.491317e+01	1.550868e+02	7.389163e-01	7.754342e-01	7.754342e-01	4
149	149	33	144	4.491317e+01	1.550868e+02	8.135593e-01	7.754342e-01	7.754342e-01	4
150	150	40	146	4.491317e+01	1.550868e+02	7.849462e-01	7.754342e-01	7.754342e-01	4
151	151	40	161	4.491317e+01	1.550868e+02	8.009950e-01	7.754342e-01	7.754342e-01	4
152	152	46	166	4.491317e+01	1.550868e+02	7.830189e-01	7.754342e-01	7.754342e-01	4
153	153	52	132	4.491317e+01	1.550868e+02	7.173913e-01	7.754342e-01	7.754342e-01	4
154	154	42	139	4.491317e+01	1.550868e+02	7.679558e-01	7.754342e-01	7.754342e-01	4
155	155	38	140	4.491317e+01	1.550868e+02	7.865169e-01	7.754342e-01	7.754342e-01	4
156	156	40	153	4.491317e+01	1.550868e+02	7.927461e-01	7.754342e-01	7.754342e-01	4
157	157	47	165	4.491317e+01	1.550868e+02	7.783019e-01	7.754342e-01	7.754342e-01	4
158	158	50	149	4.491317e+01	1.550868e+02	7.487437e-01	7.754342e-01	7.754342e-01	4
159	159	51	148	4.491317e+01	1.550868e+02	7.437186e-01	7.754342e-01	7.754342e-01	4
160	160	40	141	4.491317e+01	1.550868e+02	7.790055e-01	7.754342e-01	7.754342e-01	4
161	161	51	158	4.491317e+01	1.550868e+02	7.559809e-01	7.754342e-01	7.754342e-01	4
162	162	51	156	4.491317e+01	1.550868e+02	7.536232e-01	7.754342e-01	7.754342e-01	4
163	163	39	165	4.491317e+01	1.550868e+02	8.088235e-01	7.754342e-01	7.754342e-01	4
164	164	45	134	4.491317e+01	1.550868e+02	7.486034e-01	7.754342e-01	7.754342e-01	4
165	165	45	163	4.491317e+01	1.550868e+02	7.836538e-01	7.754342e-01	7.754342e-01	4
166	166	42	134	4.491317e+01	1.550868e+02	7.613636e-01	7.754342e-01	7.754342e-01	4
167	167	38	155	4.491317e+01	1.550868e+02	8.031088e-01	7.754342e-01	7.754342e-01	4
168	168	42	161	4.491317e+01	1.550868e+02	7.931034e-01	7.754342e-01	7.754342e-01	4
169	169	42	172	4.491317e+01	1.550868e+02	8.037383e-01	7.754342e-01	7.754342e-01	4
170	170	53	154	4.491317e+01	1.550868e+02	7.439614e-01	7.754342e-01	7.754342e-01	4
171	171	49	146	4.491317e+01	1.550868e+02	7.487179e-01	7.754342e-01	7.754342e-01	4
172	172	39	186	4.491317e+01	1.550868e+02	8.266667e-01	7.754342e-01	7.754342e-01	4
173	173	60	149	4.491317e+01	1.550868e+02	7.129187e-01	7.754342e-01	7.754342e-01	4
174	174	49	150	4.927162e+01	1.507284e+02	7.537688e-01	7.536419e-01	7.754342e-01	4
175	175	181	17	1.770571e+02	2.294288e+01	8.585859e-02	1.147144e-01	1.147144e-01	1
176	176	149	23	1.770571e+02	2.294288e+01	1.337209e-01	1.147144e-01	1.147144e-01	1
177	177	186	24	1.770571e+02	2.294288e+01	1.142857e-01	1.147144e-01	1.147144e-01	1
178	178	182	17	1.770571e+02	2.294288e+01	8.542714e-02	1.147144e-01	1.147144e-01	1
179	179	187	23	1.770571e+02	2.294288e+01	1.095238e-01	1.147144e-01	1.147144e-01	1
180	180	169	32	1.770571e+02	2.294288e+01	1.592040e-01	1.147144e-01	1.147144e-01	1
181	181	164	23	1.770571e+02	2.294288e+01	1.229947e-01	1.147144e-01	1.147144e-01	1
182	182	190	22	1.770571e+02	2.294288e+01	1.037736e-01	1.147144e-01	1.147144e-01	1
183	183	172	22	1.770571e+02	2.294288e+01	1.134021e-01	1.147144e-01	1.147144e-01	1
184	184	183	23	1.770571e+02	2.294288e+01	1.116505e-01	1.147144e-01	1.147144e-01	1
185	185	194	30	1.770571e+02	2.294288e+01	1.339286e-01	1.147144e-01	1.147144e-01	1
186	186	174	14	1.770571e+02	2.294288e+01	7.446809e-02	1.147144e-01	1.147144e-01	1
187	187	178	31	1.656335e+02	3.436645e+01	1.483254e-01	1.718323e-01	1.147144e-01	1
188	188	47	176	4.491317e+01	1.550868e+02	7.892377e-01	7.754342e-01	7.754342e-01	4
189	189	42	143	4.491317e+01	1.550868e+02	7.729730e-01	7.754342e-01	7.754342e-01	4
190	190	45	164	4.491317e+01	1.550868e+02	7.846890e-01	7.754342e-01	7.754342e-01	4
191	191	44	146	4.491317e+01	1.550868e+02	7.684211e-01	7.754342e-01	7.754342e-01	4
192	192	51	147	4.491317e+01	1.550868e+02	7.424242e-01	7.754342e-01	7.754342e-01	4
193	193	44	183	4.494296e+01	1.550570e+02	8.061674e-01	7.752852e-01	7.754342e-01	4
194	194	175	27	1.770571e+02	2.294288e+01	1.336634e-01	1.147144e-01	1.147144e-01	1
195	195	180	29	1.770571e+02	2.294288e+01	1.387560e-01	1.147144e-01	1.147144e-01	1
196	196	161	23	1.770571e+02	2.294288e+01	1.250000e-01	1.147144e-01	1.147144e-01	1
197	197	179	21	1.770571e+02	2.294288e+01	1.050000e-01	1.147144e-01	1.147144e-01	1
198	198	209	23	1.770571e+02	2.294288e+01	9.913793e-02	1.147144e-01	1.147144e-01	1
199	199	182	27	1.770571e+02	2.294288e+01	1.291866e-01	1.147144e-01	1.147144e-01	1
200	200	184	22	1.770571e+02	2.294288e+01	1.067961e-01	1.147144e-01	1.147144e-01	1
