# Supplementary material for: Cochaperones convey the energy of ATP hydrolysis for directional action of Hsp90
Source: Nat Commun. 2024 Jan 17;15:569. doi: 10.1038/s41467-024-44847-6 (PMC10794413; doi:10.1038/s41467-024-44847-6)
Supplement: Supplementary file 6 — Source Data [file 41467_2024_44847_MOESM6_ESM.zip › SourceData_Simulations/1_Simulations_0kT/sim_0kT_mol34of200.txt]

coordinates	78.76	96.41	206.76	96.41
time(s)	frame	Idon(a.u.)	Iacc(a.u.)	Idon ideal(a.u.)	Iacc ideal(a.u.)	FRET	FRET ideal (blurr)	FRET ideal	state sequence
1	1	176	1	1.953951e+02	4.604936e+00	5.649718e-03	2.302468e-02	2.302468e-02	1
2	2	189	5	1.953951e+02	4.604936e+00	2.577320e-02	2.302468e-02	2.302468e-02	1
3	3	183	2	1.953951e+02	4.604936e+00	1.081081e-02	2.302468e-02	2.302468e-02	1
4	4	189	4	1.953951e+02	4.604936e+00	2.072539e-02	2.302468e-02	2.302468e-02	1
5	5	181	6	1.953951e+02	4.604936e+00	3.208556e-02	2.302468e-02	2.302468e-02	1
6	6	182	5	1.953951e+02	4.604936e+00	2.673797e-02	2.302468e-02	2.302468e-02	1
7	7	186	9	1.953951e+02	4.604936e+00	4.615385e-02	2.302468e-02	2.302468e-02	1
8	8	195	5	1.953951e+02	4.604936e+00	2.500000e-02	2.302468e-02	2.302468e-02	1
9	9	193	6	1.953951e+02	4.604936e+00	3.015075e-02	2.302468e-02	2.302468e-02	1
10	10	194	4	1.953951e+02	4.604936e+00	2.020202e-02	2.302468e-02	2.302468e-02	1
11	11	187	5	1.953951e+02	4.604936e+00	2.604167e-02	2.302468e-02	2.302468e-02	1
12	12	199	8	1.953951e+02	4.604936e+00	3.864734e-02	2.302468e-02	2.302468e-02	1
13	13	184	6	1.953951e+02	4.604936e+00	3.157895e-02	2.302468e-02	2.302468e-02	1
14	14	188	2	1.953951e+02	4.604936e+00	1.052632e-02	2.302468e-02	2.302468e-02	1
15	15	197	4	1.953951e+02	4.604936e+00	1.990050e-02	2.302468e-02	2.302468e-02	1
16	16	205	9	1.953951e+02	4.604936e+00	4.205607e-02	2.302468e-02	2.302468e-02	1
17	17	218	6	1.953951e+02	4.604936e+00	2.678571e-02	2.302468e-02	2.302468e-02	1
18	18	191	6	1.953951e+02	4.604936e+00	3.045685e-02	2.302468e-02	2.302468e-02	1
19	19	190	14	1.849941e+02	1.500587e+01	6.862745e-02	7.502934e-02	7.846218e-02	2
20	20	175	6	1.843076e+02	1.569244e+01	3.314917e-02	7.846218e-02	7.846218e-02	2
21	21	198	18	1.843076e+02	1.569244e+01	8.333333e-02	7.846218e-02	7.846218e-02	2
22	22	171	12	1.843076e+02	1.569244e+01	6.557377e-02	7.846218e-02	7.846218e-02	2
23	23	191	18	1.843076e+02	1.569244e+01	8.612440e-02	7.846218e-02	7.846218e-02	2
24	24	190	16	1.843076e+02	1.569244e+01	7.766990e-02	7.846218e-02	7.846218e-02	2
25	25	177	51	1.590933e+02	4.090669e+01	2.236842e-01	2.045335e-01	7.846218e-02	2
26	26	44	150	4.380661e+01	1.561934e+02	7.731959e-01	7.809670e-01	7.809670e-01	3
27	27	52	155	5.410855e+01	1.458915e+02	7.487923e-01	7.294573e-01	7.809670e-01	3
28	28	158	15	1.843076e+02	1.569244e+01	8.670520e-02	7.846218e-02	7.846218e-02	2
29	29	188	9	1.843076e+02	1.569244e+01	4.568528e-02	7.846218e-02	7.846218e-02	2
30	30	166	18	1.843076e+02	1.569244e+01	9.782609e-02	7.846218e-02	7.846218e-02	2
31	31	206	19	1.843076e+02	1.569244e+01	8.444444e-02	7.846218e-02	7.846218e-02	2
32	32	183	14	1.843076e+02	1.569244e+01	7.106599e-02	7.846218e-02	7.846218e-02	2
33	33	175	17	1.843076e+02	1.569244e+01	8.854167e-02	7.846218e-02	7.846218e-02	2
34	34	182	19	1.843076e+02	1.569244e+01	9.452736e-02	7.846218e-02	7.846218e-02	2
35	35	176	13	1.843076e+02	1.569244e+01	6.878307e-02	7.846218e-02	7.846218e-02	2
36	36	189	18	1.843076e+02	1.569244e+01	8.695652e-02	7.846218e-02	7.846218e-02	2
37	37	231	22	1.843076e+02	1.569244e+01	8.695652e-02	7.846218e-02	7.846218e-02	2
38	38	172	19	1.843076e+02	1.569244e+01	9.947644e-02	7.846218e-02	7.846218e-02	2
39	39	174	16	1.843076e+02	1.569244e+01	8.421053e-02	7.846218e-02	7.846218e-02	2
40	40	83	101	9.232240e+01	1.076776e+02	5.489130e-01	5.383880e-01	7.809670e-01	3
41	41	39	161	3.832499e+01	1.616750e+02	8.050000e-01	8.083750e-01	8.130406e-01	4
42	42	31	144	3.739187e+01	1.626081e+02	8.228571e-01	8.130406e-01	8.130406e-01	4
43	43	35	170	3.739187e+01	1.626081e+02	8.292683e-01	8.130406e-01	8.130406e-01	4
44	44	23	179	3.739187e+01	1.626081e+02	8.861386e-01	8.130406e-01	8.130406e-01	4
45	45	34	163	3.739187e+01	1.626081e+02	8.274112e-01	8.130406e-01	8.130406e-01	4
46	46	34	170	3.739187e+01	1.626081e+02	8.333333e-01	8.130406e-01	8.130406e-01	4
47	47	32	158	3.739187e+01	1.626081e+02	8.315789e-01	8.130406e-01	8.130406e-01	4
48	48	32	170	3.739187e+01	1.626081e+02	8.415842e-01	8.130406e-01	8.130406e-01	4
49	49	26	161	3.739187e+01	1.626081e+02	8.609626e-01	8.130406e-01	8.130406e-01	4
50	50	32	186	3.739187e+01	1.626081e+02	8.532110e-01	8.130406e-01	8.130406e-01	4
51	51	34	159	3.739187e+01	1.626081e+02	8.238342e-01	8.130406e-01	8.130406e-01	4
52	52	30	151	3.739187e+01	1.626081e+02	8.342541e-01	8.130406e-01	8.130406e-01	4
53	53	39	163	3.739187e+01	1.626081e+02	8.069307e-01	8.130406e-01	8.130406e-01	4
54	54	44	164	3.739187e+01	1.626081e+02	7.884615e-01	8.130406e-01	8.130406e-01	4
55	55	33	172	3.739187e+01	1.626081e+02	8.390244e-01	8.130406e-01	8.130406e-01	4
56	56	35	162	3.739187e+01	1.626081e+02	8.223350e-01	8.130406e-01	8.130406e-01	4
57	57	53	144	3.739187e+01	1.626081e+02	7.309645e-01	8.130406e-01	8.130406e-01	4
58	58	37	171	3.739187e+01	1.626081e+02	8.221154e-01	8.130406e-01	8.130406e-01	4
59	59	44	148	3.739187e+01	1.626081e+02	7.708333e-01	8.130406e-01	8.130406e-01	4
60	60	34	160	3.739187e+01	1.626081e+02	8.247423e-01	8.130406e-01	8.130406e-01	4
61	61	47	166	3.739187e+01	1.626081e+02	7.793427e-01	8.130406e-01	8.130406e-01	4
62	62	48	149	3.739187e+01	1.626081e+02	7.563452e-01	8.130406e-01	8.130406e-01	4
63	63	48	168	3.739187e+01	1.626081e+02	7.777778e-01	8.130406e-01	8.130406e-01	4
64	64	25	159	3.739187e+01	1.626081e+02	8.641304e-01	8.130406e-01	8.130406e-01	4
65	65	35	144	3.739187e+01	1.626081e+02	8.044693e-01	8.130406e-01	8.130406e-01	4
66	66	39	168	3.739187e+01	1.626081e+02	8.115942e-01	8.130406e-01	8.130406e-01	4
67	67	35	141	3.739187e+01	1.626081e+02	8.011364e-01	8.130406e-01	8.130406e-01	4
68	68	37	151	3.739187e+01	1.626081e+02	8.031915e-01	8.130406e-01	8.130406e-01	4
69	69	40	152	3.739187e+01	1.626081e+02	7.916667e-01	8.130406e-01	8.130406e-01	4
70	70	38	146	3.739187e+01	1.626081e+02	7.934783e-01	8.130406e-01	8.130406e-01	4
71	71	35	156	3.739187e+01	1.626081e+02	8.167539e-01	8.130406e-01	8.130406e-01	4
72	72	35	162	3.739187e+01	1.626081e+02	8.223350e-01	8.130406e-01	8.130406e-01	4
73	73	47	148	3.739187e+01	1.626081e+02	7.589744e-01	8.130406e-01	8.130406e-01	4
74	74	35	160	3.739187e+01	1.626081e+02	8.205128e-01	8.130406e-01	8.130406e-01	4
75	75	47	170	3.739187e+01	1.626081e+02	7.834101e-01	8.130406e-01	8.130406e-01	4
76	76	38	157	3.739187e+01	1.626081e+02	8.051282e-01	8.130406e-01	8.130406e-01	4
77	77	45	151	3.739187e+01	1.626081e+02	7.704082e-01	8.130406e-01	8.130406e-01	4
78	78	36	143	3.739187e+01	1.626081e+02	7.988827e-01	8.130406e-01	8.130406e-01	4
79	79	44	163	3.739187e+01	1.626081e+02	7.874396e-01	8.130406e-01	8.130406e-01	4
80	80	37	167	3.739187e+01	1.626081e+02	8.186275e-01	8.130406e-01	8.130406e-01	4
81	81	34	164	3.739187e+01	1.626081e+02	8.282828e-01	8.130406e-01	8.130406e-01	4
82	82	41	157	3.739187e+01	1.626081e+02	7.929293e-01	8.130406e-01	8.130406e-01	4
83	83	37	162	3.739187e+01	1.626081e+02	8.140704e-01	8.130406e-01	8.130406e-01	4
84	84	30	153	3.739187e+01	1.626081e+02	8.360656e-01	8.130406e-01	8.130406e-01	4
85	85	34	171	3.739187e+01	1.626081e+02	8.341463e-01	8.130406e-01	8.130406e-01	4
86	86	34	154	3.739187e+01	1.626081e+02	8.191489e-01	8.130406e-01	8.130406e-01	4
87	87	46	182	3.739187e+01	1.626081e+02	7.982456e-01	8.130406e-01	8.130406e-01	4
88	88	28	157	3.739187e+01	1.626081e+02	8.486486e-01	8.130406e-01	8.130406e-01	4
89	89	34	149	3.739187e+01	1.626081e+02	8.142077e-01	8.130406e-01	8.130406e-01	4
90	90	40	168	3.739187e+01	1.626081e+02	8.076923e-01	8.130406e-01	8.130406e-01	4
91	91	32	158	3.739187e+01	1.626081e+02	8.315789e-01	8.130406e-01	8.130406e-01	4
92	92	35	167	3.739187e+01	1.626081e+02	8.267327e-01	8.130406e-01	8.130406e-01	4
93	93	33	165	3.739187e+01	1.626081e+02	8.333333e-01	8.130406e-01	8.130406e-01	4
94	94	21	163	3.739187e+01	1.626081e+02	8.858696e-01	8.130406e-01	8.130406e-01	4
95	95	41	154	3.739187e+01	1.626081e+02	7.897436e-01	8.130406e-01	8.130406e-01	4
96	96	30	170	3.739187e+01	1.626081e+02	8.500000e-01	8.130406e-01	8.130406e-01	4
97	97	35	199	3.739187e+01	1.626081e+02	8.504274e-01	8.130406e-01	8.130406e-01	4
98	98	40	184	3.739187e+01	1.626081e+02	8.214286e-01	8.130406e-01	8.130406e-01	4
99	99	36	159	3.739187e+01	1.626081e+02	8.153846e-01	8.130406e-01	8.130406e-01	4
100	100	42	151	3.739187e+01	1.626081e+02	7.823834e-01	8.130406e-01	8.130406e-01	4
101	101	34	154	3.739187e+01	1.626081e+02	8.191489e-01	8.130406e-01	8.130406e-01	4
102	102	34	156	3.739187e+01	1.626081e+02	8.210526e-01	8.130406e-01	8.130406e-01	4
103	103	28	196	3.739187e+01	1.626081e+02	8.750000e-01	8.130406e-01	8.130406e-01	4
104	104	36	152	3.739187e+01	1.626081e+02	8.085106e-01	8.130406e-01	8.130406e-01	4
105	105	26	163	3.739187e+01	1.626081e+02	8.624339e-01	8.130406e-01	8.130406e-01	4
106	106	37	168	3.739187e+01	1.626081e+02	8.195122e-01	8.130406e-01	8.130406e-01	4
107	107	35	155	3.739187e+01	1.626081e+02	8.157895e-01	8.130406e-01	8.130406e-01	4
108	108	35	148	3.739187e+01	1.626081e+02	8.087432e-01	8.130406e-01	8.130406e-01	4
109	109	39	163	3.739187e+01	1.626081e+02	8.069307e-01	8.130406e-01	8.130406e-01	4
110	110	38	139	3.739187e+01	1.626081e+02	7.853107e-01	8.130406e-01	8.130406e-01	4
111	111	35	155	3.739187e+01	1.626081e+02	8.157895e-01	8.130406e-01	8.130406e-01	4
112	112	45	159	3.739187e+01	1.626081e+02	7.794118e-01	8.130406e-01	8.130406e-01	4
113	113	35	180	3.739187e+01	1.626081e+02	8.372093e-01	8.130406e-01	8.130406e-01	4
114	114	39	154	3.739187e+01	1.626081e+02	7.979275e-01	8.130406e-01	8.130406e-01	4
115	115	43	135	3.739187e+01	1.626081e+02	7.584270e-01	8.130406e-01	8.130406e-01	4
116	116	39	160	3.739187e+01	1.626081e+02	8.040201e-01	8.130406e-01	8.130406e-01	4
117	117	33	174	3.739187e+01	1.626081e+02	8.405797e-01	8.130406e-01	8.130406e-01	4
118	118	40	143	3.739187e+01	1.626081e+02	7.814208e-01	8.130406e-01	8.130406e-01	4
119	119	28	164	3.739187e+01	1.626081e+02	8.541667e-01	8.130406e-01	8.130406e-01	4
120	120	57	179	3.739187e+01	1.626081e+02	7.584746e-01	8.130406e-01	8.130406e-01	4
121	121	38	170	3.739187e+01	1.626081e+02	8.173077e-01	8.130406e-01	8.130406e-01	4
122	122	50	177	3.739187e+01	1.626081e+02	7.797357e-01	8.130406e-01	8.130406e-01	4
123	123	50	172	3.739187e+01	1.626081e+02	7.747748e-01	8.130406e-01	8.130406e-01	4
124	124	43	154	3.739187e+01	1.626081e+02	7.817259e-01	8.130406e-01	8.130406e-01	4
125	125	36	186	3.739187e+01	1.626081e+02	8.378378e-01	8.130406e-01	8.130406e-01	4
126	126	38	165	3.739187e+01	1.626081e+02	8.128079e-01	8.130406e-01	8.130406e-01	4
127	127	32	161	3.739187e+01	1.626081e+02	8.341969e-01	8.130406e-01	8.130406e-01	4
128	128	36	167	3.739187e+01	1.626081e+02	8.226601e-01	8.130406e-01	8.130406e-01	4
129	129	54	168	3.739187e+01	1.626081e+02	7.567568e-01	8.130406e-01	8.130406e-01	4
130	130	40	145	3.739187e+01	1.626081e+02	7.837838e-01	8.130406e-01	8.130406e-01	4
131	131	41	152	3.739187e+01	1.626081e+02	7.875648e-01	8.130406e-01	8.130406e-01	4
132	132	38	200	3.739187e+01	1.626081e+02	8.403361e-01	8.130406e-01	8.130406e-01	4
133	133	38	157	3.739187e+01	1.626081e+02	8.051282e-01	8.130406e-01	8.130406e-01	4
134	134	36	166	3.739187e+01	1.626081e+02	8.217822e-01	8.130406e-01	8.130406e-01	4
135	135	41	156	3.739187e+01	1.626081e+02	7.918782e-01	8.130406e-01	8.130406e-01	4
136	136	49	153	3.739187e+01	1.626081e+02	7.574257e-01	8.130406e-01	8.130406e-01	4
137	137	33	150	3.739187e+01	1.626081e+02	8.196721e-01	8.130406e-01	8.130406e-01	4
138	138	32	151	3.739187e+01	1.626081e+02	8.251366e-01	8.130406e-01	8.130406e-01	4
139	139	38	158	3.739187e+01	1.626081e+02	8.061224e-01	8.130406e-01	8.130406e-01	4
140	140	44	157	3.739187e+01	1.626081e+02	7.810945e-01	8.130406e-01	8.130406e-01	4
141	141	33	155	3.739187e+01	1.626081e+02	8.244681e-01	8.130406e-01	8.130406e-01	4
142	142	38	160	3.916446e+01	1.608355e+02	8.080808e-01	8.041777e-01	8.130406e-01	4
143	143	46	145	4.380661e+01	1.561934e+02	7.591623e-01	7.809670e-01	7.809670e-01	3
144	144	49	163	4.380661e+01	1.561934e+02	7.688679e-01	7.809670e-01	7.809670e-01	3
145	145	38	158	3.962542e+01	1.603746e+02	8.061224e-01	8.018729e-01	8.130406e-01	4
146	146	23	172	3.739187e+01	1.626081e+02	8.820513e-01	8.130406e-01	8.130406e-01	4
147	147	32	144	3.739187e+01	1.626081e+02	8.181818e-01	8.130406e-01	8.130406e-01	4
148	148	34	136	3.739187e+01	1.626081e+02	8.000000e-01	8.130406e-01	8.130406e-01	4
149	149	37	171	3.739187e+01	1.626081e+02	8.221154e-01	8.130406e-01	8.130406e-01	4
150	150	38	158	3.739187e+01	1.626081e+02	8.061224e-01	8.130406e-01	8.130406e-01	4
151	151	38	161	3.739187e+01	1.626081e+02	8.090452e-01	8.130406e-01	8.130406e-01	4
152	152	34	168	3.739187e+01	1.626081e+02	8.316832e-01	8.130406e-01	8.130406e-01	4
153	153	39	163	3.739187e+01	1.626081e+02	8.069307e-01	8.130406e-01	8.130406e-01	4
154	154	40	153	3.739187e+01	1.626081e+02	7.927461e-01	8.130406e-01	8.130406e-01	4
155	155	22	162	3.739187e+01	1.626081e+02	8.804348e-01	8.130406e-01	8.130406e-01	4
156	156	31	164	3.739187e+01	1.626081e+02	8.410256e-01	8.130406e-01	8.130406e-01	4
157	157	30	174	3.739187e+01	1.626081e+02	8.529412e-01	8.130406e-01	8.130406e-01	4
158	158	22	155	3.739187e+01	1.626081e+02	8.757062e-01	8.130406e-01	8.130406e-01	4
159	159	29	158	3.739187e+01	1.626081e+02	8.449198e-01	8.130406e-01	8.130406e-01	4
160	160	42	155	3.739187e+01	1.626081e+02	7.868020e-01	8.130406e-01	8.130406e-01	4
161	161	38	154	3.739187e+01	1.626081e+02	8.020833e-01	8.130406e-01	8.130406e-01	4
162	162	38	151	3.739187e+01	1.626081e+02	7.989418e-01	8.130406e-01	8.130406e-01	4
163	163	32	177	3.739187e+01	1.626081e+02	8.468900e-01	8.130406e-01	8.130406e-01	4
164	164	32	157	3.739187e+01	1.626081e+02	8.306878e-01	8.130406e-01	8.130406e-01	4
165	165	38	154	3.739187e+01	1.626081e+02	8.020833e-01	8.130406e-01	8.130406e-01	4
166	166	40	169	3.739187e+01	1.626081e+02	8.086124e-01	8.130406e-01	8.130406e-01	4
167	167	30	156	3.739187e+01	1.626081e+02	8.387097e-01	8.130406e-01	8.130406e-01	4
168	168	32	158	3.739187e+01	1.626081e+02	8.315789e-01	8.130406e-01	8.130406e-01	4
169	169	37	152	3.739187e+01	1.626081e+02	8.042328e-01	8.130406e-01	8.130406e-01	4
170	170	36	170	3.739187e+01	1.626081e+02	8.252427e-01	8.130406e-01	8.130406e-01	4
171	171	36	156	3.739187e+01	1.626081e+02	8.125000e-01	8.130406e-01	8.130406e-01	4
172	172	37	155	3.739187e+01	1.626081e+02	8.072917e-01	8.130406e-01	8.130406e-01	4
173	173	45	163	3.739187e+01	1.626081e+02	7.836538e-01	8.130406e-01	8.130406e-01	4
174	174	43	164	3.739187e+01	1.626081e+02	7.922705e-01	8.130406e-01	8.130406e-01	4
175	175	41	173	3.739187e+01	1.626081e+02	8.084112e-01	8.130406e-01	8.130406e-01	4
176	176	35	164	3.739187e+01	1.626081e+02	8.241206e-01	8.130406e-01	8.130406e-01	4
177	177	29	159	3.739187e+01	1.626081e+02	8.457447e-01	8.130406e-01	8.130406e-01	4
178	178	38	158	3.739187e+01	1.626081e+02	8.061224e-01	8.130406e-01	8.130406e-01	4
179	179	35	151	3.739187e+01	1.626081e+02	8.118280e-01	8.130406e-01	8.130406e-01	4
180	180	27	165	3.739187e+01	1.626081e+02	8.593750e-01	8.130406e-01	8.130406e-01	4
181	181	38	173	3.739187e+01	1.626081e+02	8.199052e-01	8.130406e-01	8.130406e-01	4
182	182	27	158	3.739187e+01	1.626081e+02	8.540541e-01	8.130406e-01	8.130406e-01	4
183	183	38	168	3.739187e+01	1.626081e+02	8.155340e-01	8.130406e-01	8.130406e-01	4
184	184	38	177	3.739187e+01	1.626081e+02	8.232558e-01	8.130406e-01	8.130406e-01	4
185	185	43	180	3.739187e+01	1.626081e+02	8.071749e-01	8.130406e-01	8.130406e-01	4
186	186	38	162	3.739187e+01	1.626081e+02	8.100000e-01	8.130406e-01	8.130406e-01	4
187	187	30	154	3.739187e+01	1.626081e+02	8.369565e-01	8.130406e-01	8.130406e-01	4
188	188	214	11	1.913504e+02	8.649583e+00	4.888889e-02	4.324791e-02	2.302468e-02	1
189	189	185	6	1.953951e+02	4.604936e+00	3.141361e-02	2.302468e-02	2.302468e-02	1
190	190	218	1	1.953951e+02	4.604936e+00	4.566210e-03	2.302468e-02	2.302468e-02	1
191	191	206	3	1.953951e+02	4.604936e+00	1.435407e-02	2.302468e-02	2.302468e-02	1
192	192	185	4	1.953951e+02	4.604936e+00	2.116402e-02	2.302468e-02	2.302468e-02	1
193	193	207	2	1.953951e+02	4.604936e+00	9.569378e-03	2.302468e-02	2.302468e-02	1
194	194	193	0	1.953951e+02	4.604936e+00	0	2.302468e-02	2.302468e-02	1
195	195	191	4	1.953951e+02	4.604936e+00	2.051282e-02	2.302468e-02	2.302468e-02	1
196	196	183	9	1.953951e+02	4.604936e+00	4.687500e-02	2.302468e-02	2.302468e-02	1
197	197	182	5	1.953951e+02	4.604936e+00	2.673797e-02	2.302468e-02	2.302468e-02	1
198	198	210	7	1.953951e+02	4.604936e+00	3.225806e-02	2.302468e-02	2.302468e-02	1
199	199	181	4	1.953951e+02	4.604936e+00	2.162162e-02	2.302468e-02	2.302468e-02	1
200	200	189	4	1.953951e+02	4.604936e+00	2.072539e-02	2.302468e-02	2.302468e-02	1
