# Supplementary material for: Cochaperones convey the energy of ATP hydrolysis for directional action of Hsp90
Source: Nat Commun. 2024 Jan 17;15:569. doi: 10.1038/s41467-024-44847-6 (PMC10794413; doi:10.1038/s41467-024-44847-6)
Supplement: Supplementary file 6 — Source Data [file 41467_2024_44847_MOESM6_ESM.zip › SourceData_Simulations/1_Simulations_0kT/sim_0kT_mol35of200.txt]

coordinates	42.79	152.74	170.79	152.74
time(s)	frame	Idon(a.u.)	Iacc(a.u.)	Idon ideal(a.u.)	Iacc ideal(a.u.)	FRET	FRET ideal (blurr)	FRET ideal	state sequence
1	1	190	13	1.786143e+02	2.138565e+01	6.403941e-02	1.069283e-01	1.069283e-01	2
2	2	191	21	1.786143e+02	2.138565e+01	9.905660e-02	1.069283e-01	1.069283e-01	2
3	3	168	20	1.786143e+02	2.138565e+01	1.063830e-01	1.069283e-01	1.069283e-01	2
4	4	178	22	1.786143e+02	2.138565e+01	1.100000e-01	1.069283e-01	1.069283e-01	2
5	5	166	19	1.786143e+02	2.138565e+01	1.027027e-01	1.069283e-01	1.069283e-01	2
6	6	172	32	1.786143e+02	2.138565e+01	1.568627e-01	1.069283e-01	1.069283e-01	2
7	7	177	21	1.786143e+02	2.138565e+01	1.060606e-01	1.069283e-01	1.069283e-01	2
8	8	196	22	1.786143e+02	2.138565e+01	1.009174e-01	1.069283e-01	1.069283e-01	2
9	9	169	19	1.798791e+02	2.012091e+01	1.010638e-01	1.006045e-01	1.069283e-01	2
10	10	173	24	1.828583e+02	1.714165e+01	1.218274e-01	8.570825e-02	8.570825e-02	1
11	11	60	135	7.044058e+01	1.295594e+02	6.923077e-01	6.477971e-01	7.806824e-01	4
12	12	37	161	4.386352e+01	1.561365e+02	8.131313e-01	7.806824e-01	7.806824e-01	4
13	13	45	158	4.386352e+01	1.561365e+02	7.783251e-01	7.806824e-01	7.806824e-01	4
14	14	49	157	4.386352e+01	1.561365e+02	7.621359e-01	7.806824e-01	7.806824e-01	4
15	15	38	161	4.386352e+01	1.561365e+02	8.090452e-01	7.806824e-01	7.806824e-01	4
16	16	47	146	4.386352e+01	1.561365e+02	7.564767e-01	7.806824e-01	7.806824e-01	4
17	17	51	154	4.386352e+01	1.561365e+02	7.512195e-01	7.806824e-01	7.806824e-01	4
18	18	31	165	4.386352e+01	1.561365e+02	8.418367e-01	7.806824e-01	7.806824e-01	4
19	19	53	169	4.386352e+01	1.561365e+02	7.612613e-01	7.806824e-01	7.806824e-01	4
20	20	38	155	4.386352e+01	1.561365e+02	8.031088e-01	7.806824e-01	7.806824e-01	4
21	21	48	159	4.386352e+01	1.561365e+02	7.681159e-01	7.806824e-01	7.806824e-01	4
22	22	39	137	4.386352e+01	1.561365e+02	7.784091e-01	7.806824e-01	7.806824e-01	4
23	23	44	164	4.386352e+01	1.561365e+02	7.884615e-01	7.806824e-01	7.806824e-01	4
24	24	39	150	4.386352e+01	1.561365e+02	7.936508e-01	7.806824e-01	7.806824e-01	4
25	25	36	159	4.386352e+01	1.561365e+02	8.153846e-01	7.806824e-01	7.806824e-01	4
26	26	46	132	4.386352e+01	1.561365e+02	7.415730e-01	7.806824e-01	7.806824e-01	4
27	27	37	168	4.386352e+01	1.561365e+02	8.195122e-01	7.806824e-01	7.806824e-01	4
28	28	40	142	4.386352e+01	1.561365e+02	7.802198e-01	7.806824e-01	7.806824e-01	4
29	29	53	171	4.386352e+01	1.561365e+02	7.633929e-01	7.806824e-01	7.806824e-01	4
30	30	43	150	4.386352e+01	1.561365e+02	7.772021e-01	7.806824e-01	7.806824e-01	4
31	31	40	171	4.386352e+01	1.561365e+02	8.104265e-01	7.806824e-01	7.806824e-01	4
32	32	35	163	4.386352e+01	1.561365e+02	8.232323e-01	7.806824e-01	7.806824e-01	4
33	33	41	157	4.386352e+01	1.561365e+02	7.929293e-01	7.806824e-01	7.806824e-01	4
34	34	43	146	4.386352e+01	1.561365e+02	7.724868e-01	7.806824e-01	7.806824e-01	4
35	35	56	154	4.386352e+01	1.561365e+02	7.333333e-01	7.806824e-01	7.806824e-01	4
36	36	50	141	4.386352e+01	1.561365e+02	7.382199e-01	7.806824e-01	7.806824e-01	4
37	37	42	159	4.386352e+01	1.561365e+02	7.910448e-01	7.806824e-01	7.806824e-01	4
38	38	41	137	4.386352e+01	1.561365e+02	7.696629e-01	7.806824e-01	7.806824e-01	4
39	39	38	171	4.386352e+01	1.561365e+02	8.181818e-01	7.806824e-01	7.806824e-01	4
40	40	41	138	4.386352e+01	1.561365e+02	7.709497e-01	7.806824e-01	7.806824e-01	4
41	41	43	143	4.386352e+01	1.561365e+02	7.688172e-01	7.806824e-01	7.806824e-01	4
42	42	42	159	4.386352e+01	1.561365e+02	7.910448e-01	7.806824e-01	7.806824e-01	4
43	43	55	152	4.386352e+01	1.561365e+02	7.342995e-01	7.806824e-01	7.806824e-01	4
44	44	40	173	4.386352e+01	1.561365e+02	8.122066e-01	7.806824e-01	7.806824e-01	4
45	45	41	151	4.386352e+01	1.561365e+02	7.864583e-01	7.806824e-01	7.806824e-01	4
46	46	48	159	4.386352e+01	1.561365e+02	7.681159e-01	7.806824e-01	7.806824e-01	4
47	47	56	144	4.386352e+01	1.561365e+02	7.200000e-01	7.806824e-01	7.806824e-01	4
48	48	42	166	4.386352e+01	1.561365e+02	7.980769e-01	7.806824e-01	7.806824e-01	4
49	49	45	149	4.386352e+01	1.561365e+02	7.680412e-01	7.806824e-01	7.806824e-01	4
50	50	41	154	4.386352e+01	1.561365e+02	7.897436e-01	7.806824e-01	7.806824e-01	4
51	51	37	162	4.386352e+01	1.561365e+02	8.140704e-01	7.806824e-01	7.806824e-01	4
52	52	50	135	4.386352e+01	1.561365e+02	7.297297e-01	7.806824e-01	7.806824e-01	4
53	53	42	150	4.386352e+01	1.561365e+02	7.812500e-01	7.806824e-01	7.806824e-01	4
54	54	43	150	4.386352e+01	1.561365e+02	7.772021e-01	7.806824e-01	7.806824e-01	4
55	55	39	155	4.386352e+01	1.561365e+02	7.989691e-01	7.806824e-01	7.806824e-01	4
56	56	44	140	4.386352e+01	1.561365e+02	7.608696e-01	7.806824e-01	7.806824e-01	4
57	57	33	164	4.386352e+01	1.561365e+02	8.324873e-01	7.806824e-01	7.806824e-01	4
58	58	46	151	4.386352e+01	1.561365e+02	7.664975e-01	7.806824e-01	7.806824e-01	4
59	59	40	156	4.277500e+01	1.572250e+02	7.959184e-01	7.861250e-01	7.806824e-01	4
60	60	28	160	3.136074e+01	1.686393e+02	8.510638e-01	8.431963e-01	8.466347e-01	3
61	61	44	135	4.386352e+01	1.561365e+02	7.541899e-01	7.806824e-01	7.806824e-01	4
62	62	45	158	4.386352e+01	1.561365e+02	7.783251e-01	7.806824e-01	7.806824e-01	4
63	63	33	160	4.386352e+01	1.561365e+02	8.290155e-01	7.806824e-01	7.806824e-01	4
64	64	47	171	4.386352e+01	1.561365e+02	7.844037e-01	7.806824e-01	7.806824e-01	4
65	65	45	150	4.386352e+01	1.561365e+02	7.692308e-01	7.806824e-01	7.806824e-01	4
66	66	39	152	4.386352e+01	1.561365e+02	7.958115e-01	7.806824e-01	7.806824e-01	4
67	67	45	122	4.386352e+01	1.561365e+02	7.305389e-01	7.806824e-01	7.806824e-01	4
68	68	47	149	4.386352e+01	1.561365e+02	7.602041e-01	7.806824e-01	7.806824e-01	4
69	69	50	153	4.386352e+01	1.561365e+02	7.536946e-01	7.806824e-01	7.806824e-01	4
70	70	44	155	4.386352e+01	1.561365e+02	7.788945e-01	7.806824e-01	7.806824e-01	4
71	71	43	151	4.386352e+01	1.561365e+02	7.783505e-01	7.806824e-01	7.806824e-01	4
72	72	42	154	4.386352e+01	1.561365e+02	7.857143e-01	7.806824e-01	7.806824e-01	4
73	73	46	158	4.386352e+01	1.561365e+02	7.745098e-01	7.806824e-01	7.806824e-01	4
74	74	39	158	4.386352e+01	1.561365e+02	8.020305e-01	7.806824e-01	7.806824e-01	4
75	75	50	165	4.386352e+01	1.561365e+02	7.674419e-01	7.806824e-01	7.806824e-01	4
76	76	41	132	4.386352e+01	1.561365e+02	7.630058e-01	7.806824e-01	7.806824e-01	4
77	77	42	167	4.386352e+01	1.561365e+02	7.990431e-01	7.806824e-01	7.806824e-01	4
78	78	41	150	4.386352e+01	1.561365e+02	7.853403e-01	7.806824e-01	7.806824e-01	4
79	79	42	152	4.386352e+01	1.561365e+02	7.835052e-01	7.806824e-01	7.806824e-01	4
80	80	38	148	4.386352e+01	1.561365e+02	7.956989e-01	7.806824e-01	7.806824e-01	4
81	81	50	155	4.386352e+01	1.561365e+02	7.560976e-01	7.806824e-01	7.806824e-01	4
82	82	39	161	4.386352e+01	1.561365e+02	8.050000e-01	7.806824e-01	7.806824e-01	4
83	83	37	145	4.386352e+01	1.561365e+02	7.967033e-01	7.806824e-01	7.806824e-01	4
84	84	48	160	4.386352e+01	1.561365e+02	7.692308e-01	7.806824e-01	7.806824e-01	4
85	85	50	167	4.386352e+01	1.561365e+02	7.695853e-01	7.806824e-01	7.806824e-01	4
86	86	25	146	4.386352e+01	1.561365e+02	8.538012e-01	7.806824e-01	7.806824e-01	4
87	87	51	163	4.386352e+01	1.561365e+02	7.616822e-01	7.806824e-01	7.806824e-01	4
88	88	47	164	4.386352e+01	1.561365e+02	7.772512e-01	7.806824e-01	7.806824e-01	4
89	89	48	180	4.386352e+01	1.561365e+02	7.894737e-01	7.806824e-01	7.806824e-01	4
90	90	36	163	4.386352e+01	1.561365e+02	8.190955e-01	7.806824e-01	7.806824e-01	4
91	91	47	157	4.386352e+01	1.561365e+02	7.696078e-01	7.806824e-01	7.806824e-01	4
92	92	35	145	4.386352e+01	1.561365e+02	8.055556e-01	7.806824e-01	7.806824e-01	4
93	93	44	138	4.386352e+01	1.561365e+02	7.582418e-01	7.806824e-01	7.806824e-01	4
94	94	43	154	4.386352e+01	1.561365e+02	7.817259e-01	7.806824e-01	7.806824e-01	4
95	95	40	145	4.386352e+01	1.561365e+02	7.837838e-01	7.806824e-01	7.806824e-01	4
96	96	42	171	4.386352e+01	1.561365e+02	8.028169e-01	7.806824e-01	7.806824e-01	4
97	97	40	161	4.386352e+01	1.561365e+02	8.009950e-01	7.806824e-01	7.806824e-01	4
98	98	45	180	4.386352e+01	1.561365e+02	8.000000e-01	7.806824e-01	7.806824e-01	4
99	99	37	161	4.386352e+01	1.561365e+02	8.131313e-01	7.806824e-01	7.806824e-01	4
100	100	43	168	4.386352e+01	1.561365e+02	7.962085e-01	7.806824e-01	7.806824e-01	4
101	101	41	167	4.386352e+01	1.561365e+02	8.028846e-01	7.806824e-01	7.806824e-01	4
102	102	46	153	4.386352e+01	1.561365e+02	7.688442e-01	7.806824e-01	7.806824e-01	4
103	103	39	133	4.386352e+01	1.561365e+02	7.732558e-01	7.806824e-01	7.806824e-01	4
104	104	44	139	4.386352e+01	1.561365e+02	7.595628e-01	7.806824e-01	7.806824e-01	4
105	105	45	178	4.386352e+01	1.561365e+02	7.982063e-01	7.806824e-01	7.806824e-01	4
106	106	48	163	4.386352e+01	1.561365e+02	7.725118e-01	7.806824e-01	7.806824e-01	4
107	107	45	136	4.386352e+01	1.561365e+02	7.513812e-01	7.806824e-01	7.806824e-01	4
108	108	55	162	4.386352e+01	1.561365e+02	7.465438e-01	7.806824e-01	7.806824e-01	4
109	109	36	168	4.386352e+01	1.561365e+02	8.235294e-01	7.806824e-01	7.806824e-01	4
110	110	53	171	4.386352e+01	1.561365e+02	7.633929e-01	7.806824e-01	7.806824e-01	4
111	111	46	176	4.386352e+01	1.561365e+02	7.927928e-01	7.806824e-01	7.806824e-01	4
112	112	51	162	4.386352e+01	1.561365e+02	7.605634e-01	7.806824e-01	7.806824e-01	4
113	113	43	157	4.386352e+01	1.561365e+02	7.850000e-01	7.806824e-01	7.806824e-01	4
114	114	52	145	4.386352e+01	1.561365e+02	7.360406e-01	7.806824e-01	7.806824e-01	4
115	115	41	156	4.386352e+01	1.561365e+02	7.918782e-01	7.806824e-01	7.806824e-01	4
116	116	44	159	4.386352e+01	1.561365e+02	7.832512e-01	7.806824e-01	7.806824e-01	4
117	117	48	157	4.386352e+01	1.561365e+02	7.658537e-01	7.806824e-01	7.806824e-01	4
118	118	43	150	4.386352e+01	1.561365e+02	7.772021e-01	7.806824e-01	7.806824e-01	4
119	119	46	148	4.386352e+01	1.561365e+02	7.628866e-01	7.806824e-01	7.806824e-01	4
120	120	47	156	4.386352e+01	1.561365e+02	7.684729e-01	7.806824e-01	7.806824e-01	4
121	121	51	139	5.723859e+01	1.427614e+02	7.315789e-01	7.138071e-01	7.806824e-01	4
122	122	176	21	1.828583e+02	1.714165e+01	1.065990e-01	8.570825e-02	8.570825e-02	1
123	123	178	16	1.828583e+02	1.714165e+01	8.247423e-02	8.570825e-02	8.570825e-02	1
124	124	195	20	1.828583e+02	1.714165e+01	9.302326e-02	8.570825e-02	8.570825e-02	1
125	125	182	21	1.828583e+02	1.714165e+01	1.034483e-01	8.570825e-02	8.570825e-02	1
126	126	97	109	1.049957e+02	9.500426e+01	5.291262e-01	4.750213e-01	7.806824e-01	4
127	127	49	165	4.386352e+01	1.561365e+02	7.710280e-01	7.806824e-01	7.806824e-01	4
128	128	41	162	5.192514e+01	1.480749e+02	7.980296e-01	7.403743e-01	7.806824e-01	4
129	129	184	17	1.786143e+02	2.138565e+01	8.457711e-02	1.069283e-01	1.069283e-01	2
130	130	178	20	1.811085e+02	1.889153e+01	1.010101e-01	9.445765e-02	8.570825e-02	1
131	131	196	17	1.828583e+02	1.714165e+01	7.981221e-02	8.570825e-02	8.570825e-02	1
132	132	152	14	1.828583e+02	1.714165e+01	8.433735e-02	8.570825e-02	8.570825e-02	1
133	133	170	18	1.828583e+02	1.714165e+01	9.574468e-02	8.570825e-02	8.570825e-02	1
134	134	177	17	1.828583e+02	1.714165e+01	8.762887e-02	8.570825e-02	8.570825e-02	1
135	135	200	21	1.828583e+02	1.714165e+01	9.502262e-02	8.570825e-02	8.570825e-02	1
136	136	185	16	1.828583e+02	1.714165e+01	7.960199e-02	8.570825e-02	8.570825e-02	1
137	137	195	14	1.828583e+02	1.714165e+01	6.698565e-02	8.570825e-02	8.570825e-02	1
138	138	173	21	1.828583e+02	1.714165e+01	1.082474e-01	8.570825e-02	8.570825e-02	1
139	139	183	25	1.828583e+02	1.714165e+01	1.201923e-01	8.570825e-02	8.570825e-02	1
140	140	178	18	1.828583e+02	1.714165e+01	9.183673e-02	8.570825e-02	8.570825e-02	1
141	141	182	17	1.828583e+02	1.714165e+01	8.542714e-02	8.570825e-02	8.570825e-02	1
142	142	181	23	1.828583e+02	1.714165e+01	1.127451e-01	8.570825e-02	8.570825e-02	1
143	143	181	16	1.828583e+02	1.714165e+01	8.121827e-02	8.570825e-02	8.570825e-02	1
144	144	184	23	1.828583e+02	1.714165e+01	1.111111e-01	8.570825e-02	8.570825e-02	1
145	145	192	8	1.828583e+02	1.714165e+01	4.000000e-02	8.570825e-02	8.570825e-02	1
146	146	165	22	1.828583e+02	1.714165e+01	1.176471e-01	8.570825e-02	8.570825e-02	1
147	147	194	16	1.828583e+02	1.714165e+01	7.619048e-02	8.570825e-02	8.570825e-02	1
148	148	160	13	1.828583e+02	1.714165e+01	7.514451e-02	8.570825e-02	8.570825e-02	1
149	149	184	15	1.828583e+02	1.714165e+01	7.537688e-02	8.570825e-02	8.570825e-02	1
150	150	174	18	1.828583e+02	1.714165e+01	9.375000e-02	8.570825e-02	8.570825e-02	1
151	151	180	29	1.828583e+02	1.714165e+01	1.387560e-01	8.570825e-02	8.570825e-02	1
152	152	162	17	1.828583e+02	1.714165e+01	9.497207e-02	8.570825e-02	8.570825e-02	1
153	153	177	9	1.828583e+02	1.714165e+01	4.838710e-02	8.570825e-02	8.570825e-02	1
154	154	170	20	1.828583e+02	1.714165e+01	1.052632e-01	8.570825e-02	8.570825e-02	1
155	155	190	28	1.828583e+02	1.714165e+01	1.284404e-01	8.570825e-02	8.570825e-02	1
156	156	189	16	1.828583e+02	1.714165e+01	7.804878e-02	8.570825e-02	8.570825e-02	1
157	157	195	17	1.828583e+02	1.714165e+01	8.018868e-02	8.570825e-02	8.570825e-02	1
158	158	175	20	1.828583e+02	1.714165e+01	1.025641e-01	8.570825e-02	8.570825e-02	1
159	159	187	14	1.828583e+02	1.714165e+01	6.965174e-02	8.570825e-02	8.570825e-02	1
160	160	212	13	1.828583e+02	1.714165e+01	5.777778e-02	8.570825e-02	8.570825e-02	1
161	161	171	18	1.828583e+02	1.714165e+01	9.523810e-02	8.570825e-02	8.570825e-02	1
162	162	165	19	1.828583e+02	1.714165e+01	1.032609e-01	8.570825e-02	8.570825e-02	1
163	163	190	19	1.828583e+02	1.714165e+01	9.090909e-02	8.570825e-02	8.570825e-02	1
164	164	191	24	1.828583e+02	1.714165e+01	1.116279e-01	8.570825e-02	8.570825e-02	1
165	165	183	20	1.828583e+02	1.714165e+01	9.852217e-02	8.570825e-02	8.570825e-02	1
166	166	204	18	1.827990e+02	1.720099e+01	8.108108e-02	8.600493e-02	8.570825e-02	1
167	167	37	147	4.386352e+01	1.561365e+02	7.989130e-01	7.806824e-01	7.806824e-01	4
168	168	40	158	4.386352e+01	1.561365e+02	7.979798e-01	7.806824e-01	7.806824e-01	4
169	169	32	150	4.386352e+01	1.561365e+02	8.241758e-01	7.806824e-01	7.806824e-01	4
170	170	38	185	4.386352e+01	1.561365e+02	8.295964e-01	7.806824e-01	7.806824e-01	4
171	171	43	147	4.386352e+01	1.561365e+02	7.736842e-01	7.806824e-01	7.806824e-01	4
172	172	47	170	4.386352e+01	1.561365e+02	7.834101e-01	7.806824e-01	7.806824e-01	4
173	173	39	152	4.386352e+01	1.561365e+02	7.958115e-01	7.806824e-01	7.806824e-01	4
174	174	42	162	4.386352e+01	1.561365e+02	7.941176e-01	7.806824e-01	7.806824e-01	4
175	175	36	136	4.386352e+01	1.561365e+02	7.906977e-01	7.806824e-01	7.806824e-01	4
176	176	38	153	4.386352e+01	1.561365e+02	8.010471e-01	7.806824e-01	7.806824e-01	4
177	177	44	161	4.386352e+01	1.561365e+02	7.853659e-01	7.806824e-01	7.806824e-01	4
178	178	36	158	4.386352e+01	1.561365e+02	8.144330e-01	7.806824e-01	7.806824e-01	4
179	179	47	159	4.386352e+01	1.561365e+02	7.718447e-01	7.806824e-01	7.806824e-01	4
180	180	49	149	4.386352e+01	1.561365e+02	7.525253e-01	7.806824e-01	7.806824e-01	4
181	181	42	161	4.386352e+01	1.561365e+02	7.931034e-01	7.806824e-01	7.806824e-01	4
182	182	50	162	4.386352e+01	1.561365e+02	7.641509e-01	7.806824e-01	7.806824e-01	4
183	183	39	146	4.386352e+01	1.561365e+02	7.891892e-01	7.806824e-01	7.806824e-01	4
184	184	37	172	4.386352e+01	1.561365e+02	8.229665e-01	7.806824e-01	7.806824e-01	4
185	185	40	165	4.386352e+01	1.561365e+02	8.048780e-01	7.806824e-01	7.806824e-01	4
186	186	32	137	4.386352e+01	1.561365e+02	8.106509e-01	7.806824e-01	7.806824e-01	4
187	187	44	150	4.386352e+01	1.561365e+02	7.731959e-01	7.806824e-01	7.806824e-01	4
188	188	37	169	4.386352e+01	1.561365e+02	8.203883e-01	7.806824e-01	7.806824e-01	4
189	189	44	166	4.386352e+01	1.561365e+02	7.904762e-01	7.806824e-01	7.806824e-01	4
190	190	54	140	4.386352e+01	1.561365e+02	7.216495e-01	7.806824e-01	7.806824e-01	4
191	191	46	159	4.386352e+01	1.561365e+02	7.756098e-01	7.806824e-01	7.806824e-01	4
192	192	59	158	4.386352e+01	1.561365e+02	7.281106e-01	7.806824e-01	7.806824e-01	4
193	193	55	164	4.386352e+01	1.561365e+02	7.488584e-01	7.806824e-01	7.806824e-01	4
194	194	50	152	4.386352e+01	1.561365e+02	7.524752e-01	7.806824e-01	7.806824e-01	4
195	195	40	144	4.386352e+01	1.561365e+02	7.826087e-01	7.806824e-01	7.806824e-01	4
196	196	43	172	4.386352e+01	1.561365e+02	8.000000e-01	7.806824e-01	7.806824e-01	4
197	197	37	139	4.386352e+01	1.561365e+02	7.897727e-01	7.806824e-01	7.806824e-01	4
198	198	47	175	4.386352e+01	1.561365e+02	7.882883e-01	7.806824e-01	7.806824e-01	4
199	199	47	170	4.386352e+01	1.561365e+02	7.834101e-01	7.806824e-01	7.806824e-01	4
200	200	35	158	4.386352e+01	1.561365e+02	8.186528e-01	7.806824e-01	7.806824e-01	4
