# Supplementary material for: Cochaperones convey the energy of ATP hydrolysis for directional action of Hsp90
Source: Nat Commun. 2024 Jan 17;15:569. doi: 10.1038/s41467-024-44847-6 (PMC10794413; doi:10.1038/s41467-024-44847-6)
Supplement: Supplementary file 6 — Source Data [file 41467_2024_44847_MOESM6_ESM.zip › SourceData_Simulations/1_Simulations_0kT/sim_0kT_mol36of200.txt]

coordinates	69.13	79.64	197.13	79.64
time(s)	frame	Idon(a.u.)	Iacc(a.u.)	Idon ideal(a.u.)	Iacc ideal(a.u.)	FRET	FRET ideal (blurr)	FRET ideal	state sequence
1	1	33	169	2.852444e+01	1.714756e+02	8.366337e-01	8.573778e-01	8.573778e-01	4
2	2	32	179	2.852444e+01	1.714756e+02	8.483412e-01	8.573778e-01	8.573778e-01	4
3	3	44	179	2.852444e+01	1.714756e+02	8.026906e-01	8.573778e-01	8.573778e-01	4
4	4	31	159	2.852444e+01	1.714756e+02	8.368421e-01	8.573778e-01	8.573778e-01	4
5	5	23	196	2.852444e+01	1.714756e+02	8.949772e-01	8.573778e-01	8.573778e-01	4
6	6	38	172	2.852444e+01	1.714756e+02	8.190476e-01	8.573778e-01	8.573778e-01	4
7	7	36	171	2.852444e+01	1.714756e+02	8.260870e-01	8.573778e-01	8.573778e-01	4
8	8	25	184	2.852444e+01	1.714756e+02	8.803828e-01	8.573778e-01	8.573778e-01	4
9	9	32	160	2.852444e+01	1.714756e+02	8.333333e-01	8.573778e-01	8.573778e-01	4
10	10	24	204	2.852444e+01	1.714756e+02	8.947368e-01	8.573778e-01	8.573778e-01	4
11	11	36	189	2.852444e+01	1.714756e+02	8.400000e-01	8.573778e-01	8.573778e-01	4
12	12	26	159	2.852444e+01	1.714756e+02	8.594595e-01	8.573778e-01	8.573778e-01	4
13	13	30	168	2.852444e+01	1.714756e+02	8.484848e-01	8.573778e-01	8.573778e-01	4
14	14	27	159	2.852444e+01	1.714756e+02	8.548387e-01	8.573778e-01	8.573778e-01	4
15	15	30	166	2.852444e+01	1.714756e+02	8.469388e-01	8.573778e-01	8.573778e-01	4
16	16	29	155	2.852444e+01	1.714756e+02	8.423913e-01	8.573778e-01	8.573778e-01	4
17	17	23	155	2.852444e+01	1.714756e+02	8.707865e-01	8.573778e-01	8.573778e-01	4
18	18	26	171	2.852444e+01	1.714756e+02	8.680203e-01	8.573778e-01	8.573778e-01	4
19	19	27	195	2.852444e+01	1.714756e+02	8.783784e-01	8.573778e-01	8.573778e-01	4
20	20	31	170	2.852444e+01	1.714756e+02	8.457711e-01	8.573778e-01	8.573778e-01	4
21	21	23	144	2.852444e+01	1.714756e+02	8.622754e-01	8.573778e-01	8.573778e-01	4
22	22	34	177	2.852444e+01	1.714756e+02	8.388626e-01	8.573778e-01	8.573778e-01	4
23	23	30	171	2.852444e+01	1.714756e+02	8.507463e-01	8.573778e-01	8.573778e-01	4
24	24	31	156	2.852444e+01	1.714756e+02	8.342246e-01	8.573778e-01	8.573778e-01	4
25	25	36	185	2.852444e+01	1.714756e+02	8.371041e-01	8.573778e-01	8.573778e-01	4
26	26	28	200	2.975279e+01	1.702472e+02	8.771930e-01	8.512361e-01	8.573778e-01	4
27	27	124	109	8.773653e+01	1.122635e+02	4.678112e-01	5.613173e-01	7.937965e-01	3
28	28	175	20	1.826965e+02	1.730348e+01	1.025641e-01	8.651738e-02	8.651738e-02	2
29	29	192	13	1.826965e+02	1.730348e+01	6.341463e-02	8.651738e-02	8.651738e-02	2
30	30	176	19	1.830586e+02	1.694139e+01	9.743590e-02	8.470694e-02	8.651738e-02	2
31	31	180	9	1.837808e+02	1.621920e+01	4.761905e-02	8.109599e-02	8.109599e-02	1
32	32	181	17	1.837808e+02	1.621920e+01	8.585859e-02	8.109599e-02	8.109599e-02	1
33	33	179	13	1.837808e+02	1.621920e+01	6.770833e-02	8.109599e-02	8.109599e-02	1
34	34	193	11	1.837808e+02	1.621920e+01	5.392157e-02	8.109599e-02	8.109599e-02	1
35	35	185	17	1.837808e+02	1.621920e+01	8.415842e-02	8.109599e-02	8.109599e-02	1
36	36	187	19	1.837808e+02	1.621920e+01	9.223301e-02	8.109599e-02	8.109599e-02	1
37	37	177	17	1.837808e+02	1.621920e+01	8.762887e-02	8.109599e-02	8.109599e-02	1
38	38	200	21	1.837808e+02	1.621920e+01	9.502262e-02	8.109599e-02	8.109599e-02	1
39	39	174	15	1.837808e+02	1.621920e+01	7.936508e-02	8.109599e-02	8.109599e-02	1
40	40	176	15	1.837808e+02	1.621920e+01	7.853403e-02	8.109599e-02	8.109599e-02	1
41	41	181	17	1.837808e+02	1.621920e+01	8.585859e-02	8.109599e-02	8.109599e-02	1
42	42	195	12	1.837808e+02	1.621920e+01	5.797101e-02	8.109599e-02	8.109599e-02	1
43	43	176	16	1.837808e+02	1.621920e+01	8.333333e-02	8.109599e-02	8.109599e-02	1
44	44	196	34	1.750925e+02	2.490750e+01	1.478261e-01	1.245375e-01	8.109599e-02	1
45	45	34	164	2.852444e+01	1.714756e+02	8.282828e-01	8.573778e-01	8.573778e-01	4
46	46	25	162	2.852444e+01	1.714756e+02	8.663102e-01	8.573778e-01	8.573778e-01	4
47	47	34	194	2.852444e+01	1.714756e+02	8.508772e-01	8.573778e-01	8.573778e-01	4
48	48	31	169	2.852444e+01	1.714756e+02	8.450000e-01	8.573778e-01	8.573778e-01	4
49	49	21	177	2.852444e+01	1.714756e+02	8.939394e-01	8.573778e-01	8.573778e-01	4
50	50	30	160	2.852444e+01	1.714756e+02	8.421053e-01	8.573778e-01	8.573778e-01	4
51	51	42	148	3.302270e+01	1.669773e+02	7.789474e-01	8.348865e-01	8.573778e-01	4
52	52	56	154	4.124069e+01	1.587593e+02	7.333333e-01	7.937965e-01	7.937965e-01	3
53	53	42	158	4.124069e+01	1.587593e+02	7.900000e-01	7.937965e-01	7.937965e-01	3
54	54	91	92	9.652894e+01	1.034711e+02	5.027322e-01	5.173553e-01	7.937965e-01	3
55	55	164	31	1.837808e+02	1.621920e+01	1.589744e-01	8.109599e-02	8.109599e-02	1
56	56	171	16	1.837808e+02	1.621920e+01	8.556150e-02	8.109599e-02	8.109599e-02	1
57	57	190	16	1.837808e+02	1.621920e+01	7.766990e-02	8.109599e-02	8.109599e-02	1
58	58	184	21	1.837808e+02	1.621920e+01	1.024390e-01	8.109599e-02	8.109599e-02	1
59	59	204	16	1.837808e+02	1.621920e+01	7.272727e-02	8.109599e-02	8.109599e-02	1
60	60	182	16	1.837808e+02	1.621920e+01	8.080808e-02	8.109599e-02	8.109599e-02	1
61	61	178	21	1.837808e+02	1.621920e+01	1.055276e-01	8.109599e-02	8.109599e-02	1
62	62	198	20	1.837808e+02	1.621920e+01	9.174312e-02	8.109599e-02	8.109599e-02	1
63	63	168	14	1.837808e+02	1.621920e+01	7.692308e-02	8.109599e-02	8.109599e-02	1
64	64	183	17	1.837808e+02	1.621920e+01	8.500000e-02	8.109599e-02	8.109599e-02	1
65	65	185	18	1.837808e+02	1.621920e+01	8.866995e-02	8.109599e-02	8.109599e-02	1
66	66	174	15	1.837808e+02	1.621920e+01	7.936508e-02	8.109599e-02	8.109599e-02	1
67	67	192	18	1.837808e+02	1.621920e+01	8.571429e-02	8.109599e-02	8.109599e-02	1
68	68	174	15	1.837808e+02	1.621920e+01	7.936508e-02	8.109599e-02	8.109599e-02	1
69	69	201	21	1.837808e+02	1.621920e+01	9.459459e-02	8.109599e-02	8.109599e-02	1
70	70	198	18	1.837808e+02	1.621920e+01	8.333333e-02	8.109599e-02	8.109599e-02	1
71	71	167	18	1.837808e+02	1.621920e+01	9.729730e-02	8.109599e-02	8.109599e-02	1
72	72	183	12	1.837808e+02	1.621920e+01	6.153846e-02	8.109599e-02	8.109599e-02	1
73	73	188	28	1.837808e+02	1.621920e+01	1.296296e-01	8.109599e-02	8.109599e-02	1
74	74	185	13	1.837808e+02	1.621920e+01	6.565657e-02	8.109599e-02	8.109599e-02	1
75	75	166	20	1.837808e+02	1.621920e+01	1.075269e-01	8.109599e-02	8.109599e-02	1
76	76	190	14	1.837808e+02	1.621920e+01	6.862745e-02	8.109599e-02	8.109599e-02	1
77	77	183	22	1.837808e+02	1.621920e+01	1.073171e-01	8.109599e-02	8.109599e-02	1
78	78	194	11	1.837808e+02	1.621920e+01	5.365854e-02	8.109599e-02	8.109599e-02	1
79	79	177	18	1.837808e+02	1.621920e+01	9.230769e-02	8.109599e-02	8.109599e-02	1
80	80	178	22	1.837808e+02	1.621920e+01	1.100000e-01	8.109599e-02	8.109599e-02	1
81	81	198	16	1.837808e+02	1.621920e+01	7.476636e-02	8.109599e-02	8.109599e-02	1
82	82	169	23	1.837808e+02	1.621920e+01	1.197917e-01	8.109599e-02	8.109599e-02	1
83	83	192	16	1.837808e+02	1.621920e+01	7.692308e-02	8.109599e-02	8.109599e-02	1
84	84	173	13	1.837808e+02	1.621920e+01	6.989247e-02	8.109599e-02	8.109599e-02	1
85	85	193	16	1.837808e+02	1.621920e+01	7.655502e-02	8.109599e-02	8.109599e-02	1
86	86	189	14	1.837808e+02	1.621920e+01	6.896552e-02	8.109599e-02	8.109599e-02	1
87	87	165	11	1.837808e+02	1.621920e+01	6.250000e-02	8.109599e-02	8.109599e-02	1
88	88	168	17	1.837808e+02	1.621920e+01	9.189189e-02	8.109599e-02	8.109599e-02	1
89	89	191	17	1.837808e+02	1.621920e+01	8.173077e-02	8.109599e-02	8.109599e-02	1
90	90	176	10	1.837808e+02	1.621920e+01	5.376344e-02	8.109599e-02	8.109599e-02	1
91	91	173	17	1.837808e+02	1.621920e+01	8.947368e-02	8.109599e-02	8.109599e-02	1
92	92	199	18	1.837808e+02	1.621920e+01	8.294931e-02	8.109599e-02	8.109599e-02	1
93	93	166	10	1.837808e+02	1.621920e+01	5.681818e-02	8.109599e-02	8.109599e-02	1
94	94	179	22	1.837808e+02	1.621920e+01	1.094527e-01	8.109599e-02	8.109599e-02	1
95	95	196	13	1.837808e+02	1.621920e+01	6.220096e-02	8.109599e-02	8.109599e-02	1
96	96	190	15	1.837808e+02	1.621920e+01	7.317073e-02	8.109599e-02	8.109599e-02	1
97	97	207	18	1.837808e+02	1.621920e+01	8.000000e-02	8.109599e-02	8.109599e-02	1
98	98	190	22	1.837808e+02	1.621920e+01	1.037736e-01	8.109599e-02	8.109599e-02	1
99	99	180	16	1.837808e+02	1.621920e+01	8.163265e-02	8.109599e-02	8.109599e-02	1
100	100	176	16	1.837808e+02	1.621920e+01	8.333333e-02	8.109599e-02	8.109599e-02	1
101	101	184	16	1.837808e+02	1.621920e+01	8.000000e-02	8.109599e-02	8.109599e-02	1
102	102	200	13	1.837808e+02	1.621920e+01	6.103286e-02	8.109599e-02	8.109599e-02	1
103	103	176	20	1.837808e+02	1.621920e+01	1.020408e-01	8.109599e-02	8.109599e-02	1
104	104	187	22	1.837808e+02	1.621920e+01	1.052632e-01	8.109599e-02	8.109599e-02	1
105	105	189	17	1.837808e+02	1.621920e+01	8.252427e-02	8.109599e-02	8.109599e-02	1
106	106	216	19	1.837808e+02	1.621920e+01	8.085106e-02	8.109599e-02	8.109599e-02	1
107	107	133	12	1.837808e+02	1.621920e+01	8.275862e-02	8.109599e-02	8.109599e-02	1
108	108	193	11	1.837808e+02	1.621920e+01	5.392157e-02	8.109599e-02	8.109599e-02	1
109	109	196	9	1.837808e+02	1.621920e+01	4.390244e-02	8.109599e-02	8.109599e-02	1
110	110	196	24	1.837808e+02	1.621920e+01	1.090909e-01	8.109599e-02	8.109599e-02	1
111	111	183	18	1.837808e+02	1.621920e+01	8.955224e-02	8.109599e-02	8.109599e-02	1
112	112	180	14	1.837808e+02	1.621920e+01	7.216495e-02	8.109599e-02	8.109599e-02	1
113	113	173	10	1.837808e+02	1.621920e+01	5.464481e-02	8.109599e-02	8.109599e-02	1
114	114	33	154	3.825163e+01	1.617484e+02	8.235294e-01	8.087418e-01	8.573778e-01	4
115	115	22	179	2.852444e+01	1.714756e+02	8.905473e-01	8.573778e-01	8.573778e-01	4
116	116	31	163	2.852444e+01	1.714756e+02	8.402062e-01	8.573778e-01	8.573778e-01	4
117	117	20	176	2.965712e+01	1.703429e+02	8.979592e-01	8.517144e-01	8.573778e-01	4
118	118	48	172	4.124069e+01	1.587593e+02	7.818182e-01	7.937965e-01	7.937965e-01	3
119	119	55	139	6.273675e+01	1.372632e+02	7.164948e-01	6.863162e-01	7.937965e-01	3
120	120	191	9	1.837808e+02	1.621920e+01	4.500000e-02	8.109599e-02	8.109599e-02	1
121	121	170	15	1.837808e+02	1.621920e+01	8.108108e-02	8.109599e-02	8.109599e-02	1
122	122	189	17	1.837808e+02	1.621920e+01	8.252427e-02	8.109599e-02	8.109599e-02	1
123	123	193	16	1.837808e+02	1.621920e+01	7.655502e-02	8.109599e-02	8.109599e-02	1
124	124	180	12	1.837808e+02	1.621920e+01	6.250000e-02	8.109599e-02	8.109599e-02	1
125	125	168	17	1.837808e+02	1.621920e+01	9.189189e-02	8.109599e-02	8.109599e-02	1
126	126	194	23	1.837808e+02	1.621920e+01	1.059908e-01	8.109599e-02	8.109599e-02	1
127	127	180	22	1.837808e+02	1.621920e+01	1.089109e-01	8.109599e-02	8.109599e-02	1
128	128	193	19	1.837808e+02	1.621920e+01	8.962264e-02	8.109599e-02	8.109599e-02	1
129	129	163	14	1.837808e+02	1.621920e+01	7.909605e-02	8.109599e-02	8.109599e-02	1
130	130	207	20	1.837808e+02	1.621920e+01	8.810573e-02	8.109599e-02	8.109599e-02	1
131	131	198	21	1.837808e+02	1.621920e+01	9.589041e-02	8.109599e-02	8.109599e-02	1
132	132	184	13	1.834902e+02	1.650977e+01	6.598985e-02	8.254887e-02	8.109599e-02	1
133	133	184	10	1.826965e+02	1.730348e+01	5.154639e-02	8.651738e-02	8.651738e-02	2
134	134	177	10	1.826965e+02	1.730348e+01	5.347594e-02	8.651738e-02	8.651738e-02	2
135	135	170	19	1.826965e+02	1.730348e+01	1.005291e-01	8.651738e-02	8.651738e-02	2
136	136	180	12	1.835856e+02	1.641438e+01	6.250000e-02	8.207190e-02	8.109599e-02	1
137	137	177	21	1.837808e+02	1.621920e+01	1.060606e-01	8.109599e-02	8.109599e-02	1
138	138	177	10	1.837808e+02	1.621920e+01	5.347594e-02	8.109599e-02	8.109599e-02	1
139	139	191	20	1.837808e+02	1.621920e+01	9.478673e-02	8.109599e-02	8.109599e-02	1
140	140	196	13	1.837808e+02	1.621920e+01	6.220096e-02	8.109599e-02	8.109599e-02	1
141	141	186	26	1.837808e+02	1.621920e+01	1.226415e-01	8.109599e-02	8.109599e-02	1
142	142	214	19	1.837808e+02	1.621920e+01	8.154506e-02	8.109599e-02	8.109599e-02	1
143	143	172	20	1.837808e+02	1.621920e+01	1.041667e-01	8.109599e-02	8.109599e-02	1
144	144	186	17	1.837808e+02	1.621920e+01	8.374384e-02	8.109599e-02	8.109599e-02	1
145	145	182	10	1.837808e+02	1.621920e+01	5.208333e-02	8.109599e-02	8.109599e-02	1
146	146	174	20	1.837808e+02	1.621920e+01	1.030928e-01	8.109599e-02	8.109599e-02	1
147	147	192	12	1.837808e+02	1.621920e+01	5.882353e-02	8.109599e-02	8.109599e-02	1
148	148	192	16	1.837808e+02	1.621920e+01	7.692308e-02	8.109599e-02	8.109599e-02	1
149	149	190	15	1.837808e+02	1.621920e+01	7.317073e-02	8.109599e-02	8.109599e-02	1
150	150	183	16	1.837808e+02	1.621920e+01	8.040201e-02	8.109599e-02	8.109599e-02	1
151	151	190	18	1.837808e+02	1.621920e+01	8.653846e-02	8.109599e-02	8.109599e-02	1
152	152	192	16	1.837808e+02	1.621920e+01	7.692308e-02	8.109599e-02	8.109599e-02	1
153	153	177	13	1.837808e+02	1.621920e+01	6.842105e-02	8.109599e-02	8.109599e-02	1
154	154	193	9	1.837808e+02	1.621920e+01	4.455446e-02	8.109599e-02	8.109599e-02	1
155	155	181	25	1.837808e+02	1.621920e+01	1.213592e-01	8.109599e-02	8.109599e-02	1
156	156	195	16	1.837808e+02	1.621920e+01	7.582938e-02	8.109599e-02	8.109599e-02	1
157	157	179	20	1.837808e+02	1.621920e+01	1.005025e-01	8.109599e-02	8.109599e-02	1
158	158	204	15	1.837808e+02	1.621920e+01	6.849315e-02	8.109599e-02	8.109599e-02	1
159	159	182	21	1.837808e+02	1.621920e+01	1.034483e-01	8.109599e-02	8.109599e-02	1
160	160	185	11	1.837808e+02	1.621920e+01	5.612245e-02	8.109599e-02	8.109599e-02	1
161	161	193	23	1.837808e+02	1.621920e+01	1.064815e-01	8.109599e-02	8.109599e-02	1
162	162	183	14	1.837808e+02	1.621920e+01	7.106599e-02	8.109599e-02	8.109599e-02	1
163	163	199	16	1.837808e+02	1.621920e+01	7.441860e-02	8.109599e-02	8.109599e-02	1
164	164	161	10	1.837808e+02	1.621920e+01	5.847953e-02	8.109599e-02	8.109599e-02	1
165	165	178	15	1.837808e+02	1.621920e+01	7.772021e-02	8.109599e-02	8.109599e-02	1
166	166	184	12	1.837808e+02	1.621920e+01	6.122449e-02	8.109599e-02	8.109599e-02	1
167	167	171	19	1.837808e+02	1.621920e+01	1.000000e-01	8.109599e-02	8.109599e-02	1
168	168	185	18	1.837808e+02	1.621920e+01	8.866995e-02	8.109599e-02	8.109599e-02	1
169	169	162	18	1.837808e+02	1.621920e+01	1.000000e-01	8.109599e-02	8.109599e-02	1
170	170	157	17	1.837808e+02	1.621920e+01	9.770115e-02	8.109599e-02	8.109599e-02	1
171	171	185	19	1.837808e+02	1.621920e+01	9.313725e-02	8.109599e-02	8.109599e-02	1
172	172	178	16	1.837808e+02	1.621920e+01	8.247423e-02	8.109599e-02	8.109599e-02	1
173	173	165	14	1.837808e+02	1.621920e+01	7.821229e-02	8.109599e-02	8.109599e-02	1
174	174	154	15	1.837808e+02	1.621920e+01	8.875740e-02	8.109599e-02	8.109599e-02	1
175	175	212	19	1.837808e+02	1.621920e+01	8.225108e-02	8.109599e-02	8.109599e-02	1
176	176	185	21	1.837808e+02	1.621920e+01	1.019417e-01	8.109599e-02	8.109599e-02	1
177	177	190	18	1.837808e+02	1.621920e+01	8.653846e-02	8.109599e-02	8.109599e-02	1
178	178	183	17	1.837808e+02	1.621920e+01	8.500000e-02	8.109599e-02	8.109599e-02	1
179	179	180	16	1.837808e+02	1.621920e+01	8.163265e-02	8.109599e-02	8.109599e-02	1
180	180	196	23	1.837808e+02	1.621920e+01	1.050228e-01	8.109599e-02	8.109599e-02	1
181	181	185	18	1.837808e+02	1.621920e+01	8.866995e-02	8.109599e-02	8.109599e-02	1
182	182	168	17	1.837808e+02	1.621920e+01	9.189189e-02	8.109599e-02	8.109599e-02	1
183	183	190	20	1.837808e+02	1.621920e+01	9.523810e-02	8.109599e-02	8.109599e-02	1
184	184	186	17	1.837808e+02	1.621920e+01	8.374384e-02	8.109599e-02	8.109599e-02	1
185	185	183	10	1.837808e+02	1.621920e+01	5.181347e-02	8.109599e-02	8.109599e-02	1
186	186	185	18	1.837808e+02	1.621920e+01	8.866995e-02	8.109599e-02	8.109599e-02	1
187	187	200	15	1.837808e+02	1.621920e+01	6.976744e-02	8.109599e-02	8.109599e-02	1
188	188	177	15	1.837808e+02	1.621920e+01	7.812500e-02	8.109599e-02	8.109599e-02	1
189	189	190	10	1.837808e+02	1.621920e+01	5.000000e-02	8.109599e-02	8.109599e-02	1
190	190	190	17	1.837808e+02	1.621920e+01	8.212560e-02	8.109599e-02	8.109599e-02	1
191	191	179	21	1.837808e+02	1.621920e+01	1.050000e-01	8.109599e-02	8.109599e-02	1
192	192	195	23	1.837808e+02	1.621920e+01	1.055046e-01	8.109599e-02	8.109599e-02	1
193	193	183	14	1.837808e+02	1.621920e+01	7.106599e-02	8.109599e-02	8.109599e-02	1
194	194	173	24	1.837808e+02	1.621920e+01	1.218274e-01	8.109599e-02	8.109599e-02	1
195	195	223	11	1.837808e+02	1.621920e+01	4.700855e-02	8.109599e-02	8.109599e-02	1
196	196	173	12	1.837808e+02	1.621920e+01	6.486486e-02	8.109599e-02	8.109599e-02	1
197	197	170	9	1.837808e+02	1.621920e+01	5.027933e-02	8.109599e-02	8.109599e-02	1
198	198	182	16	1.837808e+02	1.621920e+01	8.080808e-02	8.109599e-02	8.109599e-02	1
199	199	188	6	1.837808e+02	1.621920e+01	3.092784e-02	8.109599e-02	8.109599e-02	1
200	200	179	13	1.837808e+02	1.621920e+01	6.770833e-02	8.109599e-02	8.109599e-02	1
