# Supplementary material for: Cochaperones convey the energy of ATP hydrolysis for directional action of Hsp90
Source: Nat Commun. 2024 Jan 17;15:569. doi: 10.1038/s41467-024-44847-6 (PMC10794413; doi:10.1038/s41467-024-44847-6)
Supplement: Supplementary file 6 — Source Data [file 41467_2024_44847_MOESM6_ESM.zip › SourceData_Simulations/1_Simulations_0kT/sim_0kT_mol37of200.txt]

coordinates	82.27	0.36	210.27	0.36
time(s)	frame	Idon(a.u.)	Iacc(a.u.)	Idon ideal(a.u.)	Iacc ideal(a.u.)	FRET	FRET ideal (blurr)	FRET ideal	state sequence
1	1	45	166	3.875903e+01	1.612410e+02	7.867299e-01	8.062048e-01	8.062048e-01	4
2	2	40	160	3.875903e+01	1.612410e+02	8.000000e-01	8.062048e-01	8.062048e-01	4
3	3	39	170	3.875903e+01	1.612410e+02	8.133971e-01	8.062048e-01	8.062048e-01	4
4	4	30	199	3.875903e+01	1.612410e+02	8.689956e-01	8.062048e-01	8.062048e-01	4
5	5	44	142	3.875903e+01	1.612410e+02	7.634409e-01	8.062048e-01	8.062048e-01	4
6	6	25	157	3.875903e+01	1.612410e+02	8.626374e-01	8.062048e-01	8.062048e-01	4
7	7	36	164	3.875903e+01	1.612410e+02	8.200000e-01	8.062048e-01	8.062048e-01	4
8	8	37	134	3.875903e+01	1.612410e+02	7.836257e-01	8.062048e-01	8.062048e-01	4
9	9	36	164	3.875903e+01	1.612410e+02	8.200000e-01	8.062048e-01	8.062048e-01	4
10	10	39	154	3.875903e+01	1.612410e+02	7.979275e-01	8.062048e-01	8.062048e-01	4
11	11	42	165	3.875903e+01	1.612410e+02	7.971014e-01	8.062048e-01	8.062048e-01	4
12	12	41	179	3.875903e+01	1.612410e+02	8.136364e-01	8.062048e-01	8.062048e-01	4
13	13	32	169	3.875903e+01	1.612410e+02	8.407960e-01	8.062048e-01	8.062048e-01	4
14	14	34	152	3.875903e+01	1.612410e+02	8.172043e-01	8.062048e-01	8.062048e-01	4
15	15	52	172	3.875903e+01	1.612410e+02	7.678571e-01	8.062048e-01	8.062048e-01	4
16	16	37	151	3.875903e+01	1.612410e+02	8.031915e-01	8.062048e-01	8.062048e-01	4
17	17	26	133	3.875903e+01	1.612410e+02	8.364780e-01	8.062048e-01	8.062048e-01	4
18	18	46	143	3.875903e+01	1.612410e+02	7.566138e-01	8.062048e-01	8.062048e-01	4
19	19	32	162	3.875903e+01	1.612410e+02	8.350515e-01	8.062048e-01	8.062048e-01	4
20	20	45	180	3.875903e+01	1.612410e+02	8.000000e-01	8.062048e-01	8.062048e-01	4
21	21	40	160	3.875903e+01	1.612410e+02	8.000000e-01	8.062048e-01	8.062048e-01	4
22	22	47	169	3.875903e+01	1.612410e+02	7.824074e-01	8.062048e-01	8.062048e-01	4
23	23	32	161	3.875903e+01	1.612410e+02	8.341969e-01	8.062048e-01	8.062048e-01	4
24	24	37	166	3.875903e+01	1.612410e+02	8.177340e-01	8.062048e-01	8.062048e-01	4
25	25	41	167	3.875903e+01	1.612410e+02	8.028846e-01	8.062048e-01	8.062048e-01	4
26	26	41	160	3.875903e+01	1.612410e+02	7.960199e-01	8.062048e-01	8.062048e-01	4
27	27	36	142	3.875903e+01	1.612410e+02	7.977528e-01	8.062048e-01	8.062048e-01	4
28	28	48	141	3.875903e+01	1.612410e+02	7.460317e-01	8.062048e-01	8.062048e-01	4
29	29	37	151	3.875903e+01	1.612410e+02	8.031915e-01	8.062048e-01	8.062048e-01	4
30	30	38	153	3.875903e+01	1.612410e+02	8.010471e-01	8.062048e-01	8.062048e-01	4
31	31	32	169	3.875903e+01	1.612410e+02	8.407960e-01	8.062048e-01	8.062048e-01	4
32	32	41	137	3.875903e+01	1.612410e+02	7.696629e-01	8.062048e-01	8.062048e-01	4
33	33	40	169	3.875903e+01	1.612410e+02	8.086124e-01	8.062048e-01	8.062048e-01	4
34	34	32	174	3.875903e+01	1.612410e+02	8.446602e-01	8.062048e-01	8.062048e-01	4
35	35	43	146	3.875903e+01	1.612410e+02	7.724868e-01	8.062048e-01	8.062048e-01	4
36	36	53	151	3.875903e+01	1.612410e+02	7.401961e-01	8.062048e-01	8.062048e-01	4
37	37	46	171	3.875903e+01	1.612410e+02	7.880184e-01	8.062048e-01	8.062048e-01	4
38	38	48	148	3.875903e+01	1.612410e+02	7.551020e-01	8.062048e-01	8.062048e-01	4
39	39	35	162	3.875903e+01	1.612410e+02	8.223350e-01	8.062048e-01	8.062048e-01	4
40	40	39	140	3.875903e+01	1.612410e+02	7.821229e-01	8.062048e-01	8.062048e-01	4
41	41	48	158	3.875903e+01	1.612410e+02	7.669903e-01	8.062048e-01	8.062048e-01	4
42	42	27	134	3.875903e+01	1.612410e+02	8.322981e-01	8.062048e-01	8.062048e-01	4
43	43	41	163	3.875903e+01	1.612410e+02	7.990196e-01	8.062048e-01	8.062048e-01	4
44	44	32	153	3.875903e+01	1.612410e+02	8.270270e-01	8.062048e-01	8.062048e-01	4
45	45	37	161	3.875903e+01	1.612410e+02	8.131313e-01	8.062048e-01	8.062048e-01	4
46	46	42	177	3.875903e+01	1.612410e+02	8.082192e-01	8.062048e-01	8.062048e-01	4
47	47	37	168	3.875903e+01	1.612410e+02	8.195122e-01	8.062048e-01	8.062048e-01	4
48	48	45	152	3.875903e+01	1.612410e+02	7.715736e-01	8.062048e-01	8.062048e-01	4
49	49	38	168	3.875903e+01	1.612410e+02	8.155340e-01	8.062048e-01	8.062048e-01	4
50	50	46	173	3.875903e+01	1.612410e+02	7.899543e-01	8.062048e-01	8.062048e-01	4
51	51	45	168	3.875903e+01	1.612410e+02	7.887324e-01	8.062048e-01	8.062048e-01	4
52	52	31	155	3.875903e+01	1.612410e+02	8.333333e-01	8.062048e-01	8.062048e-01	4
53	53	48	177	3.875903e+01	1.612410e+02	7.866667e-01	8.062048e-01	8.062048e-01	4
54	54	37	146	3.875903e+01	1.612410e+02	7.978142e-01	8.062048e-01	8.062048e-01	4
55	55	37	174	3.875903e+01	1.612410e+02	8.246445e-01	8.062048e-01	8.062048e-01	4
56	56	43	153	3.875903e+01	1.612410e+02	7.806122e-01	8.062048e-01	8.062048e-01	4
57	57	46	149	3.875903e+01	1.612410e+02	7.641026e-01	8.062048e-01	8.062048e-01	4
58	58	36	165	3.875903e+01	1.612410e+02	8.208955e-01	8.062048e-01	8.062048e-01	4
59	59	43	147	3.875903e+01	1.612410e+02	7.736842e-01	8.062048e-01	8.062048e-01	4
60	60	49	139	3.875903e+01	1.612410e+02	7.393617e-01	8.062048e-01	8.062048e-01	4
61	61	31	151	3.875903e+01	1.612410e+02	8.296703e-01	8.062048e-01	8.062048e-01	4
62	62	36	183	3.875903e+01	1.612410e+02	8.356164e-01	8.062048e-01	8.062048e-01	4
63	63	40	165	3.875903e+01	1.612410e+02	8.048780e-01	8.062048e-01	8.062048e-01	4
64	64	42	158	3.875903e+01	1.612410e+02	7.900000e-01	8.062048e-01	8.062048e-01	4
65	65	45	151	3.875903e+01	1.612410e+02	7.704082e-01	8.062048e-01	8.062048e-01	4
66	66	35	175	3.875903e+01	1.612410e+02	8.333333e-01	8.062048e-01	8.062048e-01	4
67	67	48	169	3.875903e+01	1.612410e+02	7.788018e-01	8.062048e-01	8.062048e-01	4
68	68	40	148	3.875903e+01	1.612410e+02	7.872340e-01	8.062048e-01	8.062048e-01	4
69	69	46	171	3.875903e+01	1.612410e+02	7.880184e-01	8.062048e-01	8.062048e-01	4
70	70	39	150	3.875903e+01	1.612410e+02	7.936508e-01	8.062048e-01	8.062048e-01	4
71	71	43	161	3.875903e+01	1.612410e+02	7.892157e-01	8.062048e-01	8.062048e-01	4
72	72	39	167	3.875903e+01	1.612410e+02	8.106796e-01	8.062048e-01	8.062048e-01	4
73	73	44	156	3.875903e+01	1.612410e+02	7.800000e-01	8.062048e-01	8.062048e-01	4
74	74	43	153	3.875903e+01	1.612410e+02	7.806122e-01	8.062048e-01	8.062048e-01	4
75	75	32	152	3.875903e+01	1.612410e+02	8.260870e-01	8.062048e-01	8.062048e-01	4
76	76	34	154	3.875903e+01	1.612410e+02	8.191489e-01	8.062048e-01	8.062048e-01	4
77	77	35	164	3.875903e+01	1.612410e+02	8.241206e-01	8.062048e-01	8.062048e-01	4
78	78	36	171	3.875903e+01	1.612410e+02	8.260870e-01	8.062048e-01	8.062048e-01	4
79	79	40	174	3.875903e+01	1.612410e+02	8.130841e-01	8.062048e-01	8.062048e-01	4
80	80	46	178	3.875903e+01	1.612410e+02	7.946429e-01	8.062048e-01	8.062048e-01	4
81	81	26	159	3.875903e+01	1.612410e+02	8.594595e-01	8.062048e-01	8.062048e-01	4
82	82	39	163	3.875903e+01	1.612410e+02	8.069307e-01	8.062048e-01	8.062048e-01	4
83	83	43	179	3.875903e+01	1.612410e+02	8.063063e-01	8.062048e-01	8.062048e-01	4
84	84	32	170	3.875903e+01	1.612410e+02	8.415842e-01	8.062048e-01	8.062048e-01	4
85	85	33	170	3.875903e+01	1.612410e+02	8.374384e-01	8.062048e-01	8.062048e-01	4
86	86	29	169	3.875903e+01	1.612410e+02	8.535354e-01	8.062048e-01	8.062048e-01	4
87	87	39	168	3.875903e+01	1.612410e+02	8.115942e-01	8.062048e-01	8.062048e-01	4
88	88	39	159	3.875903e+01	1.612410e+02	8.030303e-01	8.062048e-01	8.062048e-01	4
89	89	32	167	3.875903e+01	1.612410e+02	8.391960e-01	8.062048e-01	8.062048e-01	4
90	90	44	161	3.875903e+01	1.612410e+02	7.853659e-01	8.062048e-01	8.062048e-01	4
91	91	45	155	3.875903e+01	1.612410e+02	7.750000e-01	8.062048e-01	8.062048e-01	4
92	92	35	151	3.875903e+01	1.612410e+02	8.118280e-01	8.062048e-01	8.062048e-01	4
93	93	49	165	3.875903e+01	1.612410e+02	7.710280e-01	8.062048e-01	8.062048e-01	4
94	94	34	178	3.875903e+01	1.612410e+02	8.396226e-01	8.062048e-01	8.062048e-01	4
95	95	38	141	3.875903e+01	1.612410e+02	7.877095e-01	8.062048e-01	8.062048e-01	4
96	96	29	169	3.875903e+01	1.612410e+02	8.535354e-01	8.062048e-01	8.062048e-01	4
97	97	39	176	3.875903e+01	1.612410e+02	8.186047e-01	8.062048e-01	8.062048e-01	4
98	98	41	148	3.875903e+01	1.612410e+02	7.830688e-01	8.062048e-01	8.062048e-01	4
99	99	28	155	3.875903e+01	1.612410e+02	8.469945e-01	8.062048e-01	8.062048e-01	4
100	100	31	167	3.875903e+01	1.612410e+02	8.434343e-01	8.062048e-01	8.062048e-01	4
101	101	37	153	3.875903e+01	1.612410e+02	8.052632e-01	8.062048e-01	8.062048e-01	4
102	102	30	151	3.875903e+01	1.612410e+02	8.342541e-01	8.062048e-01	8.062048e-01	4
103	103	34	173	3.875903e+01	1.612410e+02	8.357488e-01	8.062048e-01	8.062048e-01	4
104	104	34	155	3.875903e+01	1.612410e+02	8.201058e-01	8.062048e-01	8.062048e-01	4
105	105	50	172	3.875903e+01	1.612410e+02	7.747748e-01	8.062048e-01	8.062048e-01	4
106	106	41	141	3.875903e+01	1.612410e+02	7.747253e-01	8.062048e-01	8.062048e-01	4
107	107	27	174	3.875903e+01	1.612410e+02	8.656716e-01	8.062048e-01	8.062048e-01	4
108	108	35	181	3.875903e+01	1.612410e+02	8.379630e-01	8.062048e-01	8.062048e-01	4
109	109	45	156	3.875903e+01	1.612410e+02	7.761194e-01	8.062048e-01	8.062048e-01	4
110	110	31	148	3.875903e+01	1.612410e+02	8.268156e-01	8.062048e-01	8.062048e-01	4
111	111	33	169	3.875903e+01	1.612410e+02	8.366337e-01	8.062048e-01	8.062048e-01	4
112	112	33	173	3.875903e+01	1.612410e+02	8.398058e-01	8.062048e-01	8.062048e-01	4
113	113	38	171	3.875903e+01	1.612410e+02	8.181818e-01	8.062048e-01	8.062048e-01	4
114	114	34	156	3.875903e+01	1.612410e+02	8.210526e-01	8.062048e-01	8.062048e-01	4
115	115	35	174	3.875903e+01	1.612410e+02	8.325359e-01	8.062048e-01	8.062048e-01	4
116	116	31	163	3.875903e+01	1.612410e+02	8.402062e-01	8.062048e-01	8.062048e-01	4
117	117	37	154	3.875903e+01	1.612410e+02	8.062827e-01	8.062048e-01	8.062048e-01	4
118	118	28	148	3.875903e+01	1.612410e+02	8.409091e-01	8.062048e-01	8.062048e-01	4
119	119	34	161	3.875903e+01	1.612410e+02	8.256410e-01	8.062048e-01	8.062048e-01	4
120	120	43	155	3.875903e+01	1.612410e+02	7.828283e-01	8.062048e-01	8.062048e-01	4
121	121	39	172	3.875903e+01	1.612410e+02	8.151659e-01	8.062048e-01	8.062048e-01	4
122	122	35	172	3.875903e+01	1.612410e+02	8.309179e-01	8.062048e-01	8.062048e-01	4
123	123	42	174	3.875903e+01	1.612410e+02	8.055556e-01	8.062048e-01	8.062048e-01	4
124	124	42	152	3.875903e+01	1.612410e+02	7.835052e-01	8.062048e-01	8.062048e-01	4
125	125	53	153	3.875903e+01	1.612410e+02	7.427184e-01	8.062048e-01	8.062048e-01	4
126	126	41	174	3.875903e+01	1.612410e+02	8.093023e-01	8.062048e-01	8.062048e-01	4
127	127	33	158	3.875903e+01	1.612410e+02	8.272251e-01	8.062048e-01	8.062048e-01	4
128	128	32	172	3.875903e+01	1.612410e+02	8.431373e-01	8.062048e-01	8.062048e-01	4
129	129	30	176	3.875903e+01	1.612410e+02	8.543689e-01	8.062048e-01	8.062048e-01	4
130	130	30	154	3.875903e+01	1.612410e+02	8.369565e-01	8.062048e-01	8.062048e-01	4
131	131	67	131	7.108377e+01	1.289162e+02	6.616162e-01	6.445811e-01	8.062048e-01	4
132	132	199	4	1.969464e+02	3.053601e+00	1.970443e-02	1.526801e-02	1.526801e-02	1
133	133	192	2	1.969464e+02	3.053601e+00	1.030928e-02	1.526801e-02	1.526801e-02	1
134	134	196	4	1.969464e+02	3.053601e+00	2.000000e-02	1.526801e-02	1.526801e-02	1
135	135	193	5	1.969464e+02	3.053601e+00	2.525253e-02	1.526801e-02	1.526801e-02	1
136	136	201	6	1.969464e+02	3.053601e+00	2.898551e-02	1.526801e-02	1.526801e-02	1
137	137	168	2	1.969464e+02	3.053601e+00	1.176471e-02	1.526801e-02	1.526801e-02	1
138	138	157	5	1.969464e+02	3.053601e+00	3.086420e-02	1.526801e-02	1.526801e-02	1
139	139	178	4	1.969464e+02	3.053601e+00	2.197802e-02	1.526801e-02	1.526801e-02	1
140	140	172	4	1.969464e+02	3.053601e+00	2.272727e-02	1.526801e-02	1.526801e-02	1
141	141	226	6	1.969464e+02	3.053601e+00	2.586207e-02	1.526801e-02	1.526801e-02	1
142	142	213	2	1.969464e+02	3.053601e+00	9.302326e-03	1.526801e-02	1.526801e-02	1
143	143	179	3	1.969464e+02	3.053601e+00	1.648352e-02	1.526801e-02	1.526801e-02	1
144	144	217	5	1.969464e+02	3.053601e+00	2.252252e-02	1.526801e-02	1.526801e-02	1
145	145	184	8	1.969464e+02	3.053601e+00	4.166667e-02	1.526801e-02	1.526801e-02	1
146	146	206	3	1.969464e+02	3.053601e+00	1.435407e-02	1.526801e-02	1.526801e-02	1
147	147	156	3	1.969464e+02	3.053601e+00	1.886792e-02	1.526801e-02	1.526801e-02	1
148	148	199	6	1.969464e+02	3.053601e+00	2.926829e-02	1.526801e-02	1.526801e-02	1
149	149	168	24	1.742089e+02	2.579109e+01	1.250000e-01	1.289554e-01	1.317007e-01	2
150	150	154	26	1.736599e+02	2.634014e+01	1.444444e-01	1.317007e-01	1.317007e-01	2
151	151	106	90	1.062672e+02	9.373279e+01	4.591837e-01	4.686639e-01	1.317007e-01	2
152	152	37	171	3.875903e+01	1.612410e+02	8.221154e-01	8.062048e-01	8.062048e-01	4
153	153	27	154	3.875903e+01	1.612410e+02	8.508287e-01	8.062048e-01	8.062048e-01	4
154	154	31	175	3.875903e+01	1.612410e+02	8.495146e-01	8.062048e-01	8.062048e-01	4
155	155	39	172	3.875903e+01	1.612410e+02	8.151659e-01	8.062048e-01	8.062048e-01	4
156	156	38	151	3.875903e+01	1.612410e+02	7.989418e-01	8.062048e-01	8.062048e-01	4
157	157	46	153	3.875903e+01	1.612410e+02	7.688442e-01	8.062048e-01	8.062048e-01	4
158	158	42	157	3.875903e+01	1.612410e+02	7.889447e-01	8.062048e-01	8.062048e-01	4
159	159	37	159	3.875903e+01	1.612410e+02	8.112245e-01	8.062048e-01	8.062048e-01	4
160	160	35	146	3.875903e+01	1.612410e+02	8.066298e-01	8.062048e-01	8.062048e-01	4
161	161	30	169	3.875903e+01	1.612410e+02	8.492462e-01	8.062048e-01	8.062048e-01	4
162	162	41	160	3.875903e+01	1.612410e+02	7.960199e-01	8.062048e-01	8.062048e-01	4
163	163	39	163	3.875903e+01	1.612410e+02	8.069307e-01	8.062048e-01	8.062048e-01	4
164	164	39	156	3.875903e+01	1.612410e+02	8.000000e-01	8.062048e-01	8.062048e-01	4
165	165	32	151	3.875903e+01	1.612410e+02	8.251366e-01	8.062048e-01	8.062048e-01	4
166	166	47	154	3.875903e+01	1.612410e+02	7.661692e-01	8.062048e-01	8.062048e-01	4
167	167	52	144	3.875903e+01	1.612410e+02	7.346939e-01	8.062048e-01	8.062048e-01	4
168	168	37	168	3.875903e+01	1.612410e+02	8.195122e-01	8.062048e-01	8.062048e-01	4
169	169	29	166	3.875903e+01	1.612410e+02	8.512821e-01	8.062048e-01	8.062048e-01	4
170	170	39	139	3.875903e+01	1.612410e+02	7.808989e-01	8.062048e-01	8.062048e-01	4
171	171	29	157	3.875903e+01	1.612410e+02	8.440860e-01	8.062048e-01	8.062048e-01	4
172	172	52	177	3.875903e+01	1.612410e+02	7.729258e-01	8.062048e-01	8.062048e-01	4
173	173	36	142	3.875903e+01	1.612410e+02	7.977528e-01	8.062048e-01	8.062048e-01	4
174	174	42	160	3.875903e+01	1.612410e+02	7.920792e-01	8.062048e-01	8.062048e-01	4
175	175	38	171	3.875903e+01	1.612410e+02	8.181818e-01	8.062048e-01	8.062048e-01	4
176	176	38	179	3.875903e+01	1.612410e+02	8.248848e-01	8.062048e-01	8.062048e-01	4
177	177	44	155	3.875903e+01	1.612410e+02	7.788945e-01	8.062048e-01	8.062048e-01	4
178	178	35	143	3.875903e+01	1.612410e+02	8.033708e-01	8.062048e-01	8.062048e-01	4
179	179	41	173	3.875903e+01	1.612410e+02	8.084112e-01	8.062048e-01	8.062048e-01	4
180	180	45	145	3.875903e+01	1.612410e+02	7.631579e-01	8.062048e-01	8.062048e-01	4
181	181	38	184	3.875903e+01	1.612410e+02	8.288288e-01	8.062048e-01	8.062048e-01	4
182	182	45	150	3.875903e+01	1.612410e+02	7.692308e-01	8.062048e-01	8.062048e-01	4
183	183	34	152	3.875903e+01	1.612410e+02	8.172043e-01	8.062048e-01	8.062048e-01	4
184	184	37	163	3.875903e+01	1.612410e+02	8.150000e-01	8.062048e-01	8.062048e-01	4
185	185	41	139	3.875903e+01	1.612410e+02	7.722222e-01	8.062048e-01	8.062048e-01	4
186	186	41	140	3.875903e+01	1.612410e+02	7.734807e-01	8.062048e-01	8.062048e-01	4
187	187	34	141	3.875903e+01	1.612410e+02	8.057143e-01	8.062048e-01	8.062048e-01	4
188	188	42	153	3.875903e+01	1.612410e+02	7.846154e-01	8.062048e-01	8.062048e-01	4
189	189	30	174	3.875903e+01	1.612410e+02	8.529412e-01	8.062048e-01	8.062048e-01	4
190	190	40	167	3.875903e+01	1.612410e+02	8.067633e-01	8.062048e-01	8.062048e-01	4
191	191	45	163	3.875903e+01	1.612410e+02	7.836538e-01	8.062048e-01	8.062048e-01	4
192	192	27	156	3.875903e+01	1.612410e+02	8.524590e-01	8.062048e-01	8.062048e-01	4
193	193	38	180	3.875903e+01	1.612410e+02	8.256881e-01	8.062048e-01	8.062048e-01	4
194	194	42	200	3.875903e+01	1.612410e+02	8.264463e-01	8.062048e-01	8.062048e-01	4
195	195	48	178	3.875903e+01	1.612410e+02	7.876106e-01	8.062048e-01	8.062048e-01	4
196	196	50	169	3.875903e+01	1.612410e+02	7.716895e-01	8.062048e-01	8.062048e-01	4
197	197	30	165	3.875903e+01	1.612410e+02	8.461538e-01	8.062048e-01	8.062048e-01	4
198	198	35	178	3.875903e+01	1.612410e+02	8.356808e-01	8.062048e-01	8.062048e-01	4
199	199	45	156	3.875903e+01	1.612410e+02	7.761194e-01	8.062048e-01	8.062048e-01	4
200	200	46	146	3.875903e+01	1.612410e+02	7.604167e-01	8.062048e-01	8.062048e-01	4
