# Supplementary material for: Cochaperones convey the energy of ATP hydrolysis for directional action of Hsp90
Source: Nat Commun. 2024 Jan 17;15:569. doi: 10.1038/s41467-024-44847-6 (PMC10794413; doi:10.1038/s41467-024-44847-6)
Supplement: Supplementary file 6 — Source Data [file 41467_2024_44847_MOESM6_ESM.zip › SourceData_Simulations/1_Simulations_0kT/sim_0kT_mol38of200.txt]

coordinates	55.89	111.76	183.89	111.76
time(s)	frame	Idon(a.u.)	Iacc(a.u.)	Idon ideal(a.u.)	Iacc ideal(a.u.)	FRET	FRET ideal (blurr)	FRET ideal	state sequence
1	1	167	22	1.735602e+02	2.643981e+01	1.164021e-01	1.321990e-01	1.322363e-01	1
2	2	165	16	1.735527e+02	2.644727e+01	8.839779e-02	1.322363e-01	1.322363e-01	1
3	3	174	27	1.735527e+02	2.644727e+01	1.343284e-01	1.322363e-01	1.322363e-01	1
4	4	178	27	1.735527e+02	2.644727e+01	1.317073e-01	1.322363e-01	1.322363e-01	1
5	5	184	31	1.735527e+02	2.644727e+01	1.441860e-01	1.322363e-01	1.322363e-01	1
6	6	176	20	1.735527e+02	2.644727e+01	1.020408e-01	1.322363e-01	1.322363e-01	1
7	7	138	24	1.735527e+02	2.644727e+01	1.481481e-01	1.322363e-01	1.322363e-01	1
8	8	156	31	1.735527e+02	2.644727e+01	1.657754e-01	1.322363e-01	1.322363e-01	1
9	9	114	82	1.071383e+02	9.286175e+01	4.183673e-01	4.643087e-01	1.322363e-01	1
10	10	29	184	2.832638e+01	1.716736e+02	8.638498e-01	8.583681e-01	8.583681e-01	4
11	11	25	153	2.832638e+01	1.716736e+02	8.595506e-01	8.583681e-01	8.583681e-01	4
12	12	28	179	2.832638e+01	1.716736e+02	8.647343e-01	8.583681e-01	8.583681e-01	4
13	13	30	180	2.832638e+01	1.716736e+02	8.571429e-01	8.583681e-01	8.583681e-01	4
14	14	30	160	2.832638e+01	1.716736e+02	8.421053e-01	8.583681e-01	8.583681e-01	4
15	15	26	166	2.832638e+01	1.716736e+02	8.645833e-01	8.583681e-01	8.583681e-01	4
16	16	22	156	2.832638e+01	1.716736e+02	8.764045e-01	8.583681e-01	8.583681e-01	4
17	17	23	185	2.832638e+01	1.716736e+02	8.894231e-01	8.583681e-01	8.583681e-01	4
18	18	32	167	2.832638e+01	1.716736e+02	8.391960e-01	8.583681e-01	8.583681e-01	4
19	19	22	194	2.832638e+01	1.716736e+02	8.981481e-01	8.583681e-01	8.583681e-01	4
20	20	34	184	2.832638e+01	1.716736e+02	8.440367e-01	8.583681e-01	8.583681e-01	4
21	21	22	158	2.832638e+01	1.716736e+02	8.777778e-01	8.583681e-01	8.583681e-01	4
22	22	27	160	2.832638e+01	1.716736e+02	8.556150e-01	8.583681e-01	8.583681e-01	4
23	23	25	146	2.832638e+01	1.716736e+02	8.538012e-01	8.583681e-01	8.583681e-01	4
24	24	24	172	2.832638e+01	1.716736e+02	8.775510e-01	8.583681e-01	8.583681e-01	4
25	25	29	173	2.832638e+01	1.716736e+02	8.564356e-01	8.583681e-01	8.583681e-01	4
26	26	27	180	2.832638e+01	1.716736e+02	8.695652e-01	8.583681e-01	8.583681e-01	4
27	27	21	177	2.832638e+01	1.716736e+02	8.939394e-01	8.583681e-01	8.583681e-01	4
28	28	24	153	2.832638e+01	1.716736e+02	8.644068e-01	8.583681e-01	8.583681e-01	4
29	29	28	167	2.832638e+01	1.716736e+02	8.564103e-01	8.583681e-01	8.583681e-01	4
30	30	33	185	2.832638e+01	1.716736e+02	8.486239e-01	8.583681e-01	8.583681e-01	4
31	31	36	182	2.832638e+01	1.716736e+02	8.348624e-01	8.583681e-01	8.583681e-01	4
32	32	30	177	2.832638e+01	1.716736e+02	8.550725e-01	8.583681e-01	8.583681e-01	4
33	33	20	178	2.832638e+01	1.716736e+02	8.989899e-01	8.583681e-01	8.583681e-01	4
34	34	24	182	2.832638e+01	1.716736e+02	8.834951e-01	8.583681e-01	8.583681e-01	4
35	35	33	174	2.832638e+01	1.716736e+02	8.405797e-01	8.583681e-01	8.583681e-01	4
36	36	30	182	2.832638e+01	1.716736e+02	8.584906e-01	8.583681e-01	8.583681e-01	4
37	37	30	149	2.832638e+01	1.716736e+02	8.324022e-01	8.583681e-01	8.583681e-01	4
38	38	27	166	2.832638e+01	1.716736e+02	8.601036e-01	8.583681e-01	8.583681e-01	4
39	39	34	176	2.832638e+01	1.716736e+02	8.380952e-01	8.583681e-01	8.583681e-01	4
40	40	26	189	2.832638e+01	1.716736e+02	8.790698e-01	8.583681e-01	8.583681e-01	4
41	41	31	166	2.832638e+01	1.716736e+02	8.426396e-01	8.583681e-01	8.583681e-01	4
42	42	30	184	2.832638e+01	1.716736e+02	8.598131e-01	8.583681e-01	8.583681e-01	4
43	43	30	186	2.832638e+01	1.716736e+02	8.611111e-01	8.583681e-01	8.583681e-01	4
44	44	22	176	2.832638e+01	1.716736e+02	8.888889e-01	8.583681e-01	8.583681e-01	4
45	45	24	190	2.832638e+01	1.716736e+02	8.878505e-01	8.583681e-01	8.583681e-01	4
46	46	41	193	2.832638e+01	1.716736e+02	8.247863e-01	8.583681e-01	8.583681e-01	4
47	47	28	157	2.832638e+01	1.716736e+02	8.486486e-01	8.583681e-01	8.583681e-01	4
48	48	26	144	2.832638e+01	1.716736e+02	8.470588e-01	8.583681e-01	8.583681e-01	4
49	49	28	150	2.832638e+01	1.716736e+02	8.426966e-01	8.583681e-01	8.583681e-01	4
50	50	26	182	2.832638e+01	1.716736e+02	8.750000e-01	8.583681e-01	8.583681e-01	4
51	51	28	165	2.832638e+01	1.716736e+02	8.549223e-01	8.583681e-01	8.583681e-01	4
52	52	35	169	2.832638e+01	1.716736e+02	8.284314e-01	8.583681e-01	8.583681e-01	4
53	53	28	192	2.832638e+01	1.716736e+02	8.727273e-01	8.583681e-01	8.583681e-01	4
54	54	20	165	2.832638e+01	1.716736e+02	8.918919e-01	8.583681e-01	8.583681e-01	4
55	55	28	165	2.832638e+01	1.716736e+02	8.549223e-01	8.583681e-01	8.583681e-01	4
56	56	31	179	2.832638e+01	1.716736e+02	8.523810e-01	8.583681e-01	8.583681e-01	4
57	57	38	165	2.832638e+01	1.716736e+02	8.128079e-01	8.583681e-01	8.583681e-01	4
58	58	34	158	2.832638e+01	1.716736e+02	8.229167e-01	8.583681e-01	8.583681e-01	4
59	59	19	179	2.832638e+01	1.716736e+02	9.040404e-01	8.583681e-01	8.583681e-01	4
60	60	29	168	2.832638e+01	1.716736e+02	8.527919e-01	8.583681e-01	8.583681e-01	4
61	61	23	192	2.832638e+01	1.716736e+02	8.930233e-01	8.583681e-01	8.583681e-01	4
62	62	32	188	2.832638e+01	1.716736e+02	8.545455e-01	8.583681e-01	8.583681e-01	4
63	63	21	171	2.832638e+01	1.716736e+02	8.906250e-01	8.583681e-01	8.583681e-01	4
64	64	29	175	2.832638e+01	1.716736e+02	8.578431e-01	8.583681e-01	8.583681e-01	4
65	65	39	183	2.832638e+01	1.716736e+02	8.243243e-01	8.583681e-01	8.583681e-01	4
66	66	35	165	2.832638e+01	1.716736e+02	8.250000e-01	8.583681e-01	8.583681e-01	4
67	67	33	165	2.832638e+01	1.716736e+02	8.333333e-01	8.583681e-01	8.583681e-01	4
68	68	20	177	2.832638e+01	1.716736e+02	8.984772e-01	8.583681e-01	8.583681e-01	4
69	69	26	174	2.832638e+01	1.716736e+02	8.700000e-01	8.583681e-01	8.583681e-01	4
70	70	33	165	2.832638e+01	1.716736e+02	8.333333e-01	8.583681e-01	8.583681e-01	4
71	71	26	168	2.832638e+01	1.716736e+02	8.659794e-01	8.583681e-01	8.583681e-01	4
72	72	23	160	2.832638e+01	1.716736e+02	8.743169e-01	8.583681e-01	8.583681e-01	4
73	73	27	177	2.832638e+01	1.716736e+02	8.676471e-01	8.583681e-01	8.583681e-01	4
74	74	25	185	2.832638e+01	1.716736e+02	8.809524e-01	8.583681e-01	8.583681e-01	4
75	75	107	84	1.114560e+02	8.854403e+01	4.397906e-01	4.427202e-01	1.322363e-01	1
76	76	161	30	1.735527e+02	2.644727e+01	1.570681e-01	1.322363e-01	1.322363e-01	1
77	77	180	23	1.735527e+02	2.644727e+01	1.133005e-01	1.322363e-01	1.322363e-01	1
78	78	168	28	1.735527e+02	2.644727e+01	1.428571e-01	1.322363e-01	1.322363e-01	1
79	79	177	27	1.735527e+02	2.644727e+01	1.323529e-01	1.322363e-01	1.322363e-01	1
80	80	164	22	1.735527e+02	2.644727e+01	1.182796e-01	1.322363e-01	1.322363e-01	1
81	81	148	23	1.735527e+02	2.644727e+01	1.345029e-01	1.322363e-01	1.322363e-01	1
82	82	166	23	1.735527e+02	2.644727e+01	1.216931e-01	1.322363e-01	1.322363e-01	1
83	83	178	36	1.735527e+02	2.644727e+01	1.682243e-01	1.322363e-01	1.322363e-01	1
84	84	147	31	1.735527e+02	2.644727e+01	1.741573e-01	1.322363e-01	1.322363e-01	1
85	85	209	24	1.735527e+02	2.644727e+01	1.030043e-01	1.322363e-01	1.322363e-01	1
86	86	179	25	1.735527e+02	2.644727e+01	1.225490e-01	1.322363e-01	1.322363e-01	1
87	87	156	25	1.735527e+02	2.644727e+01	1.381215e-01	1.322363e-01	1.322363e-01	1
88	88	152	32	1.735527e+02	2.644727e+01	1.739130e-01	1.322363e-01	1.322363e-01	1
89	89	180	37	1.735527e+02	2.644727e+01	1.705069e-01	1.322363e-01	1.322363e-01	1
90	90	174	25	1.735527e+02	2.644727e+01	1.256281e-01	1.322363e-01	1.322363e-01	1
91	91	195	30	1.735527e+02	2.644727e+01	1.333333e-01	1.322363e-01	1.322363e-01	1
92	92	188	20	1.735527e+02	2.644727e+01	9.615385e-02	1.322363e-01	1.322363e-01	1
93	93	159	22	1.735527e+02	2.644727e+01	1.215470e-01	1.322363e-01	1.322363e-01	1
94	94	161	27	1.735527e+02	2.644727e+01	1.436170e-01	1.322363e-01	1.322363e-01	1
95	95	173	24	1.735527e+02	2.644727e+01	1.218274e-01	1.322363e-01	1.322363e-01	1
96	96	162	30	1.735527e+02	2.644727e+01	1.562500e-01	1.322363e-01	1.322363e-01	1
97	97	172	35	1.735527e+02	2.644727e+01	1.690821e-01	1.322363e-01	1.322363e-01	1
98	98	179	32	1.735527e+02	2.644727e+01	1.516588e-01	1.322363e-01	1.322363e-01	1
99	99	194	19	1.735527e+02	2.644727e+01	8.920188e-02	1.322363e-01	1.322363e-01	1
100	100	174	16	1.735527e+02	2.644727e+01	8.421053e-02	1.322363e-01	1.322363e-01	1
101	101	156	28	1.735527e+02	2.644727e+01	1.521739e-01	1.322363e-01	1.322363e-01	1
102	102	174	27	1.735527e+02	2.644727e+01	1.343284e-01	1.322363e-01	1.322363e-01	1
103	103	168	21	1.735527e+02	2.644727e+01	1.111111e-01	1.322363e-01	1.322363e-01	1
104	104	175	22	1.735527e+02	2.644727e+01	1.116751e-01	1.322363e-01	1.322363e-01	1
105	105	172	28	1.735527e+02	2.644727e+01	1.400000e-01	1.322363e-01	1.322363e-01	1
106	106	178	15	1.735527e+02	2.644727e+01	7.772021e-02	1.322363e-01	1.322363e-01	1
107	107	185	32	1.735527e+02	2.644727e+01	1.474654e-01	1.322363e-01	1.322363e-01	1
108	108	184	29	1.735527e+02	2.644727e+01	1.361502e-01	1.322363e-01	1.322363e-01	1
109	109	175	29	1.735527e+02	2.644727e+01	1.421569e-01	1.322363e-01	1.322363e-01	1
110	110	172	30	1.735527e+02	2.644727e+01	1.485149e-01	1.322363e-01	1.322363e-01	1
111	111	171	27	1.735527e+02	2.644727e+01	1.363636e-01	1.322363e-01	1.322363e-01	1
112	112	161	22	1.735527e+02	2.644727e+01	1.202186e-01	1.322363e-01	1.322363e-01	1
113	113	165	27	1.735527e+02	2.644727e+01	1.406250e-01	1.322363e-01	1.322363e-01	1
114	114	161	29	1.735527e+02	2.644727e+01	1.526316e-01	1.322363e-01	1.322363e-01	1
115	115	184	30	1.735527e+02	2.644727e+01	1.401869e-01	1.322363e-01	1.322363e-01	1
116	116	182	23	1.735527e+02	2.644727e+01	1.121951e-01	1.322363e-01	1.322363e-01	1
117	117	170	16	1.735527e+02	2.644727e+01	8.602151e-02	1.322363e-01	1.322363e-01	1
118	118	171	34	1.735527e+02	2.644727e+01	1.658537e-01	1.322363e-01	1.322363e-01	1
119	119	177	29	1.735527e+02	2.644727e+01	1.407767e-01	1.322363e-01	1.322363e-01	1
120	120	153	38	1.735527e+02	2.644727e+01	1.989529e-01	1.322363e-01	1.322363e-01	1
121	121	151	22	1.735527e+02	2.644727e+01	1.271676e-01	1.322363e-01	1.322363e-01	1
122	122	171	23	1.735527e+02	2.644727e+01	1.185567e-01	1.322363e-01	1.322363e-01	1
123	123	160	30	1.735527e+02	2.644727e+01	1.578947e-01	1.322363e-01	1.322363e-01	1
124	124	168	28	1.735527e+02	2.644727e+01	1.428571e-01	1.322363e-01	1.322363e-01	1
125	125	155	29	1.735527e+02	2.644727e+01	1.576087e-01	1.322363e-01	1.322363e-01	1
126	126	164	27	1.735527e+02	2.644727e+01	1.413613e-01	1.322363e-01	1.322363e-01	1
127	127	180	26	1.735527e+02	2.644727e+01	1.262136e-01	1.322363e-01	1.322363e-01	1
128	128	194	34	1.735527e+02	2.644727e+01	1.491228e-01	1.322363e-01	1.322363e-01	1
129	129	157	24	1.735527e+02	2.644727e+01	1.325967e-01	1.322363e-01	1.322363e-01	1
130	130	183	38	1.735527e+02	2.644727e+01	1.719457e-01	1.322363e-01	1.322363e-01	1
131	131	178	30	1.735527e+02	2.644727e+01	1.442308e-01	1.322363e-01	1.322363e-01	1
132	132	168	24	1.735527e+02	2.644727e+01	1.250000e-01	1.322363e-01	1.322363e-01	1
133	133	150	24	1.735527e+02	2.644727e+01	1.379310e-01	1.322363e-01	1.322363e-01	1
134	134	168	23	1.735527e+02	2.644727e+01	1.204188e-01	1.322363e-01	1.322363e-01	1
135	135	145	19	1.735527e+02	2.644727e+01	1.158537e-01	1.322363e-01	1.322363e-01	1
136	136	189	29	1.735527e+02	2.644727e+01	1.330275e-01	1.322363e-01	1.322363e-01	1
137	137	161	38	1.735527e+02	2.644727e+01	1.909548e-01	1.322363e-01	1.322363e-01	1
138	138	187	22	1.735527e+02	2.644727e+01	1.052632e-01	1.322363e-01	1.322363e-01	1
139	139	165	27	1.735527e+02	2.644727e+01	1.406250e-01	1.322363e-01	1.322363e-01	1
140	140	179	25	1.735527e+02	2.644727e+01	1.225490e-01	1.322363e-01	1.322363e-01	1
141	141	179	31	1.735527e+02	2.644727e+01	1.476190e-01	1.322363e-01	1.322363e-01	1
142	142	156	19	1.735527e+02	2.644727e+01	1.085714e-01	1.322363e-01	1.322363e-01	1
143	143	172	30	1.735527e+02	2.644727e+01	1.485149e-01	1.322363e-01	1.322363e-01	1
144	144	168	35	1.735527e+02	2.644727e+01	1.724138e-01	1.322363e-01	1.322363e-01	1
145	145	178	26	1.735527e+02	2.644727e+01	1.274510e-01	1.322363e-01	1.322363e-01	1
146	146	171	29	1.735527e+02	2.644727e+01	1.450000e-01	1.322363e-01	1.322363e-01	1
147	147	162	30	1.735527e+02	2.644727e+01	1.562500e-01	1.322363e-01	1.322363e-01	1
148	148	178	28	1.735527e+02	2.644727e+01	1.359223e-01	1.322363e-01	1.322363e-01	1
149	149	165	32	1.735527e+02	2.644727e+01	1.624365e-01	1.322363e-01	1.322363e-01	1
150	150	160	36	1.735527e+02	2.644727e+01	1.836735e-01	1.322363e-01	1.322363e-01	1
151	151	166	31	1.735527e+02	2.644727e+01	1.573604e-01	1.322363e-01	1.322363e-01	1
152	152	184	31	1.735527e+02	2.644727e+01	1.441860e-01	1.322363e-01	1.322363e-01	1
153	153	179	38	1.735527e+02	2.644727e+01	1.751152e-01	1.322363e-01	1.322363e-01	1
154	154	189	28	1.735527e+02	2.644727e+01	1.290323e-01	1.322363e-01	1.322363e-01	1
155	155	203	33	1.735527e+02	2.644727e+01	1.398305e-01	1.322363e-01	1.322363e-01	1
156	156	129	28	1.735527e+02	2.644727e+01	1.783439e-01	1.322363e-01	1.322363e-01	1
157	157	168	23	1.735527e+02	2.644727e+01	1.204188e-01	1.322363e-01	1.322363e-01	1
158	158	183	23	1.735527e+02	2.644727e+01	1.116505e-01	1.322363e-01	1.322363e-01	1
159	159	174	21	1.735527e+02	2.644727e+01	1.076923e-01	1.322363e-01	1.322363e-01	1
160	160	189	25	1.735527e+02	2.644727e+01	1.168224e-01	1.322363e-01	1.322363e-01	1
161	161	164	35	1.735527e+02	2.644727e+01	1.758794e-01	1.322363e-01	1.322363e-01	1
162	162	177	28	1.735527e+02	2.644727e+01	1.365854e-01	1.322363e-01	1.322363e-01	1
163	163	184	23	1.735527e+02	2.644727e+01	1.111111e-01	1.322363e-01	1.322363e-01	1
164	164	185	37	1.735527e+02	2.644727e+01	1.666667e-01	1.322363e-01	1.322363e-01	1
165	165	189	19	1.735527e+02	2.644727e+01	9.134615e-02	1.322363e-01	1.322363e-01	1
166	166	178	20	1.735527e+02	2.644727e+01	1.010101e-01	1.322363e-01	1.322363e-01	1
167	167	166	23	1.735527e+02	2.644727e+01	1.216931e-01	1.322363e-01	1.322363e-01	1
168	168	181	27	1.735527e+02	2.644727e+01	1.298077e-01	1.322363e-01	1.322363e-01	1
169	169	170	20	1.735527e+02	2.644727e+01	1.052632e-01	1.322363e-01	1.322363e-01	1
170	170	169	27	1.735527e+02	2.644727e+01	1.377551e-01	1.322363e-01	1.322363e-01	1
171	171	170	25	1.735527e+02	2.644727e+01	1.282051e-01	1.322363e-01	1.322363e-01	1
172	172	164	31	1.735527e+02	2.644727e+01	1.589744e-01	1.322363e-01	1.322363e-01	1
173	173	192	27	1.735527e+02	2.644727e+01	1.232877e-01	1.322363e-01	1.322363e-01	1
174	174	198	22	1.735527e+02	2.644727e+01	1.000000e-01	1.322363e-01	1.322363e-01	1
175	175	196	24	1.735527e+02	2.644727e+01	1.090909e-01	1.322363e-01	1.322363e-01	1
176	176	164	30	1.735527e+02	2.644727e+01	1.546392e-01	1.322363e-01	1.322363e-01	1
177	177	151	33	1.735527e+02	2.644727e+01	1.793478e-01	1.322363e-01	1.322363e-01	1
178	178	180	42	1.735527e+02	2.644727e+01	1.891892e-01	1.322363e-01	1.322363e-01	1
179	179	180	18	1.735527e+02	2.644727e+01	9.090909e-02	1.322363e-01	1.322363e-01	1
180	180	165	29	1.735527e+02	2.644727e+01	1.494845e-01	1.322363e-01	1.322363e-01	1
181	181	161	23	1.735527e+02	2.644727e+01	1.250000e-01	1.322363e-01	1.322363e-01	1
182	182	185	27	1.735527e+02	2.644727e+01	1.273585e-01	1.322363e-01	1.322363e-01	1
183	183	166	25	1.735527e+02	2.644727e+01	1.308901e-01	1.322363e-01	1.322363e-01	1
184	184	199	33	1.735527e+02	2.644727e+01	1.422414e-01	1.322363e-01	1.322363e-01	1
185	185	165	32	1.735527e+02	2.644727e+01	1.624365e-01	1.322363e-01	1.322363e-01	1
186	186	170	29	1.735527e+02	2.644727e+01	1.457286e-01	1.322363e-01	1.322363e-01	1
187	187	163	33	1.735527e+02	2.644727e+01	1.683673e-01	1.322363e-01	1.322363e-01	1
188	188	172	25	1.735527e+02	2.644727e+01	1.269036e-01	1.322363e-01	1.322363e-01	1
189	189	179	26	1.735527e+02	2.644727e+01	1.268293e-01	1.322363e-01	1.322363e-01	1
190	190	155	26	1.735527e+02	2.644727e+01	1.436464e-01	1.322363e-01	1.322363e-01	1
191	191	180	25	1.735527e+02	2.644727e+01	1.219512e-01	1.322363e-01	1.322363e-01	1
192	192	189	36	1.735527e+02	2.644727e+01	1.600000e-01	1.322363e-01	1.322363e-01	1
193	193	162	21	1.735527e+02	2.644727e+01	1.147541e-01	1.322363e-01	1.322363e-01	1
194	194	186	29	1.735527e+02	2.644727e+01	1.348837e-01	1.322363e-01	1.322363e-01	1
195	195	172	19	1.735527e+02	2.644727e+01	9.947644e-02	1.322363e-01	1.322363e-01	1
196	196	175	22	1.735527e+02	2.644727e+01	1.116751e-01	1.322363e-01	1.322363e-01	1
197	197	183	32	1.735527e+02	2.644727e+01	1.488372e-01	1.322363e-01	1.322363e-01	1
198	198	171	32	1.735527e+02	2.644727e+01	1.576355e-01	1.322363e-01	1.322363e-01	1
199	199	176	33	1.735527e+02	2.644727e+01	1.578947e-01	1.322363e-01	1.322363e-01	1
200	200	163	23	1.735527e+02	2.644727e+01	1.236559e-01	1.322363e-01	1.322363e-01	1
