# Supplementary material for: Cochaperones convey the energy of ATP hydrolysis for directional action of Hsp90
Source: Nat Commun. 2024 Jan 17;15:569. doi: 10.1038/s41467-024-44847-6 (PMC10794413; doi:10.1038/s41467-024-44847-6)
Supplement: Supplementary file 6 — Source Data [file 41467_2024_44847_MOESM6_ESM.zip › SourceData_Simulations/1_Simulations_0kT/sim_0kT_mol39of200.txt]

coordinates	109.72	246.68	237.72	246.68
time(s)	frame	Idon(a.u.)	Iacc(a.u.)	Idon ideal(a.u.)	Iacc ideal(a.u.)	FRET	FRET ideal (blurr)	FRET ideal	state sequence
1	1	63	165	6.046964e+01	1.395304e+02	7.236842e-01	6.976518e-01	6.976518e-01	4
2	2	55	154	6.046964e+01	1.395304e+02	7.368421e-01	6.976518e-01	6.976518e-01	4
3	3	46	136	6.046964e+01	1.395304e+02	7.472527e-01	6.976518e-01	6.976518e-01	4
4	4	57	147	6.046964e+01	1.395304e+02	7.205882e-01	6.976518e-01	6.976518e-01	4
5	5	51	128	6.046964e+01	1.395304e+02	7.150838e-01	6.976518e-01	6.976518e-01	4
6	6	67	124	6.046964e+01	1.395304e+02	6.492147e-01	6.976518e-01	6.976518e-01	4
7	7	67	128	6.046964e+01	1.395304e+02	6.564103e-01	6.976518e-01	6.976518e-01	4
8	8	56	125	6.046964e+01	1.395304e+02	6.906077e-01	6.976518e-01	6.976518e-01	4
9	9	60	137	6.046964e+01	1.395304e+02	6.954315e-01	6.976518e-01	6.976518e-01	4
10	10	65	138	6.046964e+01	1.395304e+02	6.798030e-01	6.976518e-01	6.976518e-01	4
11	11	51	111	6.046964e+01	1.395304e+02	6.851852e-01	6.976518e-01	6.976518e-01	4
12	12	60	134	6.046964e+01	1.395304e+02	6.907216e-01	6.976518e-01	6.976518e-01	4
13	13	61	139	6.046964e+01	1.395304e+02	6.950000e-01	6.976518e-01	6.976518e-01	4
14	14	72	130	6.046964e+01	1.395304e+02	6.435644e-01	6.976518e-01	6.976518e-01	4
15	15	55	153	6.046964e+01	1.395304e+02	7.355769e-01	6.976518e-01	6.976518e-01	4
16	16	54	149	6.046964e+01	1.395304e+02	7.339901e-01	6.976518e-01	6.976518e-01	4
17	17	69	136	6.046964e+01	1.395304e+02	6.634146e-01	6.976518e-01	6.976518e-01	4
18	18	69	131	6.046964e+01	1.395304e+02	6.550000e-01	6.976518e-01	6.976518e-01	4
19	19	60	138	6.046964e+01	1.395304e+02	6.969697e-01	6.976518e-01	6.976518e-01	4
20	20	57	130	6.046964e+01	1.395304e+02	6.951872e-01	6.976518e-01	6.976518e-01	4
21	21	55	137	6.046964e+01	1.395304e+02	7.135417e-01	6.976518e-01	6.976518e-01	4
22	22	69	144	6.046964e+01	1.395304e+02	6.760563e-01	6.976518e-01	6.976518e-01	4
23	23	63	147	6.046964e+01	1.395304e+02	7.000000e-01	6.976518e-01	6.976518e-01	4
24	24	64	141	6.046964e+01	1.395304e+02	6.878049e-01	6.976518e-01	6.976518e-01	4
25	25	60	148	6.046964e+01	1.395304e+02	7.115385e-01	6.976518e-01	6.976518e-01	4
26	26	70	135	6.046964e+01	1.395304e+02	6.585366e-01	6.976518e-01	6.976518e-01	4
27	27	46	133	6.046964e+01	1.395304e+02	7.430168e-01	6.976518e-01	6.976518e-01	4
28	28	49	133	6.046964e+01	1.395304e+02	7.307692e-01	6.976518e-01	6.976518e-01	4
29	29	55	144	6.046964e+01	1.395304e+02	7.236181e-01	6.976518e-01	6.976518e-01	4
30	30	56	155	6.046964e+01	1.395304e+02	7.345972e-01	6.976518e-01	6.976518e-01	4
31	31	53	148	6.046964e+01	1.395304e+02	7.363184e-01	6.976518e-01	6.976518e-01	4
32	32	59	149	6.046964e+01	1.395304e+02	7.163462e-01	6.976518e-01	6.976518e-01	4
33	33	70	138	6.046964e+01	1.395304e+02	6.634615e-01	6.976518e-01	6.976518e-01	4
34	34	74	145	6.046964e+01	1.395304e+02	6.621005e-01	6.976518e-01	6.976518e-01	4
35	35	64	153	6.046964e+01	1.395304e+02	7.050691e-01	6.976518e-01	6.976518e-01	4
36	36	58	163	6.046964e+01	1.395304e+02	7.375566e-01	6.976518e-01	6.976518e-01	4
37	37	61	124	6.046964e+01	1.395304e+02	6.702703e-01	6.976518e-01	6.976518e-01	4
38	38	58	133	6.046964e+01	1.395304e+02	6.963351e-01	6.976518e-01	6.976518e-01	4
39	39	59	176	6.046964e+01	1.395304e+02	7.489362e-01	6.976518e-01	6.976518e-01	4
40	40	103	107	9.804164e+01	1.019584e+02	5.095238e-01	5.097918e-01	6.976518e-01	4
41	41	196	10	1.888634e+02	1.113664e+01	4.854369e-02	5.568322e-02	5.568322e-02	1
42	42	177	8	1.888634e+02	1.113664e+01	4.324324e-02	5.568322e-02	5.568322e-02	1
43	43	194	8	1.888634e+02	1.113664e+01	3.960396e-02	5.568322e-02	5.568322e-02	1
44	44	190	12	1.888634e+02	1.113664e+01	5.940594e-02	5.568322e-02	5.568322e-02	1
45	45	189	17	1.888634e+02	1.113664e+01	8.252427e-02	5.568322e-02	5.568322e-02	1
46	46	158	18	1.888634e+02	1.113664e+01	1.022727e-01	5.568322e-02	5.568322e-02	1
47	47	221	12	1.888634e+02	1.113664e+01	5.150215e-02	5.568322e-02	5.568322e-02	1
48	48	176	10	1.888634e+02	1.113664e+01	5.376344e-02	5.568322e-02	5.568322e-02	1
49	49	180	10	1.888634e+02	1.113664e+01	5.263158e-02	5.568322e-02	5.568322e-02	1
50	50	186	9	1.888634e+02	1.113664e+01	4.615385e-02	5.568322e-02	5.568322e-02	1
51	51	198	11	1.888634e+02	1.113664e+01	5.263158e-02	5.568322e-02	5.568322e-02	1
52	52	184	10	1.888634e+02	1.113664e+01	5.154639e-02	5.568322e-02	5.568322e-02	1
53	53	173	15	1.888634e+02	1.113664e+01	7.978723e-02	5.568322e-02	5.568322e-02	1
54	54	165	14	1.888634e+02	1.113664e+01	7.821229e-02	5.568322e-02	5.568322e-02	1
55	55	204	12	1.888634e+02	1.113664e+01	5.555556e-02	5.568322e-02	5.568322e-02	1
56	56	177	16	1.888634e+02	1.113664e+01	8.290155e-02	5.568322e-02	5.568322e-02	1
57	57	214	14	1.888634e+02	1.113664e+01	6.140351e-02	5.568322e-02	5.568322e-02	1
58	58	177	13	1.888634e+02	1.113664e+01	6.842105e-02	5.568322e-02	5.568322e-02	1
59	59	177	14	1.888634e+02	1.113664e+01	7.329843e-02	5.568322e-02	5.568322e-02	1
60	60	172	12	1.888634e+02	1.113664e+01	6.521739e-02	5.568322e-02	5.568322e-02	1
61	61	167	10	1.888634e+02	1.113664e+01	5.649718e-02	5.568322e-02	5.568322e-02	1
62	62	191	7	1.888634e+02	1.113664e+01	3.535354e-02	5.568322e-02	5.568322e-02	1
63	63	195	12	1.888634e+02	1.113664e+01	5.797101e-02	5.568322e-02	5.568322e-02	1
64	64	183	12	1.888634e+02	1.113664e+01	6.153846e-02	5.568322e-02	5.568322e-02	1
65	65	210	10	1.888634e+02	1.113664e+01	4.545455e-02	5.568322e-02	5.568322e-02	1
66	66	206	15	1.888634e+02	1.113664e+01	6.787330e-02	5.568322e-02	5.568322e-02	1
67	67	178	14	1.888634e+02	1.113664e+01	7.291667e-02	5.568322e-02	5.568322e-02	1
68	68	175	9	1.888634e+02	1.113664e+01	4.891304e-02	5.568322e-02	5.568322e-02	1
69	69	184	18	1.888634e+02	1.113664e+01	8.910891e-02	5.568322e-02	5.568322e-02	1
70	70	171	14	1.888634e+02	1.113664e+01	7.567568e-02	5.568322e-02	5.568322e-02	1
71	71	169	10	1.888634e+02	1.113664e+01	5.586592e-02	5.568322e-02	5.568322e-02	1
72	72	196	13	1.888634e+02	1.113664e+01	6.220096e-02	5.568322e-02	5.568322e-02	1
73	73	188	16	1.888634e+02	1.113664e+01	7.843137e-02	5.568322e-02	5.568322e-02	1
74	74	161	11	1.888634e+02	1.113664e+01	6.395349e-02	5.568322e-02	5.568322e-02	1
75	75	189	18	1.888634e+02	1.113664e+01	8.695652e-02	5.568322e-02	5.568322e-02	1
76	76	194	11	1.888634e+02	1.113664e+01	5.365854e-02	5.568322e-02	5.568322e-02	1
77	77	186	7	1.888634e+02	1.113664e+01	3.626943e-02	5.568322e-02	5.568322e-02	1
78	78	205	10	1.888634e+02	1.113664e+01	4.651163e-02	5.568322e-02	5.568322e-02	1
79	79	168	8	1.888634e+02	1.113664e+01	4.545455e-02	5.568322e-02	5.568322e-02	1
80	80	179	10	1.888634e+02	1.113664e+01	5.291005e-02	5.568322e-02	5.568322e-02	1
81	81	208	8	1.888634e+02	1.113664e+01	3.703704e-02	5.568322e-02	5.568322e-02	1
82	82	177	13	1.888634e+02	1.113664e+01	6.842105e-02	5.568322e-02	5.568322e-02	1
83	83	184	11	1.888634e+02	1.113664e+01	5.641026e-02	5.568322e-02	5.568322e-02	1
84	84	192	15	1.888634e+02	1.113664e+01	7.246377e-02	5.568322e-02	5.568322e-02	1
85	85	175	8	1.888634e+02	1.113664e+01	4.371585e-02	5.568322e-02	5.568322e-02	1
86	86	178	11	1.888634e+02	1.113664e+01	5.820106e-02	5.568322e-02	5.568322e-02	1
87	87	184	12	1.888634e+02	1.113664e+01	6.122449e-02	5.568322e-02	5.568322e-02	1
88	88	207	9	1.888634e+02	1.113664e+01	4.166667e-02	5.568322e-02	5.568322e-02	1
89	89	193	7	1.888634e+02	1.113664e+01	3.500000e-02	5.568322e-02	5.568322e-02	1
90	90	195	11	1.888634e+02	1.113664e+01	5.339806e-02	5.568322e-02	5.568322e-02	1
91	91	205	4	1.888634e+02	1.113664e+01	1.913876e-02	5.568322e-02	5.568322e-02	1
92	92	216	13	1.888634e+02	1.113664e+01	5.676856e-02	5.568322e-02	5.568322e-02	1
93	93	177	13	1.888634e+02	1.113664e+01	6.842105e-02	5.568322e-02	5.568322e-02	1
94	94	188	13	1.888634e+02	1.113664e+01	6.467662e-02	5.568322e-02	5.568322e-02	1
95	95	193	15	1.888634e+02	1.113664e+01	7.211538e-02	5.568322e-02	5.568322e-02	1
96	96	190	10	1.888634e+02	1.113664e+01	5.000000e-02	5.568322e-02	5.568322e-02	1
97	97	180	5	1.888634e+02	1.113664e+01	2.702703e-02	5.568322e-02	5.568322e-02	1
98	98	180	11	1.888634e+02	1.113664e+01	5.759162e-02	5.568322e-02	5.568322e-02	1
99	99	190	17	1.888634e+02	1.113664e+01	8.212560e-02	5.568322e-02	5.568322e-02	1
100	100	234	11	1.888634e+02	1.113664e+01	4.489796e-02	5.568322e-02	5.568322e-02	1
101	101	195	16	1.888634e+02	1.113664e+01	7.582938e-02	5.568322e-02	5.568322e-02	1
102	102	182	7	1.888634e+02	1.113664e+01	3.703704e-02	5.568322e-02	5.568322e-02	1
103	103	176	12	1.888634e+02	1.113664e+01	6.382979e-02	5.568322e-02	5.568322e-02	1
104	104	217	7	1.888634e+02	1.113664e+01	3.125000e-02	5.568322e-02	5.568322e-02	1
105	105	179	11	1.888634e+02	1.113664e+01	5.789474e-02	5.568322e-02	5.568322e-02	1
106	106	218	6	1.888634e+02	1.113664e+01	2.678571e-02	5.568322e-02	5.568322e-02	1
107	107	184	9	1.888634e+02	1.113664e+01	4.663212e-02	5.568322e-02	5.568322e-02	1
108	108	190	15	1.888634e+02	1.113664e+01	7.317073e-02	5.568322e-02	5.568322e-02	1
109	109	196	14	1.888634e+02	1.113664e+01	6.666667e-02	5.568322e-02	5.568322e-02	1
110	110	178	3	1.888634e+02	1.113664e+01	1.657459e-02	5.568322e-02	5.568322e-02	1
111	111	195	12	1.888634e+02	1.113664e+01	5.797101e-02	5.568322e-02	5.568322e-02	1
112	112	176	8	1.888634e+02	1.113664e+01	4.347826e-02	5.568322e-02	5.568322e-02	1
113	113	222	11	1.888634e+02	1.113664e+01	4.721030e-02	5.568322e-02	5.568322e-02	1
114	114	185	8	1.888634e+02	1.113664e+01	4.145078e-02	5.568322e-02	5.568322e-02	1
115	115	195	6	1.888634e+02	1.113664e+01	2.985075e-02	5.568322e-02	5.568322e-02	1
116	116	213	9	1.888634e+02	1.113664e+01	4.054054e-02	5.568322e-02	5.568322e-02	1
117	117	210	7	1.888634e+02	1.113664e+01	3.225806e-02	5.568322e-02	5.568322e-02	1
118	118	199	6	1.888634e+02	1.113664e+01	2.926829e-02	5.568322e-02	5.568322e-02	1
119	119	184	9	1.888634e+02	1.113664e+01	4.663212e-02	5.568322e-02	5.568322e-02	1
120	120	199	12	1.888634e+02	1.113664e+01	5.687204e-02	5.568322e-02	5.568322e-02	1
121	121	194	7	1.888634e+02	1.113664e+01	3.482587e-02	5.568322e-02	5.568322e-02	1
122	122	171	15	1.888634e+02	1.113664e+01	8.064516e-02	5.568322e-02	5.568322e-02	1
123	123	185	13	1.888634e+02	1.113664e+01	6.565657e-02	5.568322e-02	5.568322e-02	1
124	124	158	12	1.888634e+02	1.113664e+01	7.058824e-02	5.568322e-02	5.568322e-02	1
125	125	164	12	1.888634e+02	1.113664e+01	6.818182e-02	5.568322e-02	5.568322e-02	1
126	126	191	14	1.888634e+02	1.113664e+01	6.829268e-02	5.568322e-02	5.568322e-02	1
127	127	181	9	1.888634e+02	1.113664e+01	4.736842e-02	5.568322e-02	5.568322e-02	1
128	128	205	7	1.888634e+02	1.113664e+01	3.301887e-02	5.568322e-02	5.568322e-02	1
129	129	164	18	1.888634e+02	1.113664e+01	9.890110e-02	5.568322e-02	5.568322e-02	1
130	130	195	10	1.888634e+02	1.113664e+01	4.878049e-02	5.568322e-02	5.568322e-02	1
131	131	167	9	1.888634e+02	1.113664e+01	5.113636e-02	5.568322e-02	5.568322e-02	1
132	132	173	13	1.888634e+02	1.113664e+01	6.989247e-02	5.568322e-02	5.568322e-02	1
133	133	190	5	1.888634e+02	1.113664e+01	2.564103e-02	5.568322e-02	5.568322e-02	1
134	134	191	12	1.888634e+02	1.113664e+01	5.911330e-02	5.568322e-02	5.568322e-02	1
135	135	191	14	1.888634e+02	1.113664e+01	6.829268e-02	5.568322e-02	5.568322e-02	1
136	136	187	14	1.888634e+02	1.113664e+01	6.965174e-02	5.568322e-02	5.568322e-02	1
137	137	198	6	1.888634e+02	1.113664e+01	2.941176e-02	5.568322e-02	5.568322e-02	1
138	138	200	10	1.888634e+02	1.113664e+01	4.761905e-02	5.568322e-02	5.568322e-02	1
139	139	202	14	1.888634e+02	1.113664e+01	6.481481e-02	5.568322e-02	5.568322e-02	1
140	140	215	12	1.888634e+02	1.113664e+01	5.286344e-02	5.568322e-02	5.568322e-02	1
141	141	166	9	1.888634e+02	1.113664e+01	5.142857e-02	5.568322e-02	5.568322e-02	1
142	142	159	15	1.888634e+02	1.113664e+01	8.620690e-02	5.568322e-02	5.568322e-02	1
143	143	176	12	1.888634e+02	1.113664e+01	6.382979e-02	5.568322e-02	5.568322e-02	1
144	144	182	12	1.888634e+02	1.113664e+01	6.185567e-02	5.568322e-02	5.568322e-02	1
145	145	196	4	1.888634e+02	1.113664e+01	2.000000e-02	5.568322e-02	5.568322e-02	1
146	146	191	10	1.888634e+02	1.113664e+01	4.975124e-02	5.568322e-02	5.568322e-02	1
147	147	192	11	1.888634e+02	1.113664e+01	5.418719e-02	5.568322e-02	5.568322e-02	1
148	148	180	12	1.888634e+02	1.113664e+01	6.250000e-02	5.568322e-02	5.568322e-02	1
149	149	198	13	1.888634e+02	1.113664e+01	6.161137e-02	5.568322e-02	5.568322e-02	1
150	150	189	12	1.888634e+02	1.113664e+01	5.970149e-02	5.568322e-02	5.568322e-02	1
151	151	207	13	1.888634e+02	1.113664e+01	5.909091e-02	5.568322e-02	5.568322e-02	1
152	152	166	11	1.888634e+02	1.113664e+01	6.214689e-02	5.568322e-02	5.568322e-02	1
153	153	174	20	1.888634e+02	1.113664e+01	1.030928e-01	5.568322e-02	5.568322e-02	1
154	154	170	13	1.888634e+02	1.113664e+01	7.103825e-02	5.568322e-02	5.568322e-02	1
155	155	156	12	1.888634e+02	1.113664e+01	7.142857e-02	5.568322e-02	5.568322e-02	1
156	156	192	8	1.888634e+02	1.113664e+01	4.000000e-02	5.568322e-02	5.568322e-02	1
157	157	191	11	1.888634e+02	1.113664e+01	5.445545e-02	5.568322e-02	5.568322e-02	1
158	158	189	11	1.888634e+02	1.113664e+01	5.500000e-02	5.568322e-02	5.568322e-02	1
159	159	188	11	1.888634e+02	1.113664e+01	5.527638e-02	5.568322e-02	5.568322e-02	1
160	160	172	13	1.888634e+02	1.113664e+01	7.027027e-02	5.568322e-02	5.568322e-02	1
161	161	185	11	1.888634e+02	1.113664e+01	5.612245e-02	5.568322e-02	5.568322e-02	1
162	162	169	14	1.888634e+02	1.113664e+01	7.650273e-02	5.568322e-02	5.568322e-02	1
163	163	200	8	1.888634e+02	1.113664e+01	3.846154e-02	5.568322e-02	5.568322e-02	1
164	164	190	11	1.888634e+02	1.113664e+01	5.472637e-02	5.568322e-02	5.568322e-02	1
165	165	191	11	1.888634e+02	1.113664e+01	5.445545e-02	5.568322e-02	5.568322e-02	1
166	166	187	19	1.888634e+02	1.113664e+01	9.223301e-02	5.568322e-02	5.568322e-02	1
167	167	212	8	1.888634e+02	1.113664e+01	3.636364e-02	5.568322e-02	5.568322e-02	1
168	168	190	10	1.888634e+02	1.113664e+01	5.000000e-02	5.568322e-02	5.568322e-02	1
169	169	179	10	1.888634e+02	1.113664e+01	5.291005e-02	5.568322e-02	5.568322e-02	1
170	170	199	13	1.888634e+02	1.113664e+01	6.132075e-02	5.568322e-02	5.568322e-02	1
171	171	198	11	1.888634e+02	1.113664e+01	5.263158e-02	5.568322e-02	5.568322e-02	1
172	172	193	5	1.888634e+02	1.113664e+01	2.525253e-02	5.568322e-02	5.568322e-02	1
173	173	182	11	1.888634e+02	1.113664e+01	5.699482e-02	5.568322e-02	5.568322e-02	1
174	174	198	11	1.888634e+02	1.113664e+01	5.263158e-02	5.568322e-02	5.568322e-02	1
175	175	173	12	1.888634e+02	1.113664e+01	6.486486e-02	5.568322e-02	5.568322e-02	1
176	176	196	8	1.888634e+02	1.113664e+01	3.921569e-02	5.568322e-02	5.568322e-02	1
177	177	218	11	1.888634e+02	1.113664e+01	4.803493e-02	5.568322e-02	5.568322e-02	1
178	178	192	15	1.888634e+02	1.113664e+01	7.246377e-02	5.568322e-02	5.568322e-02	1
179	179	193	10	1.888634e+02	1.113664e+01	4.926108e-02	5.568322e-02	5.568322e-02	1
180	180	175	9	1.888634e+02	1.113664e+01	4.891304e-02	5.568322e-02	5.568322e-02	1
181	181	178	7	1.888634e+02	1.113664e+01	3.783784e-02	5.568322e-02	5.568322e-02	1
182	182	174	14	1.888634e+02	1.113664e+01	7.446809e-02	5.568322e-02	5.568322e-02	1
183	183	194	10	1.888634e+02	1.113664e+01	4.901961e-02	5.568322e-02	5.568322e-02	1
184	184	225	14	1.888634e+02	1.113664e+01	5.857741e-02	5.568322e-02	5.568322e-02	1
185	185	181	12	1.888634e+02	1.113664e+01	6.217617e-02	5.568322e-02	5.568322e-02	1
186	186	190	8	1.888634e+02	1.113664e+01	4.040404e-02	5.568322e-02	5.568322e-02	1
187	187	184	9	1.888634e+02	1.113664e+01	4.663212e-02	5.568322e-02	5.568322e-02	1
188	188	197	6	1.888634e+02	1.113664e+01	2.955665e-02	5.568322e-02	5.568322e-02	1
189	189	183	9	1.888634e+02	1.113664e+01	4.687500e-02	5.568322e-02	5.568322e-02	1
190	190	182	12	1.888634e+02	1.113664e+01	6.185567e-02	5.568322e-02	5.568322e-02	1
191	191	182	17	1.888634e+02	1.113664e+01	8.542714e-02	5.568322e-02	5.568322e-02	1
192	192	180	11	1.888634e+02	1.113664e+01	5.759162e-02	5.568322e-02	5.568322e-02	1
193	193	194	12	1.888634e+02	1.113664e+01	5.825243e-02	5.568322e-02	5.568322e-02	1
194	194	191	12	1.888634e+02	1.113664e+01	5.911330e-02	5.568322e-02	5.568322e-02	1
195	195	192	13	1.888634e+02	1.113664e+01	6.341463e-02	5.568322e-02	5.568322e-02	1
196	196	195	15	1.888634e+02	1.113664e+01	7.142857e-02	5.568322e-02	5.568322e-02	1
197	197	218	5	1.888634e+02	1.113664e+01	2.242152e-02	5.568322e-02	5.568322e-02	1
198	198	181	10	1.888634e+02	1.113664e+01	5.235602e-02	5.568322e-02	5.568322e-02	1
199	199	181	5	1.888634e+02	1.113664e+01	2.688172e-02	5.568322e-02	5.568322e-02	1
200	200	189	10	1.888634e+02	1.113664e+01	5.025126e-02	5.568322e-02	5.568322e-02	1
