# Supplementary material for: Cochaperones convey the energy of ATP hydrolysis for directional action of Hsp90
Source: Nat Commun. 2024 Jan 17;15:569. doi: 10.1038/s41467-024-44847-6 (PMC10794413; doi:10.1038/s41467-024-44847-6)
Supplement: Supplementary file 6 — Source Data [file 41467_2024_44847_MOESM6_ESM.zip › SourceData_Simulations/1_Simulations_0kT/sim_0kT_mol3of200.txt]

coordinates	42.57	218.38	170.57	218.38
time(s)	frame	Idon(a.u.)	Iacc(a.u.)	Idon ideal(a.u.)	Iacc ideal(a.u.)	FRET	FRET ideal (blurr)	FRET ideal	state sequence
1	1	37	183	4.020474e+01	1.597953e+02	8.318182e-01	7.989763e-01	7.989763e-01	4
2	2	37	177	4.020474e+01	1.597953e+02	8.271028e-01	7.989763e-01	7.989763e-01	4
3	3	37	186	4.020474e+01	1.597953e+02	8.340807e-01	7.989763e-01	7.989763e-01	4
4	4	38	162	4.020474e+01	1.597953e+02	8.100000e-01	7.989763e-01	7.989763e-01	4
5	5	33	164	4.020474e+01	1.597953e+02	8.324873e-01	7.989763e-01	7.989763e-01	4
6	6	37	152	4.020474e+01	1.597953e+02	8.042328e-01	7.989763e-01	7.989763e-01	4
7	7	35	162	4.020474e+01	1.597953e+02	8.223350e-01	7.989763e-01	7.989763e-01	4
8	8	41	156	4.020474e+01	1.597953e+02	7.918782e-01	7.989763e-01	7.989763e-01	4
9	9	51	144	4.020474e+01	1.597953e+02	7.384615e-01	7.989763e-01	7.989763e-01	4
10	10	36	162	4.020474e+01	1.597953e+02	8.181818e-01	7.989763e-01	7.989763e-01	4
11	11	39	151	4.020474e+01	1.597953e+02	7.947368e-01	7.989763e-01	7.989763e-01	4
12	12	31	168	4.020474e+01	1.597953e+02	8.442211e-01	7.989763e-01	7.989763e-01	4
13	13	43	172	4.020474e+01	1.597953e+02	8.000000e-01	7.989763e-01	7.989763e-01	4
14	14	39	167	4.020474e+01	1.597953e+02	8.106796e-01	7.989763e-01	7.989763e-01	4
15	15	38	165	4.020474e+01	1.597953e+02	8.128079e-01	7.989763e-01	7.989763e-01	4
16	16	29	142	4.020474e+01	1.597953e+02	8.304094e-01	7.989763e-01	7.989763e-01	4
17	17	44	175	4.020474e+01	1.597953e+02	7.990868e-01	7.989763e-01	7.989763e-01	4
18	18	37	157	4.020474e+01	1.597953e+02	8.092784e-01	7.989763e-01	7.989763e-01	4
19	19	37	166	4.020474e+01	1.597953e+02	8.177340e-01	7.989763e-01	7.989763e-01	4
20	20	42	156	4.020474e+01	1.597953e+02	7.878788e-01	7.989763e-01	7.989763e-01	4
21	21	45	155	4.020474e+01	1.597953e+02	7.750000e-01	7.989763e-01	7.989763e-01	4
22	22	40	132	4.020474e+01	1.597953e+02	7.674419e-01	7.989763e-01	7.989763e-01	4
23	23	42	145	4.020474e+01	1.597953e+02	7.754011e-01	7.989763e-01	7.989763e-01	4
24	24	49	161	4.020474e+01	1.597953e+02	7.666667e-01	7.989763e-01	7.989763e-01	4
25	25	42	169	4.020474e+01	1.597953e+02	8.009479e-01	7.989763e-01	7.989763e-01	4
26	26	52	149	4.020474e+01	1.597953e+02	7.412935e-01	7.989763e-01	7.989763e-01	4
27	27	38	183	4.020474e+01	1.597953e+02	8.280543e-01	7.989763e-01	7.989763e-01	4
28	28	37	164	4.020474e+01	1.597953e+02	8.159204e-01	7.989763e-01	7.989763e-01	4
29	29	56	169	4.020474e+01	1.597953e+02	7.511111e-01	7.989763e-01	7.989763e-01	4
30	30	36	162	4.020474e+01	1.597953e+02	8.181818e-01	7.989763e-01	7.989763e-01	4
31	31	43	164	4.020474e+01	1.597953e+02	7.922705e-01	7.989763e-01	7.989763e-01	4
32	32	33	152	4.020474e+01	1.597953e+02	8.216216e-01	7.989763e-01	7.989763e-01	4
33	33	43	162	4.020474e+01	1.597953e+02	7.902439e-01	7.989763e-01	7.989763e-01	4
34	34	34	147	4.020474e+01	1.597953e+02	8.121547e-01	7.989763e-01	7.989763e-01	4
35	35	38	157	4.020474e+01	1.597953e+02	8.051282e-01	7.989763e-01	7.989763e-01	4
36	36	51	164	4.020474e+01	1.597953e+02	7.627907e-01	7.989763e-01	7.989763e-01	4
37	37	34	154	4.020474e+01	1.597953e+02	8.191489e-01	7.989763e-01	7.989763e-01	4
38	38	55	178	4.020474e+01	1.597953e+02	7.639485e-01	7.989763e-01	7.989763e-01	4
39	39	35	154	4.020474e+01	1.597953e+02	8.148148e-01	7.989763e-01	7.989763e-01	4
40	40	34	133	4.020474e+01	1.597953e+02	7.964072e-01	7.989763e-01	7.989763e-01	4
41	41	40	159	4.020474e+01	1.597953e+02	7.989950e-01	7.989763e-01	7.989763e-01	4
42	42	35	133	4.020474e+01	1.597953e+02	7.916667e-01	7.989763e-01	7.989763e-01	4
43	43	39	181	4.020474e+01	1.597953e+02	8.227273e-01	7.989763e-01	7.989763e-01	4
44	44	48	176	4.020474e+01	1.597953e+02	7.857143e-01	7.989763e-01	7.989763e-01	4
45	45	42	160	4.020474e+01	1.597953e+02	7.920792e-01	7.989763e-01	7.989763e-01	4
46	46	48	168	4.020474e+01	1.597953e+02	7.777778e-01	7.989763e-01	7.989763e-01	4
47	47	43	152	4.020474e+01	1.597953e+02	7.794872e-01	7.989763e-01	7.989763e-01	4
48	48	47	174	4.020474e+01	1.597953e+02	7.873303e-01	7.989763e-01	7.989763e-01	4
49	49	52	139	4.020474e+01	1.597953e+02	7.277487e-01	7.989763e-01	7.989763e-01	4
50	50	43	161	4.020474e+01	1.597953e+02	7.892157e-01	7.989763e-01	7.989763e-01	4
51	51	37	141	4.020474e+01	1.597953e+02	7.921348e-01	7.989763e-01	7.989763e-01	4
52	52	140	73	1.232666e+02	7.673342e+01	3.427230e-01	3.836671e-01	1.582508e-01	1
53	53	165	26	1.683498e+02	3.165017e+01	1.361257e-01	1.582508e-01	1.582508e-01	1
54	54	148	31	1.683498e+02	3.165017e+01	1.731844e-01	1.582508e-01	1.582508e-01	1
55	55	165	37	1.683498e+02	3.165017e+01	1.831683e-01	1.582508e-01	1.582508e-01	1
56	56	153	33	1.683498e+02	3.165017e+01	1.774194e-01	1.582508e-01	1.582508e-01	1
57	57	172	29	1.683498e+02	3.165017e+01	1.442786e-01	1.582508e-01	1.582508e-01	1
58	58	211	38	1.683498e+02	3.165017e+01	1.526104e-01	1.582508e-01	1.582508e-01	1
59	59	173	29	1.683498e+02	3.165017e+01	1.435644e-01	1.582508e-01	1.582508e-01	1
60	60	176	20	1.683498e+02	3.165017e+01	1.020408e-01	1.582508e-01	1.582508e-01	1
61	61	158	26	1.683498e+02	3.165017e+01	1.413043e-01	1.582508e-01	1.582508e-01	1
62	62	168	29	1.683498e+02	3.165017e+01	1.472081e-01	1.582508e-01	1.582508e-01	1
63	63	184	40	1.683498e+02	3.165017e+01	1.785714e-01	1.582508e-01	1.582508e-01	1
64	64	172	50	1.683498e+02	3.165017e+01	2.252252e-01	1.582508e-01	1.582508e-01	1
65	65	184	40	1.683498e+02	3.165017e+01	1.785714e-01	1.582508e-01	1.582508e-01	1
66	66	193	31	1.683498e+02	3.165017e+01	1.383929e-01	1.582508e-01	1.582508e-01	1
67	67	169	21	1.683498e+02	3.165017e+01	1.105263e-01	1.582508e-01	1.582508e-01	1
68	68	177	33	1.683498e+02	3.165017e+01	1.571429e-01	1.582508e-01	1.582508e-01	1
69	69	170	37	1.683498e+02	3.165017e+01	1.787440e-01	1.582508e-01	1.582508e-01	1
70	70	177	29	1.683498e+02	3.165017e+01	1.407767e-01	1.582508e-01	1.582508e-01	1
71	71	170	34	1.683498e+02	3.165017e+01	1.666667e-01	1.582508e-01	1.582508e-01	1
72	72	164	36	1.683498e+02	3.165017e+01	1.800000e-01	1.582508e-01	1.582508e-01	1
73	73	181	40	1.683498e+02	3.165017e+01	1.809955e-01	1.582508e-01	1.582508e-01	1
74	74	153	39	1.683498e+02	3.165017e+01	2.031250e-01	1.582508e-01	1.582508e-01	1
75	75	169	30	1.683498e+02	3.165017e+01	1.507538e-01	1.582508e-01	1.582508e-01	1
76	76	170	35	1.683498e+02	3.165017e+01	1.707317e-01	1.582508e-01	1.582508e-01	1
77	77	168	26	1.683498e+02	3.165017e+01	1.340206e-01	1.582508e-01	1.582508e-01	1
78	78	173	23	1.683498e+02	3.165017e+01	1.173469e-01	1.582508e-01	1.582508e-01	1
79	79	151	27	1.683498e+02	3.165017e+01	1.516854e-01	1.582508e-01	1.582508e-01	1
80	80	181	26	1.683498e+02	3.165017e+01	1.256039e-01	1.582508e-01	1.582508e-01	1
81	81	174	32	1.683498e+02	3.165017e+01	1.553398e-01	1.582508e-01	1.582508e-01	1
82	82	185	33	1.683498e+02	3.165017e+01	1.513761e-01	1.582508e-01	1.582508e-01	1
83	83	183	39	1.683498e+02	3.165017e+01	1.756757e-01	1.582508e-01	1.582508e-01	1
84	84	159	31	1.683498e+02	3.165017e+01	1.631579e-01	1.582508e-01	1.582508e-01	1
85	85	187	31	1.683498e+02	3.165017e+01	1.422018e-01	1.582508e-01	1.582508e-01	1
86	86	183	36	1.683498e+02	3.165017e+01	1.643836e-01	1.582508e-01	1.582508e-01	1
87	87	186	33	1.683498e+02	3.165017e+01	1.506849e-01	1.582508e-01	1.582508e-01	1
88	88	160	40	1.683498e+02	3.165017e+01	2.000000e-01	1.582508e-01	1.582508e-01	1
89	89	164	34	1.683498e+02	3.165017e+01	1.717172e-01	1.582508e-01	1.582508e-01	1
90	90	164	33	1.683498e+02	3.165017e+01	1.675127e-01	1.582508e-01	1.582508e-01	1
91	91	160	28	1.683498e+02	3.165017e+01	1.489362e-01	1.582508e-01	1.582508e-01	1
92	92	165	26	1.683498e+02	3.165017e+01	1.361257e-01	1.582508e-01	1.582508e-01	1
93	93	162	26	1.683498e+02	3.165017e+01	1.382979e-01	1.582508e-01	1.582508e-01	1
94	94	169	31	1.683498e+02	3.165017e+01	1.550000e-01	1.582508e-01	1.582508e-01	1
95	95	169	36	1.683498e+02	3.165017e+01	1.756098e-01	1.582508e-01	1.582508e-01	1
96	96	185	26	1.683498e+02	3.165017e+01	1.232227e-01	1.582508e-01	1.582508e-01	1
97	97	173	30	1.683498e+02	3.165017e+01	1.477833e-01	1.582508e-01	1.582508e-01	1
98	98	152	39	1.683498e+02	3.165017e+01	2.041885e-01	1.582508e-01	1.582508e-01	1
99	99	189	40	1.683498e+02	3.165017e+01	1.746725e-01	1.582508e-01	1.582508e-01	1
100	100	169	38	1.683498e+02	3.165017e+01	1.835749e-01	1.582508e-01	1.582508e-01	1
101	101	184	23	1.683498e+02	3.165017e+01	1.111111e-01	1.582508e-01	1.582508e-01	1
102	102	170	36	1.683498e+02	3.165017e+01	1.747573e-01	1.582508e-01	1.582508e-01	1
103	103	170	22	1.683498e+02	3.165017e+01	1.145833e-01	1.582508e-01	1.582508e-01	1
104	104	180	32	1.683498e+02	3.165017e+01	1.509434e-01	1.582508e-01	1.582508e-01	1
105	105	166	34	1.683498e+02	3.165017e+01	1.700000e-01	1.582508e-01	1.582508e-01	1
106	106	177	31	1.683498e+02	3.165017e+01	1.490385e-01	1.582508e-01	1.582508e-01	1
107	107	131	30	1.683498e+02	3.165017e+01	1.863354e-01	1.582508e-01	1.582508e-01	1
108	108	172	37	1.683498e+02	3.165017e+01	1.770335e-01	1.582508e-01	1.582508e-01	1
109	109	166	34	1.683498e+02	3.165017e+01	1.700000e-01	1.582508e-01	1.582508e-01	1
110	110	157	37	1.683498e+02	3.165017e+01	1.907216e-01	1.582508e-01	1.582508e-01	1
111	111	153	35	1.683498e+02	3.165017e+01	1.861702e-01	1.582508e-01	1.582508e-01	1
112	112	167	38	1.683498e+02	3.165017e+01	1.853659e-01	1.582508e-01	1.582508e-01	1
113	113	167	43	1.683498e+02	3.165017e+01	2.047619e-01	1.582508e-01	1.582508e-01	1
114	114	144	25	1.683498e+02	3.165017e+01	1.479290e-01	1.582508e-01	1.582508e-01	1
115	115	165	21	1.683498e+02	3.165017e+01	1.129032e-01	1.582508e-01	1.582508e-01	1
116	116	135	32	1.683498e+02	3.165017e+01	1.916168e-01	1.582508e-01	1.582508e-01	1
117	117	166	24	1.683498e+02	3.165017e+01	1.263158e-01	1.582508e-01	1.582508e-01	1
118	118	168	26	1.683498e+02	3.165017e+01	1.340206e-01	1.582508e-01	1.582508e-01	1
119	119	161	32	1.683498e+02	3.165017e+01	1.658031e-01	1.582508e-01	1.582508e-01	1
120	120	149	34	1.683498e+02	3.165017e+01	1.857923e-01	1.582508e-01	1.582508e-01	1
121	121	170	29	1.683498e+02	3.165017e+01	1.457286e-01	1.582508e-01	1.582508e-01	1
122	122	176	39	1.683498e+02	3.165017e+01	1.813953e-01	1.582508e-01	1.582508e-01	1
123	123	156	38	1.683498e+02	3.165017e+01	1.958763e-01	1.582508e-01	1.582508e-01	1
124	124	150	30	1.683498e+02	3.165017e+01	1.666667e-01	1.582508e-01	1.582508e-01	1
125	125	165	36	1.683498e+02	3.165017e+01	1.791045e-01	1.582508e-01	1.582508e-01	1
126	126	187	30	1.683498e+02	3.165017e+01	1.382488e-01	1.582508e-01	1.582508e-01	1
127	127	169	29	1.683498e+02	3.165017e+01	1.464646e-01	1.582508e-01	1.582508e-01	1
128	128	157	43	1.683498e+02	3.165017e+01	2.150000e-01	1.582508e-01	1.582508e-01	1
129	129	165	33	1.683498e+02	3.165017e+01	1.666667e-01	1.582508e-01	1.582508e-01	1
130	130	165	28	1.683498e+02	3.165017e+01	1.450777e-01	1.582508e-01	1.582508e-01	1
131	131	169	27	1.683498e+02	3.165017e+01	1.377551e-01	1.582508e-01	1.582508e-01	1
132	132	170	39	1.683498e+02	3.165017e+01	1.866029e-01	1.582508e-01	1.582508e-01	1
133	133	174	32	1.683498e+02	3.165017e+01	1.553398e-01	1.582508e-01	1.582508e-01	1
134	134	155	21	1.683498e+02	3.165017e+01	1.193182e-01	1.582508e-01	1.582508e-01	1
135	135	177	29	1.683498e+02	3.165017e+01	1.407767e-01	1.582508e-01	1.582508e-01	1
136	136	158	36	1.683498e+02	3.165017e+01	1.855670e-01	1.582508e-01	1.582508e-01	1
137	137	167	25	1.683498e+02	3.165017e+01	1.302083e-01	1.582508e-01	1.582508e-01	1
138	138	172	24	1.683498e+02	3.165017e+01	1.224490e-01	1.582508e-01	1.582508e-01	1
139	139	176	36	1.683498e+02	3.165017e+01	1.698113e-01	1.582508e-01	1.582508e-01	1
140	140	206	25	1.683498e+02	3.165017e+01	1.082251e-01	1.582508e-01	1.582508e-01	1
141	141	151	33	1.683498e+02	3.165017e+01	1.793478e-01	1.582508e-01	1.582508e-01	1
142	142	139	23	1.683498e+02	3.165017e+01	1.419753e-01	1.582508e-01	1.582508e-01	1
143	143	191	21	1.683498e+02	3.165017e+01	9.905660e-02	1.582508e-01	1.582508e-01	1
144	144	153	32	1.683498e+02	3.165017e+01	1.729730e-01	1.582508e-01	1.582508e-01	1
145	145	171	36	1.683498e+02	3.165017e+01	1.739130e-01	1.582508e-01	1.582508e-01	1
146	146	164	31	1.683498e+02	3.165017e+01	1.589744e-01	1.582508e-01	1.582508e-01	1
147	147	189	35	1.683498e+02	3.165017e+01	1.562500e-01	1.582508e-01	1.582508e-01	1
148	148	177	25	1.683498e+02	3.165017e+01	1.237624e-01	1.582508e-01	1.582508e-01	1
149	149	181	27	1.683498e+02	3.165017e+01	1.298077e-01	1.582508e-01	1.582508e-01	1
150	150	142	37	1.683498e+02	3.165017e+01	2.067039e-01	1.582508e-01	1.582508e-01	1
151	151	181	41	1.683498e+02	3.165017e+01	1.846847e-01	1.582508e-01	1.582508e-01	1
152	152	156	27	1.683498e+02	3.165017e+01	1.475410e-01	1.582508e-01	1.582508e-01	1
153	153	165	35	1.683498e+02	3.165017e+01	1.750000e-01	1.582508e-01	1.582508e-01	1
154	154	167	29	1.683498e+02	3.165017e+01	1.479592e-01	1.582508e-01	1.582508e-01	1
155	155	174	29	1.683498e+02	3.165017e+01	1.428571e-01	1.582508e-01	1.582508e-01	1
156	156	150	19	1.683498e+02	3.165017e+01	1.124260e-01	1.582508e-01	1.582508e-01	1
157	157	166	29	1.683498e+02	3.165017e+01	1.487179e-01	1.582508e-01	1.582508e-01	1
158	158	157	29	1.683498e+02	3.165017e+01	1.559140e-01	1.582508e-01	1.582508e-01	1
159	159	169	33	1.683498e+02	3.165017e+01	1.633663e-01	1.582508e-01	1.582508e-01	1
160	160	166	38	1.683498e+02	3.165017e+01	1.862745e-01	1.582508e-01	1.582508e-01	1
161	161	174	32	1.683498e+02	3.165017e+01	1.553398e-01	1.582508e-01	1.582508e-01	1
162	162	158	28	1.683498e+02	3.165017e+01	1.505376e-01	1.582508e-01	1.582508e-01	1
163	163	163	32	1.683498e+02	3.165017e+01	1.641026e-01	1.582508e-01	1.582508e-01	1
164	164	163	33	1.683498e+02	3.165017e+01	1.683673e-01	1.582508e-01	1.582508e-01	1
165	165	177	38	1.683498e+02	3.165017e+01	1.767442e-01	1.582508e-01	1.582508e-01	1
166	166	170	28	1.683498e+02	3.165017e+01	1.414141e-01	1.582508e-01	1.582508e-01	1
167	167	138	43	1.683498e+02	3.165017e+01	2.375691e-01	1.582508e-01	1.582508e-01	1
168	168	157	38	1.683498e+02	3.165017e+01	1.948718e-01	1.582508e-01	1.582508e-01	1
169	169	153	30	1.683498e+02	3.165017e+01	1.639344e-01	1.582508e-01	1.582508e-01	1
170	170	168	36	1.683498e+02	3.165017e+01	1.764706e-01	1.582508e-01	1.582508e-01	1
171	171	90	111	9.838292e+01	1.016171e+02	5.522388e-01	5.080854e-01	7.989763e-01	4
172	172	38	159	4.020474e+01	1.597953e+02	8.071066e-01	7.989763e-01	7.989763e-01	4
173	173	43	141	4.020474e+01	1.597953e+02	7.663043e-01	7.989763e-01	7.989763e-01	4
174	174	46	149	4.020474e+01	1.597953e+02	7.641026e-01	7.989763e-01	7.989763e-01	4
175	175	43	147	4.020474e+01	1.597953e+02	7.736842e-01	7.989763e-01	7.989763e-01	4
176	176	43	160	4.020474e+01	1.597953e+02	7.881773e-01	7.989763e-01	7.989763e-01	4
177	177	46	164	4.020474e+01	1.597953e+02	7.809524e-01	7.989763e-01	7.989763e-01	4
178	178	46	142	4.020474e+01	1.597953e+02	7.553191e-01	7.989763e-01	7.989763e-01	4
179	179	43	178	4.020474e+01	1.597953e+02	8.054299e-01	7.989763e-01	7.989763e-01	4
180	180	51	161	4.020474e+01	1.597953e+02	7.594340e-01	7.989763e-01	7.989763e-01	4
181	181	42	155	4.020474e+01	1.597953e+02	7.868020e-01	7.989763e-01	7.989763e-01	4
182	182	50	154	4.020474e+01	1.597953e+02	7.549020e-01	7.989763e-01	7.989763e-01	4
183	183	41	137	4.020474e+01	1.597953e+02	7.696629e-01	7.989763e-01	7.989763e-01	4
184	184	35	158	4.020474e+01	1.597953e+02	8.186528e-01	7.989763e-01	7.989763e-01	4
185	185	30	135	4.020474e+01	1.597953e+02	8.181818e-01	7.989763e-01	7.989763e-01	4
186	186	35	167	4.020474e+01	1.597953e+02	8.267327e-01	7.989763e-01	7.989763e-01	4
187	187	30	167	4.020474e+01	1.597953e+02	8.477157e-01	7.989763e-01	7.989763e-01	4
188	188	34	144	4.020474e+01	1.597953e+02	8.089888e-01	7.989763e-01	7.989763e-01	4
189	189	33	157	4.020474e+01	1.597953e+02	8.263158e-01	7.989763e-01	7.989763e-01	4
190	190	37	153	4.020474e+01	1.597953e+02	8.052632e-01	7.989763e-01	7.989763e-01	4
191	191	33	138	4.020474e+01	1.597953e+02	8.070175e-01	7.989763e-01	7.989763e-01	4
192	192	34	149	4.020474e+01	1.597953e+02	8.142077e-01	7.989763e-01	7.989763e-01	4
193	193	49	167	4.020474e+01	1.597953e+02	7.731481e-01	7.989763e-01	7.989763e-01	4
194	194	38	168	4.020474e+01	1.597953e+02	8.155340e-01	7.989763e-01	7.989763e-01	4
195	195	36	138	4.020474e+01	1.597953e+02	7.931034e-01	7.989763e-01	7.989763e-01	4
196	196	32	150	4.020474e+01	1.597953e+02	8.241758e-01	7.989763e-01	7.989763e-01	4
197	197	39	163	4.020474e+01	1.597953e+02	8.069307e-01	7.989763e-01	7.989763e-01	4
198	198	36	164	4.020474e+01	1.597953e+02	8.200000e-01	7.989763e-01	7.989763e-01	4
199	199	41	184	4.020474e+01	1.597953e+02	8.177778e-01	7.989763e-01	7.989763e-01	4
200	200	38	164	4.020474e+01	1.597953e+02	8.118812e-01	7.989763e-01	7.989763e-01	4
