# Supplementary material for: Cochaperones convey the energy of ATP hydrolysis for directional action of Hsp90
Source: Nat Commun. 2024 Jan 17;15:569. doi: 10.1038/s41467-024-44847-6 (PMC10794413; doi:10.1038/s41467-024-44847-6)
Supplement: Supplementary file 6 — Source Data [file 41467_2024_44847_MOESM6_ESM.zip › SourceData_Simulations/1_Simulations_0kT/sim_0kT_mol40of200.txt]

coordinates	59.04	163.67	187.04	163.67
time(s)	frame	Idon(a.u.)	Iacc(a.u.)	Idon ideal(a.u.)	Iacc ideal(a.u.)	FRET	FRET ideal (blurr)	FRET ideal	state sequence
1	1	178	29	1.773158e+02	2.268419e+01	1.400966e-01	1.134210e-01	1.134210e-01	1
2	2	172	26	1.773158e+02	2.268419e+01	1.313131e-01	1.134210e-01	1.134210e-01	1
3	3	196	29	1.773158e+02	2.268419e+01	1.288889e-01	1.134210e-01	1.134210e-01	1
4	4	156	26	1.773158e+02	2.268419e+01	1.428571e-01	1.134210e-01	1.134210e-01	1
5	5	194	25	1.773158e+02	2.268419e+01	1.141553e-01	1.134210e-01	1.134210e-01	1
6	6	194	33	1.773158e+02	2.268419e+01	1.453744e-01	1.134210e-01	1.134210e-01	1
7	7	185	17	1.773158e+02	2.268419e+01	8.415842e-02	1.134210e-01	1.134210e-01	1
8	8	157	19	1.773158e+02	2.268419e+01	1.079545e-01	1.134210e-01	1.134210e-01	1
9	9	170	26	1.773158e+02	2.268419e+01	1.326531e-01	1.134210e-01	1.134210e-01	1
10	10	176	26	1.773158e+02	2.268419e+01	1.287129e-01	1.134210e-01	1.134210e-01	1
11	11	178	24	1.773158e+02	2.268419e+01	1.188119e-01	1.134210e-01	1.134210e-01	1
12	12	188	19	1.773158e+02	2.268419e+01	9.178744e-02	1.134210e-01	1.134210e-01	1
13	13	176	20	1.773158e+02	2.268419e+01	1.020408e-01	1.134210e-01	1.134210e-01	1
14	14	171	21	1.773158e+02	2.268419e+01	1.093750e-01	1.134210e-01	1.134210e-01	1
15	15	105	109	9.079546e+01	1.092045e+02	5.093458e-01	5.460227e-01	9.205415e-01	4
16	16	13	188	1.589169e+01	1.841083e+02	9.353234e-01	9.205415e-01	9.205415e-01	4
17	17	21	188	1.589169e+01	1.841083e+02	8.995215e-01	9.205415e-01	9.205415e-01	4
18	18	11	201	1.589169e+01	1.841083e+02	9.481132e-01	9.205415e-01	9.205415e-01	4
19	19	15	190	1.589169e+01	1.841083e+02	9.268293e-01	9.205415e-01	9.205415e-01	4
20	20	17	174	1.589169e+01	1.841083e+02	9.109948e-01	9.205415e-01	9.205415e-01	4
21	21	22	179	1.589169e+01	1.841083e+02	8.905473e-01	9.205415e-01	9.205415e-01	4
22	22	10	167	1.589169e+01	1.841083e+02	9.435028e-01	9.205415e-01	9.205415e-01	4
23	23	26	175	1.589169e+01	1.841083e+02	8.706468e-01	9.205415e-01	9.205415e-01	4
24	24	16	166	1.589169e+01	1.841083e+02	9.120879e-01	9.205415e-01	9.205415e-01	4
25	25	18	171	1.589169e+01	1.841083e+02	9.047619e-01	9.205415e-01	9.205415e-01	4
26	26	21	183	1.589169e+01	1.841083e+02	8.970588e-01	9.205415e-01	9.205415e-01	4
27	27	19	163	1.589169e+01	1.841083e+02	8.956044e-01	9.205415e-01	9.205415e-01	4
28	28	16	211	1.589169e+01	1.841083e+02	9.295154e-01	9.205415e-01	9.205415e-01	4
29	29	19	188	1.589169e+01	1.841083e+02	9.082126e-01	9.205415e-01	9.205415e-01	4
30	30	21	179	1.589169e+01	1.841083e+02	8.950000e-01	9.205415e-01	9.205415e-01	4
31	31	17	193	1.589169e+01	1.841083e+02	9.190476e-01	9.205415e-01	9.205415e-01	4
32	32	11	176	1.589169e+01	1.841083e+02	9.411765e-01	9.205415e-01	9.205415e-01	4
33	33	15	189	1.589169e+01	1.841083e+02	9.264706e-01	9.205415e-01	9.205415e-01	4
34	34	13	181	1.589169e+01	1.841083e+02	9.329897e-01	9.205415e-01	9.205415e-01	4
35	35	16	185	1.589169e+01	1.841083e+02	9.203980e-01	9.205415e-01	9.205415e-01	4
36	36	16	187	1.589169e+01	1.841083e+02	9.211823e-01	9.205415e-01	9.205415e-01	4
37	37	16	151	1.589169e+01	1.841083e+02	9.041916e-01	9.205415e-01	9.205415e-01	4
38	38	19	180	1.589169e+01	1.841083e+02	9.045226e-01	9.205415e-01	9.205415e-01	4
39	39	13	177	1.589169e+01	1.841083e+02	9.315789e-01	9.205415e-01	9.205415e-01	4
40	40	18	190	1.589169e+01	1.841083e+02	9.134615e-01	9.205415e-01	9.205415e-01	4
41	41	13	200	1.589169e+01	1.841083e+02	9.389671e-01	9.205415e-01	9.205415e-01	4
42	42	18	184	1.589169e+01	1.841083e+02	9.108911e-01	9.205415e-01	9.205415e-01	4
43	43	15	171	1.589169e+01	1.841083e+02	9.193548e-01	9.205415e-01	9.205415e-01	4
44	44	12	166	1.589169e+01	1.841083e+02	9.325843e-01	9.205415e-01	9.205415e-01	4
45	45	22	190	1.589169e+01	1.841083e+02	8.962264e-01	9.205415e-01	9.205415e-01	4
46	46	15	184	1.589169e+01	1.841083e+02	9.246231e-01	9.205415e-01	9.205415e-01	4
47	47	18	207	1.589169e+01	1.841083e+02	9.200000e-01	9.205415e-01	9.205415e-01	4
48	48	17	189	1.589169e+01	1.841083e+02	9.174757e-01	9.205415e-01	9.205415e-01	4
49	49	19	180	1.589169e+01	1.841083e+02	9.045226e-01	9.205415e-01	9.205415e-01	4
50	50	17	178	1.589169e+01	1.841083e+02	9.128205e-01	9.205415e-01	9.205415e-01	4
51	51	19	201	1.589169e+01	1.841083e+02	9.136364e-01	9.205415e-01	9.205415e-01	4
52	52	17	186	1.589169e+01	1.841083e+02	9.162562e-01	9.205415e-01	9.205415e-01	4
53	53	21	190	1.589169e+01	1.841083e+02	9.004739e-01	9.205415e-01	9.205415e-01	4
54	54	16	157	1.589169e+01	1.841083e+02	9.075145e-01	9.205415e-01	9.205415e-01	4
55	55	19	193	1.589169e+01	1.841083e+02	9.103774e-01	9.205415e-01	9.205415e-01	4
56	56	12	193	1.589169e+01	1.841083e+02	9.414634e-01	9.205415e-01	9.205415e-01	4
57	57	11	174	1.589169e+01	1.841083e+02	9.405405e-01	9.205415e-01	9.205415e-01	4
58	58	19	194	1.589169e+01	1.841083e+02	9.107981e-01	9.205415e-01	9.205415e-01	4
59	59	12	203	1.589169e+01	1.841083e+02	9.441860e-01	9.205415e-01	9.205415e-01	4
60	60	13	192	1.589169e+01	1.841083e+02	9.365854e-01	9.205415e-01	9.205415e-01	4
61	61	10	175	1.589169e+01	1.841083e+02	9.459459e-01	9.205415e-01	9.205415e-01	4
62	62	32	177	1.589169e+01	1.841083e+02	8.468900e-01	9.205415e-01	9.205415e-01	4
63	63	14	182	1.589169e+01	1.841083e+02	9.285714e-01	9.205415e-01	9.205415e-01	4
64	64	11	184	1.589169e+01	1.841083e+02	9.435897e-01	9.205415e-01	9.205415e-01	4
65	65	16	196	1.589169e+01	1.841083e+02	9.245283e-01	9.205415e-01	9.205415e-01	4
66	66	26	198	1.589169e+01	1.841083e+02	8.839286e-01	9.205415e-01	9.205415e-01	4
67	67	14	209	2.007449e+01	1.799255e+02	9.372197e-01	8.996275e-01	9.205415e-01	4
68	68	181	18	1.773158e+02	2.268419e+01	9.045226e-02	1.134210e-01	1.134210e-01	1
69	69	183	25	1.773158e+02	2.268419e+01	1.201923e-01	1.134210e-01	1.134210e-01	1
70	70	199	26	1.773158e+02	2.268419e+01	1.155556e-01	1.134210e-01	1.134210e-01	1
71	71	185	24	1.773158e+02	2.268419e+01	1.148325e-01	1.134210e-01	1.134210e-01	1
72	72	171	33	1.773158e+02	2.268419e+01	1.617647e-01	1.134210e-01	1.134210e-01	1
73	73	189	17	1.773158e+02	2.268419e+01	8.252427e-02	1.134210e-01	1.134210e-01	1
74	74	177	32	1.773158e+02	2.268419e+01	1.531100e-01	1.134210e-01	1.134210e-01	1
75	75	181	25	1.773158e+02	2.268419e+01	1.213592e-01	1.134210e-01	1.134210e-01	1
76	76	177	22	1.773158e+02	2.268419e+01	1.105528e-01	1.134210e-01	1.134210e-01	1
77	77	201	20	1.773158e+02	2.268419e+01	9.049774e-02	1.134210e-01	1.134210e-01	1
78	78	168	25	1.773158e+02	2.268419e+01	1.295337e-01	1.134210e-01	1.134210e-01	1
79	79	163	17	1.773158e+02	2.268419e+01	9.444444e-02	1.134210e-01	1.134210e-01	1
80	80	146	23	1.773158e+02	2.268419e+01	1.360947e-01	1.134210e-01	1.134210e-01	1
81	81	159	28	1.773158e+02	2.268419e+01	1.497326e-01	1.134210e-01	1.134210e-01	1
82	82	168	25	1.773158e+02	2.268419e+01	1.295337e-01	1.134210e-01	1.134210e-01	1
83	83	187	30	1.773158e+02	2.268419e+01	1.382488e-01	1.134210e-01	1.134210e-01	1
84	84	166	28	1.773158e+02	2.268419e+01	1.443299e-01	1.134210e-01	1.134210e-01	1
85	85	160	29	1.773158e+02	2.268419e+01	1.534392e-01	1.134210e-01	1.134210e-01	1
86	86	190	30	1.773158e+02	2.268419e+01	1.363636e-01	1.134210e-01	1.134210e-01	1
87	87	175	23	1.773158e+02	2.268419e+01	1.161616e-01	1.134210e-01	1.134210e-01	1
88	88	157	18	1.773158e+02	2.268419e+01	1.028571e-01	1.134210e-01	1.134210e-01	1
89	89	179	26	1.773158e+02	2.268419e+01	1.268293e-01	1.134210e-01	1.134210e-01	1
90	90	181	22	1.773158e+02	2.268419e+01	1.083744e-01	1.134210e-01	1.134210e-01	1
91	91	170	19	1.773158e+02	2.268419e+01	1.005291e-01	1.134210e-01	1.134210e-01	1
92	92	190	27	1.773158e+02	2.268419e+01	1.244240e-01	1.134210e-01	1.134210e-01	1
93	93	184	16	1.773158e+02	2.268419e+01	8.000000e-02	1.134210e-01	1.134210e-01	1
94	94	193	25	1.773158e+02	2.268419e+01	1.146789e-01	1.134210e-01	1.134210e-01	1
95	95	191	19	1.773158e+02	2.268419e+01	9.047619e-02	1.134210e-01	1.134210e-01	1
96	96	190	18	1.773158e+02	2.268419e+01	8.653846e-02	1.134210e-01	1.134210e-01	1
97	97	202	19	1.773158e+02	2.268419e+01	8.597285e-02	1.134210e-01	1.134210e-01	1
98	98	185	20	1.773158e+02	2.268419e+01	9.756098e-02	1.134210e-01	1.134210e-01	1
99	99	191	19	1.773158e+02	2.268419e+01	9.047619e-02	1.134210e-01	1.134210e-01	1
100	100	179	16	1.773158e+02	2.268419e+01	8.205128e-02	1.134210e-01	1.134210e-01	1
101	101	170	33	1.773158e+02	2.268419e+01	1.625616e-01	1.134210e-01	1.134210e-01	1
102	102	162	30	1.773158e+02	2.268419e+01	1.562500e-01	1.134210e-01	1.134210e-01	1
103	103	175	26	1.773158e+02	2.268419e+01	1.293532e-01	1.134210e-01	1.134210e-01	1
104	104	204	23	1.773158e+02	2.268419e+01	1.013216e-01	1.134210e-01	1.134210e-01	1
105	105	146	26	1.773158e+02	2.268419e+01	1.511628e-01	1.134210e-01	1.134210e-01	1
106	106	170	28	1.773158e+02	2.268419e+01	1.414141e-01	1.134210e-01	1.134210e-01	1
107	107	188	25	1.773158e+02	2.268419e+01	1.173709e-01	1.134210e-01	1.134210e-01	1
108	108	161	29	1.773158e+02	2.268419e+01	1.526316e-01	1.134210e-01	1.134210e-01	1
109	109	163	29	1.773158e+02	2.268419e+01	1.510417e-01	1.134210e-01	1.134210e-01	1
110	110	179	19	1.773158e+02	2.268419e+01	9.595960e-02	1.134210e-01	1.134210e-01	1
111	111	174	25	1.773158e+02	2.268419e+01	1.256281e-01	1.134210e-01	1.134210e-01	1
112	112	189	27	1.773158e+02	2.268419e+01	1.250000e-01	1.134210e-01	1.134210e-01	1
113	113	190	20	1.773158e+02	2.268419e+01	9.523810e-02	1.134210e-01	1.134210e-01	1
114	114	154	26	1.773158e+02	2.268419e+01	1.444444e-01	1.134210e-01	1.134210e-01	1
115	115	171	17	1.773158e+02	2.268419e+01	9.042553e-02	1.134210e-01	1.134210e-01	1
116	116	171	25	1.773158e+02	2.268419e+01	1.275510e-01	1.134210e-01	1.134210e-01	1
117	117	184	18	1.773158e+02	2.268419e+01	8.910891e-02	1.134210e-01	1.134210e-01	1
118	118	171	30	1.773158e+02	2.268419e+01	1.492537e-01	1.134210e-01	1.134210e-01	1
119	119	190	18	1.773158e+02	2.268419e+01	8.653846e-02	1.134210e-01	1.134210e-01	1
120	120	194	19	1.773158e+02	2.268419e+01	8.920188e-02	1.134210e-01	1.134210e-01	1
121	121	198	29	1.773158e+02	2.268419e+01	1.277533e-01	1.134210e-01	1.134210e-01	1
122	122	181	28	1.773158e+02	2.268419e+01	1.339713e-01	1.134210e-01	1.134210e-01	1
123	123	209	20	1.773158e+02	2.268419e+01	8.733624e-02	1.134210e-01	1.134210e-01	1
124	124	187	12	1.773158e+02	2.268419e+01	6.030151e-02	1.134210e-01	1.134210e-01	1
125	125	171	14	1.773158e+02	2.268419e+01	7.567568e-02	1.134210e-01	1.134210e-01	1
126	126	176	25	1.773158e+02	2.268419e+01	1.243781e-01	1.134210e-01	1.134210e-01	1
127	127	171	17	1.773158e+02	2.268419e+01	9.042553e-02	1.134210e-01	1.134210e-01	1
128	128	181	20	1.779862e+02	2.201384e+01	9.950249e-02	1.100692e-01	1.134210e-01	1
129	129	68	107	8.126984e+01	1.187302e+02	6.114286e-01	5.936508e-01	8.348220e-01	3
130	130	34	184	3.303559e+01	1.669644e+02	8.440367e-01	8.348220e-01	8.348220e-01	3
131	131	36	168	3.303559e+01	1.669644e+02	8.235294e-01	8.348220e-01	8.348220e-01	3
132	132	34	169	3.303559e+01	1.669644e+02	8.325123e-01	8.348220e-01	8.348220e-01	3
133	133	63	143	6.409262e+01	1.359074e+02	6.941748e-01	6.795369e-01	8.348220e-01	3
134	134	176	10	1.858974e+02	1.410264e+01	5.376344e-02	7.051320e-02	7.051320e-02	2
135	135	199	13	1.858974e+02	1.410264e+01	6.132075e-02	7.051320e-02	7.051320e-02	2
136	136	96	103	8.851922e+01	1.114808e+02	5.175879e-01	5.574039e-01	8.348220e-01	3
137	137	22	179	2.983348e+01	1.701665e+02	8.905473e-01	8.508326e-01	8.348220e-01	3
138	138	12	185	1.589169e+01	1.841083e+02	9.390863e-01	9.205415e-01	9.205415e-01	4
139	139	18	190	1.589169e+01	1.841083e+02	9.134615e-01	9.205415e-01	9.205415e-01	4
140	140	14	179	1.589169e+01	1.841083e+02	9.274611e-01	9.205415e-01	9.205415e-01	4
141	141	14	183	1.589169e+01	1.841083e+02	9.289340e-01	9.205415e-01	9.205415e-01	4
142	142	15	172	1.589169e+01	1.841083e+02	9.197861e-01	9.205415e-01	9.205415e-01	4
143	143	12	201	1.589169e+01	1.841083e+02	9.436620e-01	9.205415e-01	9.205415e-01	4
144	144	11	194	1.589169e+01	1.841083e+02	9.463415e-01	9.205415e-01	9.205415e-01	4
145	145	17	175	1.589169e+01	1.841083e+02	9.114583e-01	9.205415e-01	9.205415e-01	4
146	146	16	190	1.589169e+01	1.841083e+02	9.223301e-01	9.205415e-01	9.205415e-01	4
147	147	24	183	1.589169e+01	1.841083e+02	8.840580e-01	9.205415e-01	9.205415e-01	4
148	148	12	195	1.589169e+01	1.841083e+02	9.420290e-01	9.205415e-01	9.205415e-01	4
149	149	14	192	1.589169e+01	1.841083e+02	9.320388e-01	9.205415e-01	9.205415e-01	4
150	150	18	194	1.589169e+01	1.841083e+02	9.150943e-01	9.205415e-01	9.205415e-01	4
151	151	6	146	1.589169e+01	1.841083e+02	9.605263e-01	9.205415e-01	9.205415e-01	4
152	152	13	172	1.589169e+01	1.841083e+02	9.297297e-01	9.205415e-01	9.205415e-01	4
153	153	12	180	1.589169e+01	1.841083e+02	9.375000e-01	9.205415e-01	9.205415e-01	4
154	154	12	197	1.589169e+01	1.841083e+02	9.425837e-01	9.205415e-01	9.205415e-01	4
155	155	11	175	1.589169e+01	1.841083e+02	9.408602e-01	9.205415e-01	9.205415e-01	4
156	156	16	191	1.589169e+01	1.841083e+02	9.227053e-01	9.205415e-01	9.205415e-01	4
157	157	16	193	1.589169e+01	1.841083e+02	9.234450e-01	9.205415e-01	9.205415e-01	4
158	158	15	180	1.589169e+01	1.841083e+02	9.230769e-01	9.205415e-01	9.205415e-01	4
159	159	12	172	1.589169e+01	1.841083e+02	9.347826e-01	9.205415e-01	9.205415e-01	4
160	160	10	161	1.589169e+01	1.841083e+02	9.415205e-01	9.205415e-01	9.205415e-01	4
161	161	20	206	1.589169e+01	1.841083e+02	9.115044e-01	9.205415e-01	9.205415e-01	4
162	162	15	177	1.589169e+01	1.841083e+02	9.218750e-01	9.205415e-01	9.205415e-01	4
163	163	12	211	1.589169e+01	1.841083e+02	9.461883e-01	9.205415e-01	9.205415e-01	4
164	164	18	181	1.589169e+01	1.841083e+02	9.095477e-01	9.205415e-01	9.205415e-01	4
165	165	12	191	1.589169e+01	1.841083e+02	9.408867e-01	9.205415e-01	9.205415e-01	4
166	166	17	216	1.589169e+01	1.841083e+02	9.270386e-01	9.205415e-01	9.205415e-01	4
167	167	8	158	1.589169e+01	1.841083e+02	9.518072e-01	9.205415e-01	9.205415e-01	4
168	168	18	188	1.589169e+01	1.841083e+02	9.126214e-01	9.205415e-01	9.205415e-01	4
169	169	10	171	1.589169e+01	1.841083e+02	9.447514e-01	9.205415e-01	9.205415e-01	4
170	170	23	176	1.589169e+01	1.841083e+02	8.844221e-01	9.205415e-01	9.205415e-01	4
171	171	14	175	1.589169e+01	1.841083e+02	9.259259e-01	9.205415e-01	9.205415e-01	4
172	172	12	202	1.589169e+01	1.841083e+02	9.439252e-01	9.205415e-01	9.205415e-01	4
173	173	18	200	1.589169e+01	1.841083e+02	9.174312e-01	9.205415e-01	9.205415e-01	4
174	174	5	202	1.589169e+01	1.841083e+02	9.758454e-01	9.205415e-01	9.205415e-01	4
175	175	16	168	1.589169e+01	1.841083e+02	9.130435e-01	9.205415e-01	9.205415e-01	4
176	176	14	183	1.589169e+01	1.841083e+02	9.289340e-01	9.205415e-01	9.205415e-01	4
177	177	12	200	1.589169e+01	1.841083e+02	9.433962e-01	9.205415e-01	9.205415e-01	4
178	178	15	195	1.589169e+01	1.841083e+02	9.285714e-01	9.205415e-01	9.205415e-01	4
179	179	15	185	1.589169e+01	1.841083e+02	9.250000e-01	9.205415e-01	9.205415e-01	4
180	180	14	180	1.589169e+01	1.841083e+02	9.278351e-01	9.205415e-01	9.205415e-01	4
181	181	18	188	1.589169e+01	1.841083e+02	9.126214e-01	9.205415e-01	9.205415e-01	4
182	182	19	176	1.589169e+01	1.841083e+02	9.025641e-01	9.205415e-01	9.205415e-01	4
183	183	19	168	1.589169e+01	1.841083e+02	8.983957e-01	9.205415e-01	9.205415e-01	4
184	184	14	170	1.589169e+01	1.841083e+02	9.239130e-01	9.205415e-01	9.205415e-01	4
185	185	9	182	1.589169e+01	1.841083e+02	9.528796e-01	9.205415e-01	9.205415e-01	4
186	186	21	167	1.589169e+01	1.841083e+02	8.882979e-01	9.205415e-01	9.205415e-01	4
187	187	23	169	1.589169e+01	1.841083e+02	8.802083e-01	9.205415e-01	9.205415e-01	4
188	188	12	170	1.589169e+01	1.841083e+02	9.340659e-01	9.205415e-01	9.205415e-01	4
189	189	9	189	1.589169e+01	1.841083e+02	9.545455e-01	9.205415e-01	9.205415e-01	4
190	190	17	209	1.589169e+01	1.841083e+02	9.247788e-01	9.205415e-01	9.205415e-01	4
191	191	98	111	7.374173e+01	1.262583e+02	5.311005e-01	6.312914e-01	9.205415e-01	4
192	192	186	27	1.773158e+02	2.268419e+01	1.267606e-01	1.134210e-01	1.134210e-01	1
193	193	164	18	1.773158e+02	2.268419e+01	9.890110e-02	1.134210e-01	1.134210e-01	1
194	194	196	22	1.773158e+02	2.268419e+01	1.009174e-01	1.134210e-01	1.134210e-01	1
195	195	159	26	1.773158e+02	2.268419e+01	1.405405e-01	1.134210e-01	1.134210e-01	1
196	196	174	22	1.773158e+02	2.268419e+01	1.122449e-01	1.134210e-01	1.134210e-01	1
197	197	165	27	1.773158e+02	2.268419e+01	1.406250e-01	1.134210e-01	1.134210e-01	1
198	198	182	21	1.773158e+02	2.268419e+01	1.034483e-01	1.134210e-01	1.134210e-01	1
199	199	157	29	1.773158e+02	2.268419e+01	1.559140e-01	1.134210e-01	1.134210e-01	1
200	200	188	20	1.773158e+02	2.268419e+01	9.615385e-02	1.134210e-01	1.134210e-01	1
