# Supplementary material for: Cochaperones convey the energy of ATP hydrolysis for directional action of Hsp90
Source: Nat Commun. 2024 Jan 17;15:569. doi: 10.1038/s41467-024-44847-6 (PMC10794413; doi:10.1038/s41467-024-44847-6)
Supplement: Supplementary file 6 — Source Data [file 41467_2024_44847_MOESM6_ESM.zip › SourceData_Simulations/1_Simulations_0kT/sim_0kT_mol41of200.txt]

coordinates	50.31	45.82	178.31	45.82
time(s)	frame	Idon(a.u.)	Iacc(a.u.)	Idon ideal(a.u.)	Iacc ideal(a.u.)	FRET	FRET ideal (blurr)	FRET ideal	state sequence
1	1	194	0	200	0	0	0	0	1
2	2	166	0	200	0	0	0	0	1
3	3	226	0	200	0	0	0	0	1
4	4	192	0	200	0	0	0	0	1
5	5	201	0	200	0	0	0	0	1
6	6	194	0	200	0	0	0	0	1
7	7	204	0	200	0	0	0	0	1
8	8	214	0	200	0	0	0	0	1
9	9	184	0	200	0	0	0	0	1
10	10	202	0	200	0	0	0	0	1
11	11	200	0	200	0	0	0	0	1
12	12	203	0	200	0	0	0	0	1
13	13	201	0	200	0	0	0	0	1
14	14	196	0	200	0	0	0	0	1
15	15	106	88	1.141150e+02	8.588503e+01	4.536082e-01	4.294251e-01	8.469099e-01	4
16	16	35	167	3.061801e+01	1.693820e+02	8.267327e-01	8.469099e-01	8.469099e-01	4
17	17	33	189	3.061801e+01	1.693820e+02	8.513514e-01	8.469099e-01	8.469099e-01	4
18	18	29	152	3.061801e+01	1.693820e+02	8.397790e-01	8.469099e-01	8.469099e-01	4
19	19	28	152	3.061801e+01	1.693820e+02	8.444444e-01	8.469099e-01	8.469099e-01	4
20	20	31	193	3.061801e+01	1.693820e+02	8.616071e-01	8.469099e-01	8.469099e-01	4
21	21	38	176	3.061801e+01	1.693820e+02	8.224299e-01	8.469099e-01	8.469099e-01	4
22	22	26	168	3.061801e+01	1.693820e+02	8.659794e-01	8.469099e-01	8.469099e-01	4
23	23	26	173	3.061801e+01	1.693820e+02	8.693467e-01	8.469099e-01	8.469099e-01	4
24	24	114	84	1.227517e+02	7.724831e+01	4.242424e-01	3.862415e-01	0	1
25	25	207	0	200	0	0	0	0	1
26	26	192	0	200	0	0	0	0	1
27	27	218	0	200	0	0	0	0	1
28	28	184	0	200	0	0	0	0	1
29	29	188	0	200	0	0	0	0	1
30	30	208	0	200	0	0	0	0	1
31	31	221	0	200	0	0	0	0	1
32	32	209	0	200	0	0	0	0	1
33	33	209	0	200	0	0	0	0	1
34	34	226	0	200	0	0	0	0	1
35	35	196	0	200	0	0	0	0	1
36	36	171	0	200	0	0	0	0	1
37	37	188	0	200	0	0	0	0	1
38	38	204	0	200	0	0	0	0	1
39	39	192	0	200	0	0	0	0	1
40	40	186	0	200	0	0	0	0	1
41	41	185	0	200	0	0	0	0	1
42	42	208	0	200	0	0	0	0	1
43	43	186	0	200	0	0	0	0	1
44	44	204	0	200	0	0	0	0	1
45	45	196	0	200	0	0	0	0	1
46	46	200	0	200	0	0	0	0	1
47	47	199	0	200	0	0	0	0	1
48	48	198	0	200	0	0	0	0	1
49	49	227	0	200	0	0	0	0	1
50	50	207	0	200	0	0	0	0	1
51	51	209	0	200	0	0	0	0	1
52	52	167	0	200	0	0	0	0	1
53	53	206	0	200	0	0	0	0	1
54	54	194	0	200	0	0	0	0	1
55	55	222	0	200	0	0	0	0	1
56	56	203	0	200	0	0	0	0	1
57	57	212	0	200	0	0	0	0	1
58	58	194	0	200	0	0	0	0	1
59	59	205	0	200	0	0	0	0	1
60	60	190	0	200	0	0	0	0	1
61	61	203	0	200	0	0	0	0	1
62	62	203	0	200	0	0	0	0	1
63	63	208	0	200	0	0	0	0	1
64	64	196	0	200	0	0	0	0	1
65	65	213	0	200	0	0	0	0	1
66	66	198	0	200	0	0	0	0	1
67	67	161	17	1.791545e+02	2.084549e+01	9.550562e-02	1.042274e-01	0	1
68	68	159	33	1.581258e+02	4.187420e+01	1.718750e-01	2.093710e-01	2.093710e-01	2
69	69	152	59	1.530340e+02	4.696600e+01	2.796209e-01	2.348300e-01	2.093710e-01	2
70	70	39	158	3.554766e+01	1.644523e+02	8.020305e-01	8.222617e-01	8.222617e-01	3
71	71	119	80	1.233130e+02	7.668696e+01	4.020101e-01	3.834348e-01	2.093710e-01	2
72	72	148	38	1.581258e+02	4.187420e+01	2.043011e-01	2.093710e-01	2.093710e-01	2
73	73	148	30	1.661679e+02	3.383212e+01	1.685393e-01	1.691606e-01	2.093710e-01	2
74	74	203	0	200	0	0	0	0	1
75	75	188	0	200	0	0	0	0	1
76	76	178	0	200	0	0	0	0	1
77	77	198	0	200	0	0	0	0	1
78	78	204	0	200	0	0	0	0	1
79	79	181	0	200	0	0	0	0	1
80	80	200	0	200	0	0	0	0	1
81	81	201	0	200	0	0	0	0	1
82	82	178	0	200	0	0	0	0	1
83	83	195	0	200	0	0	0	0	1
84	84	229	0	200	0	0	0	0	1
85	85	183	0	200	0	0	0	0	1
86	86	217	0	200	0	0	0	0	1
87	87	221	0	200	0	0	0	0	1
88	88	208	0	200	0	0	0	0	1
89	89	175	0	200	0	0	0	0	1
90	90	183	0	200	0	0	0	0	1
91	91	211	0	200	0	0	0	0	1
92	92	181	0	200	0	0	0	0	1
93	93	196	0	200	0	0	0	0	1
94	94	181	0	200	0	0	0	0	1
95	95	202	0	200	0	0	0	0	1
96	96	210	0	200	0	0	0	0	1
97	97	226	0	200	0	0	0	0	1
98	98	224	0	200	0	0	0	0	1
99	99	175	47	1.589124e+02	4.108763e+01	2.117117e-01	2.054382e-01	2.093710e-01	2
100	100	146	45	1.423041e+02	5.769585e+01	2.356021e-01	2.884793e-01	2.093710e-01	2
101	101	23	138	3.554766e+01	1.644523e+02	8.571429e-01	8.222617e-01	8.222617e-01	3
102	102	35	172	3.334796e+01	1.666520e+02	8.309179e-01	8.332602e-01	8.222617e-01	3
103	103	22	175	3.061801e+01	1.693820e+02	8.883249e-01	8.469099e-01	8.469099e-01	4
104	104	35	166	3.061801e+01	1.693820e+02	8.258706e-01	8.469099e-01	8.469099e-01	4
105	105	34	179	3.061801e+01	1.693820e+02	8.403756e-01	8.469099e-01	8.469099e-01	4
106	106	39	167	3.061801e+01	1.693820e+02	8.106796e-01	8.469099e-01	8.469099e-01	4
107	107	34	155	3.061801e+01	1.693820e+02	8.201058e-01	8.469099e-01	8.469099e-01	4
108	108	33	182	3.061801e+01	1.693820e+02	8.465116e-01	8.469099e-01	8.469099e-01	4
109	109	18	173	3.061801e+01	1.693820e+02	9.057592e-01	8.469099e-01	8.469099e-01	4
110	110	38	180	3.061801e+01	1.693820e+02	8.256881e-01	8.469099e-01	8.469099e-01	4
111	111	24	190	3.061801e+01	1.693820e+02	8.878505e-01	8.469099e-01	8.469099e-01	4
112	112	34	173	3.061801e+01	1.693820e+02	8.357488e-01	8.469099e-01	8.469099e-01	4
113	113	38	157	3.061801e+01	1.693820e+02	8.051282e-01	8.469099e-01	8.469099e-01	4
114	114	42	171	3.061801e+01	1.693820e+02	8.028169e-01	8.469099e-01	8.469099e-01	4
115	115	23	148	3.061801e+01	1.693820e+02	8.654971e-01	8.469099e-01	8.469099e-01	4
116	116	23	187	3.061801e+01	1.693820e+02	8.904762e-01	8.469099e-01	8.469099e-01	4
117	117	29	145	3.061801e+01	1.693820e+02	8.333333e-01	8.469099e-01	8.469099e-01	4
118	118	21	159	3.061801e+01	1.693820e+02	8.833333e-01	8.469099e-01	8.469099e-01	4
119	119	34	180	3.061801e+01	1.693820e+02	8.411215e-01	8.469099e-01	8.469099e-01	4
120	120	40	170	3.061801e+01	1.693820e+02	8.095238e-01	8.469099e-01	8.469099e-01	4
121	121	30	180	3.061801e+01	1.693820e+02	8.571429e-01	8.469099e-01	8.469099e-01	4
122	122	36	185	3.061801e+01	1.693820e+02	8.371041e-01	8.469099e-01	8.469099e-01	4
123	123	31	171	3.061801e+01	1.693820e+02	8.465347e-01	8.469099e-01	8.469099e-01	4
124	124	32	144	3.061801e+01	1.693820e+02	8.181818e-01	8.469099e-01	8.469099e-01	4
125	125	24	167	3.061801e+01	1.693820e+02	8.743455e-01	8.469099e-01	8.469099e-01	4
126	126	32	164	3.061801e+01	1.693820e+02	8.367347e-01	8.469099e-01	8.469099e-01	4
127	127	20	172	3.061801e+01	1.693820e+02	8.958333e-01	8.469099e-01	8.469099e-01	4
128	128	20	155	3.061801e+01	1.693820e+02	8.857143e-01	8.469099e-01	8.469099e-01	4
129	129	33	168	3.061801e+01	1.693820e+02	8.358209e-01	8.469099e-01	8.469099e-01	4
130	130	31	185	3.061801e+01	1.693820e+02	8.564815e-01	8.469099e-01	8.469099e-01	4
131	131	17	183	3.061801e+01	1.693820e+02	9.150000e-01	8.469099e-01	8.469099e-01	4
132	132	29	169	3.061801e+01	1.693820e+02	8.535354e-01	8.469099e-01	8.469099e-01	4
133	133	38	158	3.061801e+01	1.693820e+02	8.061224e-01	8.469099e-01	8.469099e-01	4
134	134	37	183	3.061801e+01	1.693820e+02	8.318182e-01	8.469099e-01	8.469099e-01	4
135	135	30	151	3.061801e+01	1.693820e+02	8.342541e-01	8.469099e-01	8.469099e-01	4
136	136	28	170	3.061801e+01	1.693820e+02	8.585859e-01	8.469099e-01	8.469099e-01	4
137	137	37	184	3.061801e+01	1.693820e+02	8.325792e-01	8.469099e-01	8.469099e-01	4
138	138	36	160	3.061801e+01	1.693820e+02	8.163265e-01	8.469099e-01	8.469099e-01	4
139	139	28	193	3.061801e+01	1.693820e+02	8.733032e-01	8.469099e-01	8.469099e-01	4
140	140	32	181	3.061801e+01	1.693820e+02	8.497653e-01	8.469099e-01	8.469099e-01	4
141	141	28	155	3.061801e+01	1.693820e+02	8.469945e-01	8.469099e-01	8.469099e-01	4
142	142	28	176	3.061801e+01	1.693820e+02	8.627451e-01	8.469099e-01	8.469099e-01	4
143	143	29	171	3.061801e+01	1.693820e+02	8.550000e-01	8.469099e-01	8.469099e-01	4
144	144	35	181	3.061801e+01	1.693820e+02	8.379630e-01	8.469099e-01	8.469099e-01	4
145	145	41	163	3.061801e+01	1.693820e+02	7.990196e-01	8.469099e-01	8.469099e-01	4
146	146	31	170	3.061801e+01	1.693820e+02	8.457711e-01	8.469099e-01	8.469099e-01	4
147	147	25	168	3.061801e+01	1.693820e+02	8.704663e-01	8.469099e-01	8.469099e-01	4
148	148	26	161	3.061801e+01	1.693820e+02	8.609626e-01	8.469099e-01	8.469099e-01	4
149	149	25	162	3.061801e+01	1.693820e+02	8.663102e-01	8.469099e-01	8.469099e-01	4
150	150	34	162	3.061801e+01	1.693820e+02	8.265306e-01	8.469099e-01	8.469099e-01	4
151	151	23	155	3.061801e+01	1.693820e+02	8.707865e-01	8.469099e-01	8.469099e-01	4
152	152	34	163	3.061801e+01	1.693820e+02	8.274112e-01	8.469099e-01	8.469099e-01	4
153	153	26	145	3.061801e+01	1.693820e+02	8.479532e-01	8.469099e-01	8.469099e-01	4
154	154	26	150	3.061801e+01	1.693820e+02	8.522727e-01	8.469099e-01	8.469099e-01	4
155	155	26	167	3.061801e+01	1.693820e+02	8.652850e-01	8.469099e-01	8.469099e-01	4
156	156	33	187	3.061801e+01	1.693820e+02	8.500000e-01	8.469099e-01	8.469099e-01	4
157	157	32	189	3.061801e+01	1.693820e+02	8.552036e-01	8.469099e-01	8.469099e-01	4
158	158	27	178	3.061801e+01	1.693820e+02	8.682927e-01	8.469099e-01	8.469099e-01	4
159	159	28	178	3.061801e+01	1.693820e+02	8.640777e-01	8.469099e-01	8.469099e-01	4
160	160	32	149	3.061801e+01	1.693820e+02	8.232044e-01	8.469099e-01	8.469099e-01	4
161	161	22	158	3.061801e+01	1.693820e+02	8.777778e-01	8.469099e-01	8.469099e-01	4
162	162	26	161	3.061801e+01	1.693820e+02	8.609626e-01	8.469099e-01	8.469099e-01	4
163	163	45	173	3.061801e+01	1.693820e+02	7.935780e-01	8.469099e-01	8.469099e-01	4
164	164	36	162	3.061801e+01	1.693820e+02	8.181818e-01	8.469099e-01	8.469099e-01	4
165	165	45	139	3.061801e+01	1.693820e+02	7.554348e-01	8.469099e-01	8.469099e-01	4
166	166	33	159	3.061801e+01	1.693820e+02	8.281250e-01	8.469099e-01	8.469099e-01	4
167	167	33	188	3.061801e+01	1.693820e+02	8.506787e-01	8.469099e-01	8.469099e-01	4
168	168	34	162	3.061801e+01	1.693820e+02	8.265306e-01	8.469099e-01	8.469099e-01	4
169	169	30	144	3.061801e+01	1.693820e+02	8.275862e-01	8.469099e-01	8.469099e-01	4
170	170	31	210	3.061801e+01	1.693820e+02	8.713693e-01	8.469099e-01	8.469099e-01	4
171	171	31	175	3.061801e+01	1.693820e+02	8.495146e-01	8.469099e-01	8.469099e-01	4
172	172	35	158	3.061801e+01	1.693820e+02	8.186528e-01	8.469099e-01	8.469099e-01	4
173	173	38	158	3.061801e+01	1.693820e+02	8.061224e-01	8.469099e-01	8.469099e-01	4
174	174	19	177	3.061801e+01	1.693820e+02	9.030612e-01	8.469099e-01	8.469099e-01	4
175	175	28	187	3.061801e+01	1.693820e+02	8.697674e-01	8.469099e-01	8.469099e-01	4
176	176	34	192	3.061801e+01	1.693820e+02	8.495575e-01	8.469099e-01	8.469099e-01	4
177	177	27	193	3.061801e+01	1.693820e+02	8.772727e-01	8.469099e-01	8.469099e-01	4
178	178	31	184	3.061801e+01	1.693820e+02	8.558140e-01	8.469099e-01	8.469099e-01	4
179	179	24	172	3.061801e+01	1.693820e+02	8.775510e-01	8.469099e-01	8.469099e-01	4
180	180	30	199	3.061801e+01	1.693820e+02	8.689956e-01	8.469099e-01	8.469099e-01	4
181	181	29	180	3.061801e+01	1.693820e+02	8.612440e-01	8.469099e-01	8.469099e-01	4
182	182	35	158	3.061801e+01	1.693820e+02	8.186528e-01	8.469099e-01	8.469099e-01	4
183	183	31	152	3.061801e+01	1.693820e+02	8.306011e-01	8.469099e-01	8.469099e-01	4
184	184	33	184	3.061801e+01	1.693820e+02	8.479263e-01	8.469099e-01	8.469099e-01	4
185	185	31	184	3.061801e+01	1.693820e+02	8.558140e-01	8.469099e-01	8.469099e-01	4
186	186	29	152	3.061801e+01	1.693820e+02	8.397790e-01	8.469099e-01	8.469099e-01	4
187	187	35	170	3.061801e+01	1.693820e+02	8.292683e-01	8.469099e-01	8.469099e-01	4
188	188	31	165	3.061801e+01	1.693820e+02	8.418367e-01	8.469099e-01	8.469099e-01	4
189	189	39	200	3.061801e+01	1.693820e+02	8.368201e-01	8.469099e-01	8.469099e-01	4
190	190	26	171	3.061801e+01	1.693820e+02	8.680203e-01	8.469099e-01	8.469099e-01	4
191	191	24	168	3.061801e+01	1.693820e+02	8.750000e-01	8.469099e-01	8.469099e-01	4
192	192	30	185	3.061801e+01	1.693820e+02	8.604651e-01	8.469099e-01	8.469099e-01	4
193	193	29	162	3.061801e+01	1.693820e+02	8.481675e-01	8.469099e-01	8.469099e-01	4
194	194	26	160	3.061801e+01	1.693820e+02	8.602151e-01	8.469099e-01	8.469099e-01	4
195	195	23	168	3.061801e+01	1.693820e+02	8.795812e-01	8.469099e-01	8.469099e-01	4
196	196	36	186	3.061801e+01	1.693820e+02	8.378378e-01	8.469099e-01	8.469099e-01	4
197	197	36	160	3.061801e+01	1.693820e+02	8.163265e-01	8.469099e-01	8.469099e-01	4
198	198	21	175	3.061801e+01	1.693820e+02	8.928571e-01	8.469099e-01	8.469099e-01	4
199	199	28	166	3.061801e+01	1.693820e+02	8.556701e-01	8.469099e-01	8.469099e-01	4
200	200	32	169	3.061801e+01	1.693820e+02	8.407960e-01	8.469099e-01	8.469099e-01	4
