# Supplementary material for: Cochaperones convey the energy of ATP hydrolysis for directional action of Hsp90
Source: Nat Commun. 2024 Jan 17;15:569. doi: 10.1038/s41467-024-44847-6 (PMC10794413; doi:10.1038/s41467-024-44847-6)
Supplement: Supplementary file 6 — Source Data [file 41467_2024_44847_MOESM6_ESM.zip › SourceData_Simulations/1_Simulations_0kT/sim_0kT_mol42of200.txt]

coordinates	3.02	155.50	131.02	155.50
time(s)	frame	Idon(a.u.)	Iacc(a.u.)	Idon ideal(a.u.)	Iacc ideal(a.u.)	FRET	FRET ideal (blurr)	FRET ideal	state sequence
1	1	19	181	1.617944e+01	1.838206e+02	9.050000e-01	9.191028e-01	9.191028e-01	4
2	2	9	165	1.617944e+01	1.838206e+02	9.482759e-01	9.191028e-01	9.191028e-01	4
3	3	14	189	1.617944e+01	1.838206e+02	9.310345e-01	9.191028e-01	9.191028e-01	4
4	4	13	164	1.617944e+01	1.838206e+02	9.265537e-01	9.191028e-01	9.191028e-01	4
5	5	21	217	1.617944e+01	1.838206e+02	9.117647e-01	9.191028e-01	9.191028e-01	4
6	6	20	157	1.617944e+01	1.838206e+02	8.870056e-01	9.191028e-01	9.191028e-01	4
7	7	22	196	1.617944e+01	1.838206e+02	8.990826e-01	9.191028e-01	9.191028e-01	4
8	8	9	183	1.617944e+01	1.838206e+02	9.531250e-01	9.191028e-01	9.191028e-01	4
9	9	19	190	1.617944e+01	1.838206e+02	9.090909e-01	9.191028e-01	9.191028e-01	4
10	10	14	178	1.617944e+01	1.838206e+02	9.270833e-01	9.191028e-01	9.191028e-01	4
11	11	14	169	1.617944e+01	1.838206e+02	9.234973e-01	9.191028e-01	9.191028e-01	4
12	12	14	180	1.617944e+01	1.838206e+02	9.278351e-01	9.191028e-01	9.191028e-01	4
13	13	10	193	1.617944e+01	1.838206e+02	9.507389e-01	9.191028e-01	9.191028e-01	4
14	14	15	174	1.617944e+01	1.838206e+02	9.206349e-01	9.191028e-01	9.191028e-01	4
15	15	12	185	1.617944e+01	1.838206e+02	9.390863e-01	9.191028e-01	9.191028e-01	4
16	16	12	180	1.617944e+01	1.838206e+02	9.375000e-01	9.191028e-01	9.191028e-01	4
17	17	23	180	1.617944e+01	1.838206e+02	8.866995e-01	9.191028e-01	9.191028e-01	4
18	18	14	215	1.617944e+01	1.838206e+02	9.388646e-01	9.191028e-01	9.191028e-01	4
19	19	14	188	1.617944e+01	1.838206e+02	9.306931e-01	9.191028e-01	9.191028e-01	4
20	20	20	176	1.617944e+01	1.838206e+02	8.979592e-01	9.191028e-01	9.191028e-01	4
21	21	21	192	1.617944e+01	1.838206e+02	9.014085e-01	9.191028e-01	9.191028e-01	4
22	22	42	160	4.607842e+01	1.539216e+02	7.920792e-01	7.696079e-01	7.308207e-01	3
23	23	54	138	5.383587e+01	1.461641e+02	7.187500e-01	7.308207e-01	7.308207e-01	3
24	24	45	125	5.383587e+01	1.461641e+02	7.352941e-01	7.308207e-01	7.308207e-01	3
25	25	116	83	1.234657e+02	7.653428e+01	4.170854e-01	3.826714e-01	1.453383e-01	2
26	26	180	20	1.732089e+02	2.679106e+01	1.000000e-01	1.339553e-01	1.453383e-01	2
27	27	201	28	1.818286e+02	1.817144e+01	1.222707e-01	9.085722e-02	9.085722e-02	1
28	28	182	17	1.818286e+02	1.817144e+01	8.542714e-02	9.085722e-02	9.085722e-02	1
29	29	36	154	4.160451e+01	1.583955e+02	8.105263e-01	7.919774e-01	9.191028e-01	4
30	30	14	187	1.617944e+01	1.838206e+02	9.303483e-01	9.191028e-01	9.191028e-01	4
31	31	23	190	1.617944e+01	1.838206e+02	8.920188e-01	9.191028e-01	9.191028e-01	4
32	32	17	197	1.617944e+01	1.838206e+02	9.205607e-01	9.191028e-01	9.191028e-01	4
33	33	16	166	1.617944e+01	1.838206e+02	9.120879e-01	9.191028e-01	9.191028e-01	4
34	34	17	190	1.617944e+01	1.838206e+02	9.178744e-01	9.191028e-01	9.191028e-01	4
35	35	16	182	1.617944e+01	1.838206e+02	9.191919e-01	9.191028e-01	9.191028e-01	4
36	36	17	162	1.617944e+01	1.838206e+02	9.050279e-01	9.191028e-01	9.191028e-01	4
37	37	15	177	1.617944e+01	1.838206e+02	9.218750e-01	9.191028e-01	9.191028e-01	4
38	38	19	196	1.617944e+01	1.838206e+02	9.116279e-01	9.191028e-01	9.191028e-01	4
39	39	19	183	1.617944e+01	1.838206e+02	9.059406e-01	9.191028e-01	9.191028e-01	4
40	40	21	195	1.617944e+01	1.838206e+02	9.027778e-01	9.191028e-01	9.191028e-01	4
41	41	17	193	1.617944e+01	1.838206e+02	9.190476e-01	9.191028e-01	9.191028e-01	4
42	42	16	190	1.617944e+01	1.838206e+02	9.223301e-01	9.191028e-01	9.191028e-01	4
43	43	16	170	1.617944e+01	1.838206e+02	9.139785e-01	9.191028e-01	9.191028e-01	4
44	44	18	181	1.617944e+01	1.838206e+02	9.095477e-01	9.191028e-01	9.191028e-01	4
45	45	15	164	1.617944e+01	1.838206e+02	9.162011e-01	9.191028e-01	9.191028e-01	4
46	46	16	167	1.617944e+01	1.838206e+02	9.125683e-01	9.191028e-01	9.191028e-01	4
47	47	16	161	1.617944e+01	1.838206e+02	9.096045e-01	9.191028e-01	9.191028e-01	4
48	48	10	198	1.617944e+01	1.838206e+02	9.519231e-01	9.191028e-01	9.191028e-01	4
49	49	15	185	1.617944e+01	1.838206e+02	9.250000e-01	9.191028e-01	9.191028e-01	4
50	50	11	200	1.617944e+01	1.838206e+02	9.478673e-01	9.191028e-01	9.191028e-01	4
51	51	19	187	1.617944e+01	1.838206e+02	9.077670e-01	9.191028e-01	9.191028e-01	4
52	52	16	167	1.617944e+01	1.838206e+02	9.125683e-01	9.191028e-01	9.191028e-01	4
53	53	12	181	1.617944e+01	1.838206e+02	9.378238e-01	9.191028e-01	9.191028e-01	4
54	54	15	195	1.617944e+01	1.838206e+02	9.285714e-01	9.191028e-01	9.191028e-01	4
55	55	17	166	1.617944e+01	1.838206e+02	9.071038e-01	9.191028e-01	9.191028e-01	4
56	56	16	159	1.617944e+01	1.838206e+02	9.085714e-01	9.191028e-01	9.191028e-01	4
57	57	15	199	1.617944e+01	1.838206e+02	9.299065e-01	9.191028e-01	9.191028e-01	4
58	58	12	178	1.617944e+01	1.838206e+02	9.368421e-01	9.191028e-01	9.191028e-01	4
59	59	21	176	1.617944e+01	1.838206e+02	8.934010e-01	9.191028e-01	9.191028e-01	4
60	60	17	167	1.617944e+01	1.838206e+02	9.076087e-01	9.191028e-01	9.191028e-01	4
61	61	7	181	1.617944e+01	1.838206e+02	9.627660e-01	9.191028e-01	9.191028e-01	4
62	62	11	161	1.617944e+01	1.838206e+02	9.360465e-01	9.191028e-01	9.191028e-01	4
63	63	13	181	1.617944e+01	1.838206e+02	9.329897e-01	9.191028e-01	9.191028e-01	4
64	64	26	186	1.617944e+01	1.838206e+02	8.773585e-01	9.191028e-01	9.191028e-01	4
65	65	13	196	1.617944e+01	1.838206e+02	9.377990e-01	9.191028e-01	9.191028e-01	4
66	66	18	160	1.617944e+01	1.838206e+02	8.988764e-01	9.191028e-01	9.191028e-01	4
67	67	22	161	1.617944e+01	1.838206e+02	8.797814e-01	9.191028e-01	9.191028e-01	4
68	68	15	177	1.617944e+01	1.838206e+02	9.218750e-01	9.191028e-01	9.191028e-01	4
69	69	18	200	1.617944e+01	1.838206e+02	9.174312e-01	9.191028e-01	9.191028e-01	4
70	70	11	164	1.617944e+01	1.838206e+02	9.371429e-01	9.191028e-01	9.191028e-01	4
71	71	15	164	1.617944e+01	1.838206e+02	9.162011e-01	9.191028e-01	9.191028e-01	4
72	72	20	185	1.617944e+01	1.838206e+02	9.024390e-01	9.191028e-01	9.191028e-01	4
73	73	15	189	1.617944e+01	1.838206e+02	9.264706e-01	9.191028e-01	9.191028e-01	4
74	74	21	184	1.617944e+01	1.838206e+02	8.975610e-01	9.191028e-01	9.191028e-01	4
75	75	14	195	1.617944e+01	1.838206e+02	9.330144e-01	9.191028e-01	9.191028e-01	4
76	76	13	174	1.617944e+01	1.838206e+02	9.304813e-01	9.191028e-01	9.191028e-01	4
77	77	14	196	1.617944e+01	1.838206e+02	9.333333e-01	9.191028e-01	9.191028e-01	4
78	78	17	171	1.617944e+01	1.838206e+02	9.095745e-01	9.191028e-01	9.191028e-01	4
79	79	14	188	1.617944e+01	1.838206e+02	9.306931e-01	9.191028e-01	9.191028e-01	4
80	80	5	187	1.617944e+01	1.838206e+02	9.739583e-01	9.191028e-01	9.191028e-01	4
81	81	13	179	1.617944e+01	1.838206e+02	9.322917e-01	9.191028e-01	9.191028e-01	4
82	82	11	161	1.617944e+01	1.838206e+02	9.360465e-01	9.191028e-01	9.191028e-01	4
83	83	12	180	1.617944e+01	1.838206e+02	9.375000e-01	9.191028e-01	9.191028e-01	4
84	84	11	182	1.617944e+01	1.838206e+02	9.430052e-01	9.191028e-01	9.191028e-01	4
85	85	17	205	1.617944e+01	1.838206e+02	9.234234e-01	9.191028e-01	9.191028e-01	4
86	86	16	174	1.617944e+01	1.838206e+02	9.157895e-01	9.191028e-01	9.191028e-01	4
87	87	18	180	1.617944e+01	1.838206e+02	9.090909e-01	9.191028e-01	9.191028e-01	4
88	88	13	190	1.617944e+01	1.838206e+02	9.359606e-01	9.191028e-01	9.191028e-01	4
89	89	14	170	1.617944e+01	1.838206e+02	9.239130e-01	9.191028e-01	9.191028e-01	4
90	90	17	198	1.617944e+01	1.838206e+02	9.209302e-01	9.191028e-01	9.191028e-01	4
91	91	15	175	1.617944e+01	1.838206e+02	9.210526e-01	9.191028e-01	9.191028e-01	4
92	92	22	173	1.617944e+01	1.838206e+02	8.871795e-01	9.191028e-01	9.191028e-01	4
93	93	20	148	1.617944e+01	1.838206e+02	8.809524e-01	9.191028e-01	9.191028e-01	4
94	94	15	184	1.617944e+01	1.838206e+02	9.246231e-01	9.191028e-01	9.191028e-01	4
95	95	15	189	1.617944e+01	1.838206e+02	9.264706e-01	9.191028e-01	9.191028e-01	4
96	96	25	190	1.617944e+01	1.838206e+02	8.837209e-01	9.191028e-01	9.191028e-01	4
97	97	17	193	1.617944e+01	1.838206e+02	9.190476e-01	9.191028e-01	9.191028e-01	4
98	98	17	184	1.617944e+01	1.838206e+02	9.154229e-01	9.191028e-01	9.191028e-01	4
99	99	17	171	1.617944e+01	1.838206e+02	9.095745e-01	9.191028e-01	9.191028e-01	4
100	100	13	189	1.617944e+01	1.838206e+02	9.356436e-01	9.191028e-01	9.191028e-01	4
101	101	17	177	1.617944e+01	1.838206e+02	9.123711e-01	9.191028e-01	9.191028e-01	4
102	102	12	184	1.617944e+01	1.838206e+02	9.387755e-01	9.191028e-01	9.191028e-01	4
103	103	21	172	1.617944e+01	1.838206e+02	8.911917e-01	9.191028e-01	9.191028e-01	4
104	104	14	185	1.617944e+01	1.838206e+02	9.296482e-01	9.191028e-01	9.191028e-01	4
105	105	24	188	1.617944e+01	1.838206e+02	8.867925e-01	9.191028e-01	9.191028e-01	4
106	106	20	183	1.617944e+01	1.838206e+02	9.014778e-01	9.191028e-01	9.191028e-01	4
107	107	18	196	1.617944e+01	1.838206e+02	9.158879e-01	9.191028e-01	9.191028e-01	4
108	108	20	166	1.617944e+01	1.838206e+02	8.924731e-01	9.191028e-01	9.191028e-01	4
109	109	15	189	1.617944e+01	1.838206e+02	9.264706e-01	9.191028e-01	9.191028e-01	4
110	110	17	183	1.617944e+01	1.838206e+02	9.150000e-01	9.191028e-01	9.191028e-01	4
111	111	11	163	1.617944e+01	1.838206e+02	9.367816e-01	9.191028e-01	9.191028e-01	4
112	112	17	162	1.617944e+01	1.838206e+02	9.050279e-01	9.191028e-01	9.191028e-01	4
113	113	15	191	1.617944e+01	1.838206e+02	9.271845e-01	9.191028e-01	9.191028e-01	4
114	114	11	171	1.617944e+01	1.838206e+02	9.395604e-01	9.191028e-01	9.191028e-01	4
115	115	16	191	1.617944e+01	1.838206e+02	9.227053e-01	9.191028e-01	9.191028e-01	4
116	116	16	197	1.617944e+01	1.838206e+02	9.248826e-01	9.191028e-01	9.191028e-01	4
117	117	11	190	1.617944e+01	1.838206e+02	9.452736e-01	9.191028e-01	9.191028e-01	4
118	118	18	193	1.617944e+01	1.838206e+02	9.146919e-01	9.191028e-01	9.191028e-01	4
119	119	16	176	1.617944e+01	1.838206e+02	9.166667e-01	9.191028e-01	9.191028e-01	4
120	120	19	192	1.617944e+01	1.838206e+02	9.099526e-01	9.191028e-01	9.191028e-01	4
121	121	17	168	1.617944e+01	1.838206e+02	9.081081e-01	9.191028e-01	9.191028e-01	4
122	122	19	179	1.617944e+01	1.838206e+02	9.040404e-01	9.191028e-01	9.191028e-01	4
123	123	24	177	1.617944e+01	1.838206e+02	8.805970e-01	9.191028e-01	9.191028e-01	4
124	124	20	187	1.617944e+01	1.838206e+02	9.033816e-01	9.191028e-01	9.191028e-01	4
125	125	18	170	1.617944e+01	1.838206e+02	9.042553e-01	9.191028e-01	9.191028e-01	4
126	126	22	172	1.617944e+01	1.838206e+02	8.865979e-01	9.191028e-01	9.191028e-01	4
127	127	14	177	1.617944e+01	1.838206e+02	9.267016e-01	9.191028e-01	9.191028e-01	4
128	128	14	167	1.617944e+01	1.838206e+02	9.226519e-01	9.191028e-01	9.191028e-01	4
129	129	20	185	1.617944e+01	1.838206e+02	9.024390e-01	9.191028e-01	9.191028e-01	4
130	130	16	170	1.617944e+01	1.838206e+02	9.139785e-01	9.191028e-01	9.191028e-01	4
131	131	37	158	3.743739e+01	1.625626e+02	8.102564e-01	8.128131e-01	7.308207e-01	3
132	132	127	69	1.283028e+02	7.169723e+01	3.520408e-01	3.584861e-01	1.453383e-01	2
133	133	125	70	1.242748e+02	7.572517e+01	3.589744e-01	3.786259e-01	1.453383e-01	2
134	134	180	27	1.709323e+02	2.906767e+01	1.304348e-01	1.453383e-01	1.453383e-01	2
135	135	178	21	1.709323e+02	2.906767e+01	1.055276e-01	1.453383e-01	1.453383e-01	2
136	136	205	26	1.709323e+02	2.906767e+01	1.125541e-01	1.453383e-01	1.453383e-01	2
137	137	163	30	1.709323e+02	2.906767e+01	1.554404e-01	1.453383e-01	1.453383e-01	2
138	138	185	19	1.768702e+02	2.312982e+01	9.313725e-02	1.156491e-01	9.085722e-02	1
139	139	181	21	1.818286e+02	1.817144e+01	1.039604e-01	9.085722e-02	9.085722e-02	1
140	140	180	13	1.818286e+02	1.817144e+01	6.735751e-02	9.085722e-02	9.085722e-02	1
141	141	184	20	1.818286e+02	1.817144e+01	9.803922e-02	9.085722e-02	9.085722e-02	1
142	142	183	21	1.818286e+02	1.817144e+01	1.029412e-01	9.085722e-02	9.085722e-02	1
143	143	169	15	1.818286e+02	1.817144e+01	8.152174e-02	9.085722e-02	9.085722e-02	1
144	144	220	23	1.818286e+02	1.817144e+01	9.465021e-02	9.085722e-02	9.085722e-02	1
145	145	176	19	1.818286e+02	1.817144e+01	9.743590e-02	9.085722e-02	9.085722e-02	1
146	146	211	19	1.818286e+02	1.817144e+01	8.260870e-02	9.085722e-02	9.085722e-02	1
147	147	188	26	1.818286e+02	1.817144e+01	1.214953e-01	9.085722e-02	9.085722e-02	1
148	148	186	17	1.818286e+02	1.817144e+01	8.374384e-02	9.085722e-02	9.085722e-02	1
149	149	164	17	1.818286e+02	1.817144e+01	9.392265e-02	9.085722e-02	9.085722e-02	1
150	150	185	25	1.818286e+02	1.817144e+01	1.190476e-01	9.085722e-02	9.085722e-02	1
151	151	191	17	1.818286e+02	1.817144e+01	8.173077e-02	9.085722e-02	9.085722e-02	1
152	152	187	17	1.818286e+02	1.817144e+01	8.333333e-02	9.085722e-02	9.085722e-02	1
153	153	182	19	1.818286e+02	1.817144e+01	9.452736e-02	9.085722e-02	9.085722e-02	1
154	154	206	20	1.818286e+02	1.817144e+01	8.849558e-02	9.085722e-02	9.085722e-02	1
155	155	178	17	1.818286e+02	1.817144e+01	8.717949e-02	9.085722e-02	9.085722e-02	1
156	156	192	25	1.818286e+02	1.817144e+01	1.152074e-01	9.085722e-02	9.085722e-02	1
157	157	185	12	1.818286e+02	1.817144e+01	6.091371e-02	9.085722e-02	9.085722e-02	1
158	158	189	26	1.711530e+02	2.884704e+01	1.209302e-01	1.442352e-01	9.085722e-02	1
159	159	21	187	1.617944e+01	1.838206e+02	8.990385e-01	9.191028e-01	9.191028e-01	4
160	160	10	166	1.617944e+01	1.838206e+02	9.431818e-01	9.191028e-01	9.191028e-01	4
161	161	6	143	1.617944e+01	1.838206e+02	9.597315e-01	9.191028e-01	9.191028e-01	4
162	162	12	191	1.617944e+01	1.838206e+02	9.408867e-01	9.191028e-01	9.191028e-01	4
163	163	13	194	1.617944e+01	1.838206e+02	9.371981e-01	9.191028e-01	9.191028e-01	4
164	164	21	172	1.617944e+01	1.838206e+02	8.911917e-01	9.191028e-01	9.191028e-01	4
165	165	12	182	1.617944e+01	1.838206e+02	9.381443e-01	9.191028e-01	9.191028e-01	4
166	166	24	204	1.617944e+01	1.838206e+02	8.947368e-01	9.191028e-01	9.191028e-01	4
167	167	14	196	1.617944e+01	1.838206e+02	9.333333e-01	9.191028e-01	9.191028e-01	4
168	168	13	185	1.617944e+01	1.838206e+02	9.343434e-01	9.191028e-01	9.191028e-01	4
169	169	17	184	1.617944e+01	1.838206e+02	9.154229e-01	9.191028e-01	9.191028e-01	4
170	170	10	187	1.617944e+01	1.838206e+02	9.492386e-01	9.191028e-01	9.191028e-01	4
171	171	20	201	1.617944e+01	1.838206e+02	9.095023e-01	9.191028e-01	9.191028e-01	4
172	172	18	170	1.617944e+01	1.838206e+02	9.042553e-01	9.191028e-01	9.191028e-01	4
173	173	16	179	1.617944e+01	1.838206e+02	9.179487e-01	9.191028e-01	9.191028e-01	4
174	174	16	171	1.617944e+01	1.838206e+02	9.144385e-01	9.191028e-01	9.191028e-01	4
175	175	12	194	1.617944e+01	1.838206e+02	9.417476e-01	9.191028e-01	9.191028e-01	4
176	176	11	188	1.617944e+01	1.838206e+02	9.447236e-01	9.191028e-01	9.191028e-01	4
177	177	22	170	1.617944e+01	1.838206e+02	8.854167e-01	9.191028e-01	9.191028e-01	4
178	178	20	175	1.617944e+01	1.838206e+02	8.974359e-01	9.191028e-01	9.191028e-01	4
179	179	14	198	1.617944e+01	1.838206e+02	9.339623e-01	9.191028e-01	9.191028e-01	4
180	180	20	198	1.617944e+01	1.838206e+02	9.082569e-01	9.191028e-01	9.191028e-01	4
181	181	15	152	1.617944e+01	1.838206e+02	9.101796e-01	9.191028e-01	9.191028e-01	4
182	182	12	162	1.617944e+01	1.838206e+02	9.310345e-01	9.191028e-01	9.191028e-01	4
183	183	21	175	1.617944e+01	1.838206e+02	8.928571e-01	9.191028e-01	9.191028e-01	4
184	184	13	201	1.617944e+01	1.838206e+02	9.392523e-01	9.191028e-01	9.191028e-01	4
185	185	12	177	1.617944e+01	1.838206e+02	9.365079e-01	9.191028e-01	9.191028e-01	4
186	186	11	167	1.617944e+01	1.838206e+02	9.382022e-01	9.191028e-01	9.191028e-01	4
187	187	15	178	1.617944e+01	1.838206e+02	9.222798e-01	9.191028e-01	9.191028e-01	4
188	188	13	190	1.617944e+01	1.838206e+02	9.359606e-01	9.191028e-01	9.191028e-01	4
189	189	11	178	1.617944e+01	1.838206e+02	9.417989e-01	9.191028e-01	9.191028e-01	4
190	190	17	181	1.617944e+01	1.838206e+02	9.141414e-01	9.191028e-01	9.191028e-01	4
191	191	18	202	1.617944e+01	1.838206e+02	9.181818e-01	9.191028e-01	9.191028e-01	4
192	192	23	198	1.617944e+01	1.838206e+02	8.959276e-01	9.191028e-01	9.191028e-01	4
193	193	27	161	1.617944e+01	1.838206e+02	8.563830e-01	9.191028e-01	9.191028e-01	4
194	194	14	180	1.617944e+01	1.838206e+02	9.278351e-01	9.191028e-01	9.191028e-01	4
195	195	15	205	1.617944e+01	1.838206e+02	9.318182e-01	9.191028e-01	9.191028e-01	4
196	196	13	205	1.617944e+01	1.838206e+02	9.403670e-01	9.191028e-01	9.191028e-01	4
197	197	17	182	1.617944e+01	1.838206e+02	9.145729e-01	9.191028e-01	9.191028e-01	4
198	198	15	198	1.617944e+01	1.838206e+02	9.295775e-01	9.191028e-01	9.191028e-01	4
199	199	15	177	1.617944e+01	1.838206e+02	9.218750e-01	9.191028e-01	9.191028e-01	4
200	200	12	188	1.617944e+01	1.838206e+02	9.400000e-01	9.191028e-01	9.191028e-01	4
