# Supplementary material for: Cochaperones convey the energy of ATP hydrolysis for directional action of Hsp90
Source: Nat Commun. 2024 Jan 17;15:569. doi: 10.1038/s41467-024-44847-6 (PMC10794413; doi:10.1038/s41467-024-44847-6)
Supplement: Supplementary file 6 — Source Data [file 41467_2024_44847_MOESM6_ESM.zip › SourceData_Simulations/1_Simulations_0kT/sim_0kT_mol43of200.txt]

coordinates	56.44	244.79	184.44	244.79
time(s)	frame	Idon(a.u.)	Iacc(a.u.)	Idon ideal(a.u.)	Iacc ideal(a.u.)	FRET	FRET ideal (blurr)	FRET ideal	state sequence
1	1	218	6	1.910954e+02	8.904613e+00	2.678571e-02	4.452307e-02	4.452307e-02	1
2	2	195	10	1.910954e+02	8.904613e+00	4.878049e-02	4.452307e-02	4.452307e-02	1
3	3	196	7	1.910954e+02	8.904613e+00	3.448276e-02	4.452307e-02	4.452307e-02	1
4	4	189	7	1.910954e+02	8.904613e+00	3.571429e-02	4.452307e-02	4.452307e-02	1
5	5	215	9	1.910954e+02	8.904613e+00	4.017857e-02	4.452307e-02	4.452307e-02	1
6	6	189	12	1.910954e+02	8.904613e+00	5.970149e-02	4.452307e-02	4.452307e-02	1
7	7	194	15	1.910954e+02	8.904613e+00	7.177033e-02	4.452307e-02	4.452307e-02	1
8	8	203	8	1.910954e+02	8.904613e+00	3.791469e-02	4.452307e-02	4.452307e-02	1
9	9	176	7	1.910954e+02	8.904613e+00	3.825137e-02	4.452307e-02	4.452307e-02	1
10	10	196	7	1.910954e+02	8.904613e+00	3.448276e-02	4.452307e-02	4.452307e-02	1
11	11	212	7	1.910954e+02	8.904613e+00	3.196347e-02	4.452307e-02	4.452307e-02	1
12	12	175	10	1.910954e+02	8.904613e+00	5.405405e-02	4.452307e-02	4.452307e-02	1
13	13	203	7	1.910954e+02	8.904613e+00	3.333333e-02	4.452307e-02	4.452307e-02	1
14	14	186	10	1.910954e+02	8.904613e+00	5.102041e-02	4.452307e-02	4.452307e-02	1
15	15	184	7	1.910954e+02	8.904613e+00	3.664921e-02	4.452307e-02	4.452307e-02	1
16	16	179	8	1.910954e+02	8.904613e+00	4.278075e-02	4.452307e-02	4.452307e-02	1
17	17	195	6	1.910954e+02	8.904613e+00	2.985075e-02	4.452307e-02	4.452307e-02	1
18	18	178	6	1.910954e+02	8.904613e+00	3.260870e-02	4.452307e-02	4.452307e-02	1
19	19	181	9	1.910954e+02	8.904613e+00	4.736842e-02	4.452307e-02	4.452307e-02	1
20	20	176	6	1.921464e+02	7.853577e+00	3.296703e-02	3.926789e-02	4.452307e-02	1
21	21	205	1	1.994665e+02	5.334837e-01	4.854369e-03	2.667418e-03	2.667418e-03	2
22	22	191	0	1.994665e+02	5.334837e-01	0	2.667418e-03	2.667418e-03	2
23	23	189	0	1.994665e+02	5.334837e-01	0	2.667418e-03	2.667418e-03	2
24	24	211	0	1.994665e+02	5.334837e-01	0	2.667418e-03	2.667418e-03	2
25	25	202	1	1.994665e+02	5.334837e-01	4.926108e-03	2.667418e-03	2.667418e-03	2
26	26	216	0	1.994665e+02	5.334837e-01	0	2.667418e-03	2.667418e-03	2
27	27	138	66	1.407290e+02	5.927102e+01	3.235294e-01	2.963551e-01	2.667418e-03	2
28	28	40	154	4.364417e+01	1.563558e+02	7.938144e-01	7.817791e-01	7.817791e-01	3
29	29	43	174	4.364417e+01	1.563558e+02	8.018433e-01	7.817791e-01	7.817791e-01	3
30	30	158	40	1.687517e+02	3.124827e+01	2.020202e-01	1.562414e-01	2.667418e-03	2
31	31	238	2	1.994665e+02	5.334837e-01	8.333333e-03	2.667418e-03	2.667418e-03	2
32	32	211	1	1.994665e+02	5.334837e-01	4.716981e-03	2.667418e-03	2.667418e-03	2
33	33	184	1	1.994665e+02	5.334837e-01	5.405405e-03	2.667418e-03	2.667418e-03	2
34	34	218	0	1.994665e+02	5.334837e-01	0	2.667418e-03	2.667418e-03	2
35	35	140	62	1.384689e+02	6.153108e+01	3.069307e-01	3.076554e-01	2.667418e-03	2
36	36	54	146	4.450476e+01	1.554952e+02	7.300000e-01	7.774762e-01	7.763829e-01	4
37	37	35	157	4.472341e+01	1.552766e+02	8.177083e-01	7.763829e-01	7.763829e-01	4
38	38	41	143	4.472341e+01	1.552766e+02	7.771739e-01	7.763829e-01	7.763829e-01	4
39	39	43	135	4.472341e+01	1.552766e+02	7.584270e-01	7.763829e-01	7.763829e-01	4
40	40	47	160	4.472341e+01	1.552766e+02	7.729469e-01	7.763829e-01	7.763829e-01	4
41	41	42	114	4.472341e+01	1.552766e+02	7.307692e-01	7.763829e-01	7.763829e-01	4
42	42	48	167	4.472341e+01	1.552766e+02	7.767442e-01	7.763829e-01	7.763829e-01	4
43	43	41	144	4.472341e+01	1.552766e+02	7.783784e-01	7.763829e-01	7.763829e-01	4
44	44	42	141	4.472341e+01	1.552766e+02	7.704918e-01	7.763829e-01	7.763829e-01	4
45	45	66	140	4.472341e+01	1.552766e+02	6.796117e-01	7.763829e-01	7.763829e-01	4
46	46	41	166	4.472341e+01	1.552766e+02	8.019324e-01	7.763829e-01	7.763829e-01	4
47	47	42	155	4.472341e+01	1.552766e+02	7.868020e-01	7.763829e-01	7.763829e-01	4
48	48	37	154	4.472341e+01	1.552766e+02	8.062827e-01	7.763829e-01	7.763829e-01	4
49	49	48	160	4.472341e+01	1.552766e+02	7.692308e-01	7.763829e-01	7.763829e-01	4
50	50	48	155	4.472341e+01	1.552766e+02	7.635468e-01	7.763829e-01	7.763829e-01	4
51	51	48	138	4.472341e+01	1.552766e+02	7.419355e-01	7.763829e-01	7.763829e-01	4
52	52	43	160	4.472341e+01	1.552766e+02	7.881773e-01	7.763829e-01	7.763829e-01	4
53	53	47	154	4.472341e+01	1.552766e+02	7.661692e-01	7.763829e-01	7.763829e-01	4
54	54	36	148	4.472341e+01	1.552766e+02	8.043478e-01	7.763829e-01	7.763829e-01	4
55	55	37	146	4.472341e+01	1.552766e+02	7.978142e-01	7.763829e-01	7.763829e-01	4
56	56	42	153	4.472341e+01	1.552766e+02	7.846154e-01	7.763829e-01	7.763829e-01	4
57	57	50	157	4.472341e+01	1.552766e+02	7.584541e-01	7.763829e-01	7.763829e-01	4
58	58	43	158	4.472341e+01	1.552766e+02	7.860697e-01	7.763829e-01	7.763829e-01	4
59	59	54	153	4.472341e+01	1.552766e+02	7.391304e-01	7.763829e-01	7.763829e-01	4
60	60	41	162	4.472341e+01	1.552766e+02	7.980296e-01	7.763829e-01	7.763829e-01	4
61	61	30	164	4.472341e+01	1.552766e+02	8.453608e-01	7.763829e-01	7.763829e-01	4
62	62	52	161	4.472341e+01	1.552766e+02	7.558685e-01	7.763829e-01	7.763829e-01	4
63	63	46	158	4.472341e+01	1.552766e+02	7.745098e-01	7.763829e-01	7.763829e-01	4
64	64	51	151	4.472341e+01	1.552766e+02	7.475248e-01	7.763829e-01	7.763829e-01	4
65	65	52	152	4.472341e+01	1.552766e+02	7.450980e-01	7.763829e-01	7.763829e-01	4
66	66	49	162	4.472341e+01	1.552766e+02	7.677725e-01	7.763829e-01	7.763829e-01	4
67	67	38	159	4.472341e+01	1.552766e+02	8.071066e-01	7.763829e-01	7.763829e-01	4
68	68	41	162	4.472341e+01	1.552766e+02	7.980296e-01	7.763829e-01	7.763829e-01	4
69	69	44	154	4.472341e+01	1.552766e+02	7.777778e-01	7.763829e-01	7.763829e-01	4
70	70	46	138	4.472341e+01	1.552766e+02	7.500000e-01	7.763829e-01	7.763829e-01	4
71	71	53	165	4.472341e+01	1.552766e+02	7.568807e-01	7.763829e-01	7.763829e-01	4
72	72	35	152	4.472341e+01	1.552766e+02	8.128342e-01	7.763829e-01	7.763829e-01	4
73	73	49	145	4.472341e+01	1.552766e+02	7.474227e-01	7.763829e-01	7.763829e-01	4
74	74	36	143	4.472341e+01	1.552766e+02	7.988827e-01	7.763829e-01	7.763829e-01	4
75	75	37	175	4.472341e+01	1.552766e+02	8.254717e-01	7.763829e-01	7.763829e-01	4
76	76	43	154	4.472341e+01	1.552766e+02	7.817259e-01	7.763829e-01	7.763829e-01	4
77	77	49	141	4.472341e+01	1.552766e+02	7.421053e-01	7.763829e-01	7.763829e-01	4
78	78	52	132	4.472341e+01	1.552766e+02	7.173913e-01	7.763829e-01	7.763829e-01	4
79	79	40	166	4.367036e+01	1.563296e+02	8.058252e-01	7.816482e-01	7.817791e-01	3
80	80	46	167	4.364417e+01	1.563558e+02	7.840376e-01	7.817791e-01	7.817791e-01	3
81	81	47	172	4.364417e+01	1.563558e+02	7.853881e-01	7.817791e-01	7.817791e-01	3
82	82	43	135	4.364417e+01	1.563558e+02	7.584270e-01	7.817791e-01	7.817791e-01	3
83	83	38	160	4.364417e+01	1.563558e+02	8.080808e-01	7.817791e-01	7.817791e-01	3
84	84	43	154	4.470532e+01	1.552947e+02	7.817259e-01	7.764734e-01	7.763829e-01	4
85	85	46	142	4.472341e+01	1.552766e+02	7.553191e-01	7.763829e-01	7.763829e-01	4
86	86	49	169	4.472341e+01	1.552766e+02	7.752294e-01	7.763829e-01	7.763829e-01	4
87	87	50	165	4.472341e+01	1.552766e+02	7.674419e-01	7.763829e-01	7.763829e-01	4
88	88	43	158	4.472341e+01	1.552766e+02	7.860697e-01	7.763829e-01	7.763829e-01	4
89	89	39	139	4.472341e+01	1.552766e+02	7.808989e-01	7.763829e-01	7.763829e-01	4
90	90	50	147	4.472341e+01	1.552766e+02	7.461929e-01	7.763829e-01	7.763829e-01	4
91	91	54	168	4.472341e+01	1.552766e+02	7.567568e-01	7.763829e-01	7.763829e-01	4
92	92	55	158	4.472341e+01	1.552766e+02	7.417840e-01	7.763829e-01	7.763829e-01	4
93	93	41	132	4.472341e+01	1.552766e+02	7.630058e-01	7.763829e-01	7.763829e-01	4
94	94	31	179	4.472341e+01	1.552766e+02	8.523810e-01	7.763829e-01	7.763829e-01	4
95	95	52	140	4.472341e+01	1.552766e+02	7.291667e-01	7.763829e-01	7.763829e-01	4
96	96	51	161	4.472341e+01	1.552766e+02	7.594340e-01	7.763829e-01	7.763829e-01	4
97	97	52	146	4.472341e+01	1.552766e+02	7.373737e-01	7.763829e-01	7.763829e-01	4
98	98	41	139	4.472341e+01	1.552766e+02	7.722222e-01	7.763829e-01	7.763829e-01	4
99	99	50	149	4.472341e+01	1.552766e+02	7.487437e-01	7.763829e-01	7.763829e-01	4
100	100	62	139	6.930054e+01	1.306995e+02	6.915423e-01	6.534973e-01	7.763829e-01	4
101	101	173	11	1.910954e+02	8.904613e+00	5.978261e-02	4.452307e-02	4.452307e-02	1
102	102	204	6	1.910954e+02	8.904613e+00	2.857143e-02	4.452307e-02	4.452307e-02	1
103	103	185	9	1.910954e+02	8.904613e+00	4.639175e-02	4.452307e-02	4.452307e-02	1
104	104	159	13	1.910954e+02	8.904613e+00	7.558140e-02	4.452307e-02	4.452307e-02	1
105	105	207	8	1.910954e+02	8.904613e+00	3.720930e-02	4.452307e-02	4.452307e-02	1
106	106	211	10	1.910954e+02	8.904613e+00	4.524887e-02	4.452307e-02	4.452307e-02	1
107	107	171	7	1.910954e+02	8.904613e+00	3.932584e-02	4.452307e-02	4.452307e-02	1
108	108	206	8	1.910954e+02	8.904613e+00	3.738318e-02	4.452307e-02	4.452307e-02	1
109	109	181	8	1.910954e+02	8.904613e+00	4.232804e-02	4.452307e-02	4.452307e-02	1
110	110	178	11	1.910954e+02	8.904613e+00	5.820106e-02	4.452307e-02	4.452307e-02	1
111	111	194	6	1.910954e+02	8.904613e+00	3.000000e-02	4.452307e-02	4.452307e-02	1
112	112	184	11	1.910954e+02	8.904613e+00	5.641026e-02	4.452307e-02	4.452307e-02	1
113	113	200	7	1.910954e+02	8.904613e+00	3.381643e-02	4.452307e-02	4.452307e-02	1
114	114	199	8	1.910954e+02	8.904613e+00	3.864734e-02	4.452307e-02	4.452307e-02	1
115	115	195	14	1.910954e+02	8.904613e+00	6.698565e-02	4.452307e-02	4.452307e-02	1
116	116	178	9	1.910954e+02	8.904613e+00	4.812834e-02	4.452307e-02	4.452307e-02	1
117	117	158	10	1.910954e+02	8.904613e+00	5.952381e-02	4.452307e-02	4.452307e-02	1
118	118	200	10	1.910954e+02	8.904613e+00	4.761905e-02	4.452307e-02	4.452307e-02	1
119	119	170	11	1.910954e+02	8.904613e+00	6.077348e-02	4.452307e-02	4.452307e-02	1
120	120	100	106	1.113532e+02	8.864684e+01	5.145631e-01	4.432342e-01	7.763829e-01	4
121	121	50	164	4.470236e+01	1.552976e+02	7.663551e-01	7.764882e-01	7.763829e-01	4
122	122	36	164	4.364417e+01	1.563558e+02	8.200000e-01	7.817791e-01	7.817791e-01	3
123	123	41	146	4.364417e+01	1.563558e+02	7.807487e-01	7.817791e-01	7.817791e-01	3
124	124	49	162	4.364417e+01	1.563558e+02	7.677725e-01	7.817791e-01	7.817791e-01	3
125	125	51	149	4.364417e+01	1.563558e+02	7.450000e-01	7.817791e-01	7.817791e-01	3
126	126	33	174	4.364417e+01	1.563558e+02	8.405797e-01	7.817791e-01	7.817791e-01	3
127	127	40	134	4.457092e+01	1.554291e+02	7.701149e-01	7.771454e-01	7.763829e-01	4
128	128	39	165	4.472341e+01	1.552766e+02	8.088235e-01	7.763829e-01	7.763829e-01	4
129	129	54	171	4.472341e+01	1.552766e+02	7.600000e-01	7.763829e-01	7.763829e-01	4
130	130	33	166	4.472341e+01	1.552766e+02	8.341709e-01	7.763829e-01	7.763829e-01	4
131	131	40	174	4.472341e+01	1.552766e+02	8.130841e-01	7.763829e-01	7.763829e-01	4
132	132	43	160	4.472341e+01	1.552766e+02	7.881773e-01	7.763829e-01	7.763829e-01	4
133	133	63	160	4.472341e+01	1.552766e+02	7.174888e-01	7.763829e-01	7.763829e-01	4
134	134	40	150	4.472341e+01	1.552766e+02	7.894737e-01	7.763829e-01	7.763829e-01	4
135	135	51	167	4.472341e+01	1.552766e+02	7.660550e-01	7.763829e-01	7.763829e-01	4
136	136	116	70	1.238766e+02	7.612337e+01	3.763441e-01	3.806168e-01	4.452307e-02	1
137	137	176	3	1.910954e+02	8.904613e+00	1.675978e-02	4.452307e-02	4.452307e-02	1
138	138	212	11	1.910954e+02	8.904613e+00	4.932735e-02	4.452307e-02	4.452307e-02	1
139	139	196	12	1.910954e+02	8.904613e+00	5.769231e-02	4.452307e-02	4.452307e-02	1
140	140	181	14	1.910954e+02	8.904613e+00	7.179487e-02	4.452307e-02	4.452307e-02	1
141	141	164	8	1.910954e+02	8.904613e+00	4.651163e-02	4.452307e-02	4.452307e-02	1
142	142	189	7	1.910954e+02	8.904613e+00	3.571429e-02	4.452307e-02	4.452307e-02	1
143	143	185	12	1.910954e+02	8.904613e+00	6.091371e-02	4.452307e-02	4.452307e-02	1
144	144	199	8	1.910954e+02	8.904613e+00	3.864734e-02	4.452307e-02	4.452307e-02	1
145	145	177	8	1.910954e+02	8.904613e+00	4.324324e-02	4.452307e-02	4.452307e-02	1
146	146	199	7	1.910954e+02	8.904613e+00	3.398058e-02	4.452307e-02	4.452307e-02	1
147	147	198	6	1.910954e+02	8.904613e+00	2.941176e-02	4.452307e-02	4.452307e-02	1
148	148	185	16	1.910954e+02	8.904613e+00	7.960199e-02	4.452307e-02	4.452307e-02	1
149	149	193	9	1.910954e+02	8.904613e+00	4.455446e-02	4.452307e-02	4.452307e-02	1
150	150	184	12	1.910954e+02	8.904613e+00	6.122449e-02	4.452307e-02	4.452307e-02	1
151	151	182	11	1.910954e+02	8.904613e+00	5.699482e-02	4.452307e-02	4.452307e-02	1
152	152	174	9	1.910954e+02	8.904613e+00	4.918033e-02	4.452307e-02	4.452307e-02	1
153	153	204	7	1.910954e+02	8.904613e+00	3.317536e-02	4.452307e-02	4.452307e-02	1
154	154	198	8	1.910954e+02	8.904613e+00	3.883495e-02	4.452307e-02	4.452307e-02	1
155	155	192	7	1.910954e+02	8.904613e+00	3.517588e-02	4.452307e-02	4.452307e-02	1
156	156	174	10	1.910954e+02	8.904613e+00	5.434783e-02	4.452307e-02	4.452307e-02	1
157	157	216	19	1.910954e+02	8.904613e+00	8.085106e-02	4.452307e-02	4.452307e-02	1
158	158	166	5	1.910954e+02	8.904613e+00	2.923977e-02	4.452307e-02	4.452307e-02	1
159	159	193	7	1.910954e+02	8.904613e+00	3.500000e-02	4.452307e-02	4.452307e-02	1
160	160	195	7	1.910954e+02	8.904613e+00	3.465347e-02	4.452307e-02	4.452307e-02	1
161	161	207	7	1.910954e+02	8.904613e+00	3.271028e-02	4.452307e-02	4.452307e-02	1
162	162	192	8	1.910954e+02	8.904613e+00	4.000000e-02	4.452307e-02	4.452307e-02	1
163	163	191	10	1.910954e+02	8.904613e+00	4.975124e-02	4.452307e-02	4.452307e-02	1
164	164	180	9	1.910954e+02	8.904613e+00	4.761905e-02	4.452307e-02	4.452307e-02	1
165	165	201	7	1.910954e+02	8.904613e+00	3.365385e-02	4.452307e-02	4.452307e-02	1
166	166	198	10	1.910954e+02	8.904613e+00	4.807692e-02	4.452307e-02	4.452307e-02	1
167	167	210	11	1.910954e+02	8.904613e+00	4.977376e-02	4.452307e-02	4.452307e-02	1
168	168	186	5	1.910954e+02	8.904613e+00	2.617801e-02	4.452307e-02	4.452307e-02	1
169	169	190	18	1.883020e+02	1.169795e+01	8.653846e-02	5.848977e-02	2.667418e-03	2
170	170	33	164	4.436367e+01	1.556363e+02	8.324873e-01	7.781817e-01	7.763829e-01	4
171	171	46	151	4.472341e+01	1.552766e+02	7.664975e-01	7.763829e-01	7.763829e-01	4
172	172	39	167	4.472341e+01	1.552766e+02	8.106796e-01	7.763829e-01	7.763829e-01	4
173	173	43	153	4.472341e+01	1.552766e+02	7.806122e-01	7.763829e-01	7.763829e-01	4
174	174	48	152	4.472341e+01	1.552766e+02	7.600000e-01	7.763829e-01	7.763829e-01	4
175	175	42	147	4.472341e+01	1.552766e+02	7.777778e-01	7.763829e-01	7.763829e-01	4
176	176	36	146	4.472341e+01	1.552766e+02	8.021978e-01	7.763829e-01	7.763829e-01	4
177	177	49	155	4.472341e+01	1.552766e+02	7.598039e-01	7.763829e-01	7.763829e-01	4
178	178	41	151	4.472341e+01	1.552766e+02	7.864583e-01	7.763829e-01	7.763829e-01	4
179	179	44	138	4.472341e+01	1.552766e+02	7.582418e-01	7.763829e-01	7.763829e-01	4
180	180	42	155	4.472341e+01	1.552766e+02	7.868020e-01	7.763829e-01	7.763829e-01	4
181	181	40	167	4.472341e+01	1.552766e+02	8.067633e-01	7.763829e-01	7.763829e-01	4
182	182	33	148	4.472341e+01	1.552766e+02	8.176796e-01	7.763829e-01	7.763829e-01	4
183	183	47	167	4.472341e+01	1.552766e+02	7.803738e-01	7.763829e-01	7.763829e-01	4
184	184	39	156	4.472341e+01	1.552766e+02	8.000000e-01	7.763829e-01	7.763829e-01	4
185	185	38	148	4.472341e+01	1.552766e+02	7.956989e-01	7.763829e-01	7.763829e-01	4
186	186	46	162	4.472341e+01	1.552766e+02	7.788462e-01	7.763829e-01	7.763829e-01	4
187	187	46	167	4.472341e+01	1.552766e+02	7.840376e-01	7.763829e-01	7.763829e-01	4
188	188	61	147	4.472341e+01	1.552766e+02	7.067308e-01	7.763829e-01	7.763829e-01	4
189	189	53	162	4.472341e+01	1.552766e+02	7.534884e-01	7.763829e-01	7.763829e-01	4
190	190	46	149	4.472341e+01	1.552766e+02	7.641026e-01	7.763829e-01	7.763829e-01	4
191	191	49	149	4.472341e+01	1.552766e+02	7.525253e-01	7.763829e-01	7.763829e-01	4
192	192	47	159	4.472341e+01	1.552766e+02	7.718447e-01	7.763829e-01	7.763829e-01	4
193	193	43	148	4.472341e+01	1.552766e+02	7.748691e-01	7.763829e-01	7.763829e-01	4
194	194	50	157	4.472341e+01	1.552766e+02	7.584541e-01	7.763829e-01	7.763829e-01	4
195	195	46	182	4.472341e+01	1.552766e+02	7.982456e-01	7.763829e-01	7.763829e-01	4
196	196	32	155	4.472341e+01	1.552766e+02	8.288770e-01	7.763829e-01	7.763829e-01	4
197	197	42	181	4.472341e+01	1.552766e+02	8.116592e-01	7.763829e-01	7.763829e-01	4
198	198	41	167	4.472341e+01	1.552766e+02	8.028846e-01	7.763829e-01	7.763829e-01	4
199	199	33	159	4.472341e+01	1.552766e+02	8.281250e-01	7.763829e-01	7.763829e-01	4
200	200	50	137	4.472341e+01	1.552766e+02	7.326203e-01	7.763829e-01	7.763829e-01	4
