# Supplementary material for: Cochaperones convey the energy of ATP hydrolysis for directional action of Hsp90
Source: Nat Commun. 2024 Jan 17;15:569. doi: 10.1038/s41467-024-44847-6 (PMC10794413; doi:10.1038/s41467-024-44847-6)
Supplement: Supplementary file 6 — Source Data [file 41467_2024_44847_MOESM6_ESM.zip › SourceData_Simulations/1_Simulations_0kT/sim_0kT_mol44of200.txt]

coordinates	36.26	34.25	164.26	34.25
time(s)	frame	Idon(a.u.)	Iacc(a.u.)	Idon ideal(a.u.)	Iacc ideal(a.u.)	FRET	FRET ideal (blurr)	FRET ideal	state sequence
1	1	35	175	4.109782e+01	1.589022e+02	8.333333e-01	7.945109e-01	7.945109e-01	4
2	2	36	175	4.109782e+01	1.589022e+02	8.293839e-01	7.945109e-01	7.945109e-01	4
3	3	39	135	4.109782e+01	1.589022e+02	7.758621e-01	7.945109e-01	7.945109e-01	4
4	4	35	144	4.109782e+01	1.589022e+02	8.044693e-01	7.945109e-01	7.945109e-01	4
5	5	56	178	4.109782e+01	1.589022e+02	7.606838e-01	7.945109e-01	7.945109e-01	4
6	6	34	171	4.109782e+01	1.589022e+02	8.341463e-01	7.945109e-01	7.945109e-01	4
7	7	30	183	4.109782e+01	1.589022e+02	8.591549e-01	7.945109e-01	7.945109e-01	4
8	8	46	130	4.109782e+01	1.589022e+02	7.386364e-01	7.945109e-01	7.945109e-01	4
9	9	47	150	4.109782e+01	1.589022e+02	7.614213e-01	7.945109e-01	7.945109e-01	4
10	10	32	154	4.109782e+01	1.589022e+02	8.279570e-01	7.945109e-01	7.945109e-01	4
11	11	36	166	4.109782e+01	1.589022e+02	8.217822e-01	7.945109e-01	7.945109e-01	4
12	12	36	175	4.109782e+01	1.589022e+02	8.293839e-01	7.945109e-01	7.945109e-01	4
13	13	42	161	4.109782e+01	1.589022e+02	7.931034e-01	7.945109e-01	7.945109e-01	4
14	14	34	168	4.109782e+01	1.589022e+02	8.316832e-01	7.945109e-01	7.945109e-01	4
15	15	49	181	4.109782e+01	1.589022e+02	7.869565e-01	7.945109e-01	7.945109e-01	4
16	16	30	178	4.109782e+01	1.589022e+02	8.557692e-01	7.945109e-01	7.945109e-01	4
17	17	49	180	4.109782e+01	1.589022e+02	7.860262e-01	7.945109e-01	7.945109e-01	4
18	18	36	128	4.109782e+01	1.589022e+02	7.804878e-01	7.945109e-01	7.945109e-01	4
19	19	39	181	4.109782e+01	1.589022e+02	8.227273e-01	7.945109e-01	7.945109e-01	4
20	20	41	165	4.109782e+01	1.589022e+02	8.009709e-01	7.945109e-01	7.945109e-01	4
21	21	32	164	4.109782e+01	1.589022e+02	8.367347e-01	7.945109e-01	7.945109e-01	4
22	22	47	148	4.109782e+01	1.589022e+02	7.589744e-01	7.945109e-01	7.945109e-01	4
23	23	46	136	4.109782e+01	1.589022e+02	7.472527e-01	7.945109e-01	7.945109e-01	4
24	24	44	142	4.109782e+01	1.589022e+02	7.634409e-01	7.945109e-01	7.945109e-01	4
25	25	42	175	4.109782e+01	1.589022e+02	8.064516e-01	7.945109e-01	7.945109e-01	4
26	26	44	153	4.109782e+01	1.589022e+02	7.766497e-01	7.945109e-01	7.945109e-01	4
27	27	43	168	4.109782e+01	1.589022e+02	7.962085e-01	7.945109e-01	7.945109e-01	4
28	28	40	170	4.109782e+01	1.589022e+02	8.095238e-01	7.945109e-01	7.945109e-01	4
29	29	39	159	4.109782e+01	1.589022e+02	8.030303e-01	7.945109e-01	7.945109e-01	4
30	30	40	171	4.109782e+01	1.589022e+02	8.104265e-01	7.945109e-01	7.945109e-01	4
31	31	42	172	4.109782e+01	1.589022e+02	8.037383e-01	7.945109e-01	7.945109e-01	4
32	32	41	138	4.109782e+01	1.589022e+02	7.709497e-01	7.945109e-01	7.945109e-01	4
33	33	40	158	4.109782e+01	1.589022e+02	7.979798e-01	7.945109e-01	7.945109e-01	4
34	34	47	147	4.109782e+01	1.589022e+02	7.577320e-01	7.945109e-01	7.945109e-01	4
35	35	28	173	4.109782e+01	1.589022e+02	8.606965e-01	7.945109e-01	7.945109e-01	4
36	36	44	143	4.109782e+01	1.589022e+02	7.647059e-01	7.945109e-01	7.945109e-01	4
37	37	43	147	4.109782e+01	1.589022e+02	7.736842e-01	7.945109e-01	7.945109e-01	4
38	38	32	164	4.109782e+01	1.589022e+02	8.367347e-01	7.945109e-01	7.945109e-01	4
39	39	49	164	4.109782e+01	1.589022e+02	7.699531e-01	7.945109e-01	7.945109e-01	4
40	40	26	168	4.109782e+01	1.589022e+02	8.659794e-01	7.945109e-01	7.945109e-01	4
41	41	39	166	4.109782e+01	1.589022e+02	8.097561e-01	7.945109e-01	7.945109e-01	4
42	42	50	153	4.109782e+01	1.589022e+02	7.536946e-01	7.945109e-01	7.945109e-01	4
43	43	45	167	4.109782e+01	1.589022e+02	7.877358e-01	7.945109e-01	7.945109e-01	4
44	44	42	145	4.109782e+01	1.589022e+02	7.754011e-01	7.945109e-01	7.945109e-01	4
45	45	40	153	4.109782e+01	1.589022e+02	7.927461e-01	7.945109e-01	7.945109e-01	4
46	46	42	152	4.109782e+01	1.589022e+02	7.835052e-01	7.945109e-01	7.945109e-01	4
47	47	43	167	4.109782e+01	1.589022e+02	7.952381e-01	7.945109e-01	7.945109e-01	4
48	48	39	142	4.109782e+01	1.589022e+02	7.845304e-01	7.945109e-01	7.945109e-01	4
49	49	49	156	4.109782e+01	1.589022e+02	7.609756e-01	7.945109e-01	7.945109e-01	4
50	50	48	156	4.109782e+01	1.589022e+02	7.647059e-01	7.945109e-01	7.945109e-01	4
51	51	34	149	4.109782e+01	1.589022e+02	8.142077e-01	7.945109e-01	7.945109e-01	4
52	52	28	166	4.109782e+01	1.589022e+02	8.556701e-01	7.945109e-01	7.945109e-01	4
53	53	135	39	1.601374e+02	3.986260e+01	2.241379e-01	1.993130e-01	1.032432e-01	1
54	54	197	22	1.793514e+02	2.064864e+01	1.004566e-01	1.032432e-01	1.032432e-01	1
55	55	197	16	1.793514e+02	2.064864e+01	7.511737e-02	1.032432e-01	1.032432e-01	1
56	56	173	26	1.793514e+02	2.064864e+01	1.306533e-01	1.032432e-01	1.032432e-01	1
57	57	194	24	1.793514e+02	2.064864e+01	1.100917e-01	1.032432e-01	1.032432e-01	1
58	58	187	18	1.793514e+02	2.064864e+01	8.780488e-02	1.032432e-01	1.032432e-01	1
59	59	203	18	1.793514e+02	2.064864e+01	8.144796e-02	1.032432e-01	1.032432e-01	1
60	60	174	23	1.793514e+02	2.064864e+01	1.167513e-01	1.032432e-01	1.032432e-01	1
61	61	180	23	1.793514e+02	2.064864e+01	1.133005e-01	1.032432e-01	1.032432e-01	1
62	62	192	26	1.793514e+02	2.064864e+01	1.192661e-01	1.032432e-01	1.032432e-01	1
63	63	113	90	1.121935e+02	8.780647e+01	4.433498e-01	4.390324e-01	1.032432e-01	1
64	64	42	151	4.109782e+01	1.589022e+02	7.823834e-01	7.945109e-01	7.945109e-01	4
65	65	40	171	4.109782e+01	1.589022e+02	8.104265e-01	7.945109e-01	7.945109e-01	4
66	66	42	165	4.109782e+01	1.589022e+02	7.971014e-01	7.945109e-01	7.945109e-01	4
67	67	38	170	4.109782e+01	1.589022e+02	8.173077e-01	7.945109e-01	7.945109e-01	4
68	68	39	162	4.109782e+01	1.589022e+02	8.059701e-01	7.945109e-01	7.945109e-01	4
69	69	40	141	4.109782e+01	1.589022e+02	7.790055e-01	7.945109e-01	7.945109e-01	4
70	70	36	144	4.109782e+01	1.589022e+02	8.000000e-01	7.945109e-01	7.945109e-01	4
71	71	49	143	4.109782e+01	1.589022e+02	7.447917e-01	7.945109e-01	7.945109e-01	4
72	72	35	161	4.109782e+01	1.589022e+02	8.214286e-01	7.945109e-01	7.945109e-01	4
73	73	42	152	4.109782e+01	1.589022e+02	7.835052e-01	7.945109e-01	7.945109e-01	4
74	74	36	153	4.109782e+01	1.589022e+02	8.095238e-01	7.945109e-01	7.945109e-01	4
75	75	38	161	4.109782e+01	1.589022e+02	8.090452e-01	7.945109e-01	7.945109e-01	4
76	76	33	170	4.109782e+01	1.589022e+02	8.374384e-01	7.945109e-01	7.945109e-01	4
77	77	44	159	4.109782e+01	1.589022e+02	7.832512e-01	7.945109e-01	7.945109e-01	4
78	78	44	149	4.109782e+01	1.589022e+02	7.720207e-01	7.945109e-01	7.945109e-01	4
79	79	56	157	4.109782e+01	1.589022e+02	7.370892e-01	7.945109e-01	7.945109e-01	4
80	80	43	143	4.109782e+01	1.589022e+02	7.688172e-01	7.945109e-01	7.945109e-01	4
81	81	38	145	4.109782e+01	1.589022e+02	7.923497e-01	7.945109e-01	7.945109e-01	4
82	82	39	150	4.109782e+01	1.589022e+02	7.936508e-01	7.945109e-01	7.945109e-01	4
83	83	48	155	4.109782e+01	1.589022e+02	7.635468e-01	7.945109e-01	7.945109e-01	4
84	84	49	174	4.109782e+01	1.589022e+02	7.802691e-01	7.945109e-01	7.945109e-01	4
85	85	36	161	4.109782e+01	1.589022e+02	8.172589e-01	7.945109e-01	7.945109e-01	4
86	86	40	156	4.109782e+01	1.589022e+02	7.959184e-01	7.945109e-01	7.945109e-01	4
87	87	37	157	4.109782e+01	1.589022e+02	8.092784e-01	7.945109e-01	7.945109e-01	4
88	88	37	158	4.109782e+01	1.589022e+02	8.102564e-01	7.945109e-01	7.945109e-01	4
89	89	41	157	4.109782e+01	1.589022e+02	7.929293e-01	7.945109e-01	7.945109e-01	4
90	90	36	172	4.109782e+01	1.589022e+02	8.269231e-01	7.945109e-01	7.945109e-01	4
91	91	37	149	4.109782e+01	1.589022e+02	8.010753e-01	7.945109e-01	7.945109e-01	4
92	92	31	145	4.109782e+01	1.589022e+02	8.238636e-01	7.945109e-01	7.945109e-01	4
93	93	34	151	4.109782e+01	1.589022e+02	8.162162e-01	7.945109e-01	7.945109e-01	4
94	94	40	186	4.109782e+01	1.589022e+02	8.230088e-01	7.945109e-01	7.945109e-01	4
95	95	45	148	4.109782e+01	1.589022e+02	7.668394e-01	7.945109e-01	7.945109e-01	4
96	96	44	166	4.109782e+01	1.589022e+02	7.904762e-01	7.945109e-01	7.945109e-01	4
97	97	35	163	4.109782e+01	1.589022e+02	8.232323e-01	7.945109e-01	7.945109e-01	4
98	98	39	131	4.448263e+01	1.555174e+02	7.705882e-01	7.775869e-01	7.945109e-01	4
99	99	189	32	1.793514e+02	2.064864e+01	1.447964e-01	1.032432e-01	1.032432e-01	1
100	100	200	22	1.793514e+02	2.064864e+01	9.909910e-02	1.032432e-01	1.032432e-01	1
101	101	165	23	1.793514e+02	2.064864e+01	1.223404e-01	1.032432e-01	1.032432e-01	1
102	102	209	15	1.793514e+02	2.064864e+01	6.696429e-02	1.032432e-01	1.032432e-01	1
103	103	173	17	1.793514e+02	2.064864e+01	8.947368e-02	1.032432e-01	1.032432e-01	1
104	104	171	19	1.793514e+02	2.064864e+01	1.000000e-01	1.032432e-01	1.032432e-01	1
105	105	190	23	1.793514e+02	2.064864e+01	1.079812e-01	1.032432e-01	1.032432e-01	1
106	106	180	19	1.793514e+02	2.064864e+01	9.547739e-02	1.032432e-01	1.032432e-01	1
107	107	184	25	1.793514e+02	2.064864e+01	1.196172e-01	1.032432e-01	1.032432e-01	1
108	108	190	24	1.793514e+02	2.064864e+01	1.121495e-01	1.032432e-01	1.032432e-01	1
109	109	195	24	1.793514e+02	2.064864e+01	1.095890e-01	1.032432e-01	1.032432e-01	1
110	110	193	19	1.793514e+02	2.064864e+01	8.962264e-02	1.032432e-01	1.032432e-01	1
111	111	188	18	1.793514e+02	2.064864e+01	8.737864e-02	1.032432e-01	1.032432e-01	1
112	112	179	20	1.793514e+02	2.064864e+01	1.005025e-01	1.032432e-01	1.032432e-01	1
113	113	156	22	1.793514e+02	2.064864e+01	1.235955e-01	1.032432e-01	1.032432e-01	1
114	114	159	18	1.793514e+02	2.064864e+01	1.016949e-01	1.032432e-01	1.032432e-01	1
115	115	167	20	1.793514e+02	2.064864e+01	1.069519e-01	1.032432e-01	1.032432e-01	1
116	116	183	20	1.793514e+02	2.064864e+01	9.852217e-02	1.032432e-01	1.032432e-01	1
117	117	192	25	1.793514e+02	2.064864e+01	1.152074e-01	1.032432e-01	1.032432e-01	1
118	118	166	18	1.793514e+02	2.064864e+01	9.782609e-02	1.032432e-01	1.032432e-01	1
119	119	175	17	1.793514e+02	2.064864e+01	8.854167e-02	1.032432e-01	1.032432e-01	1
120	120	180	25	1.793514e+02	2.064864e+01	1.219512e-01	1.032432e-01	1.032432e-01	1
121	121	170	19	1.793514e+02	2.064864e+01	1.005291e-01	1.032432e-01	1.032432e-01	1
122	122	198	24	1.793514e+02	2.064864e+01	1.081081e-01	1.032432e-01	1.032432e-01	1
123	123	176	20	1.793514e+02	2.064864e+01	1.020408e-01	1.032432e-01	1.032432e-01	1
124	124	192	24	1.793514e+02	2.064864e+01	1.111111e-01	1.032432e-01	1.032432e-01	1
125	125	187	21	1.793514e+02	2.064864e+01	1.009615e-01	1.032432e-01	1.032432e-01	1
126	126	201	16	1.793514e+02	2.064864e+01	7.373272e-02	1.032432e-01	1.032432e-01	1
127	127	177	17	1.793514e+02	2.064864e+01	8.762887e-02	1.032432e-01	1.032432e-01	1
128	128	171	19	1.793514e+02	2.064864e+01	1.000000e-01	1.032432e-01	1.032432e-01	1
129	129	176	18	1.793514e+02	2.064864e+01	9.278351e-02	1.032432e-01	1.032432e-01	1
130	130	175	16	1.793514e+02	2.064864e+01	8.376963e-02	1.032432e-01	1.032432e-01	1
131	131	192	21	1.793514e+02	2.064864e+01	9.859155e-02	1.032432e-01	1.032432e-01	1
132	132	181	19	1.793514e+02	2.064864e+01	9.500000e-02	1.032432e-01	1.032432e-01	1
133	133	172	22	1.793514e+02	2.064864e+01	1.134021e-01	1.032432e-01	1.032432e-01	1
134	134	184	14	1.793514e+02	2.064864e+01	7.070707e-02	1.032432e-01	1.032432e-01	1
135	135	200	24	1.793514e+02	2.064864e+01	1.071429e-01	1.032432e-01	1.032432e-01	1
136	136	180	23	1.793514e+02	2.064864e+01	1.133005e-01	1.032432e-01	1.032432e-01	1
137	137	185	10	1.793514e+02	2.064864e+01	5.128205e-02	1.032432e-01	1.032432e-01	1
138	138	176	25	1.793514e+02	2.064864e+01	1.243781e-01	1.032432e-01	1.032432e-01	1
139	139	177	20	1.793514e+02	2.064864e+01	1.015228e-01	1.032432e-01	1.032432e-01	1
140	140	188	18	1.793514e+02	2.064864e+01	8.737864e-02	1.032432e-01	1.032432e-01	1
141	141	160	28	1.793514e+02	2.064864e+01	1.489362e-01	1.032432e-01	1.032432e-01	1
142	142	153	26	1.793514e+02	2.064864e+01	1.452514e-01	1.032432e-01	1.032432e-01	1
143	143	203	20	1.793514e+02	2.064864e+01	8.968610e-02	1.032432e-01	1.032432e-01	1
144	144	148	22	1.793922e+02	2.060776e+01	1.294118e-01	1.030388e-01	1.032432e-01	1
145	145	181	26	1.793514e+02	2.064864e+01	1.256039e-01	1.032432e-01	1.032432e-01	1
146	146	176	14	1.793514e+02	2.064864e+01	7.368421e-02	1.032432e-01	1.032432e-01	1
147	147	192	20	1.793514e+02	2.064864e+01	9.433962e-02	1.032432e-01	1.032432e-01	1
148	148	182	29	1.793514e+02	2.064864e+01	1.374408e-01	1.032432e-01	1.032432e-01	1
149	149	176	20	1.793514e+02	2.064864e+01	1.020408e-01	1.032432e-01	1.032432e-01	1
150	150	181	22	1.793514e+02	2.064864e+01	1.083744e-01	1.032432e-01	1.032432e-01	1
151	151	191	23	1.793514e+02	2.064864e+01	1.074766e-01	1.032432e-01	1.032432e-01	1
152	152	184	23	1.793514e+02	2.064864e+01	1.111111e-01	1.032432e-01	1.032432e-01	1
153	153	189	20	1.793514e+02	2.064864e+01	9.569378e-02	1.032432e-01	1.032432e-01	1
154	154	162	20	1.793514e+02	2.064864e+01	1.098901e-01	1.032432e-01	1.032432e-01	1
155	155	181	22	1.793514e+02	2.064864e+01	1.083744e-01	1.032432e-01	1.032432e-01	1
156	156	174	29	1.793514e+02	2.064864e+01	1.428571e-01	1.032432e-01	1.032432e-01	1
157	157	177	30	1.793514e+02	2.064864e+01	1.449275e-01	1.032432e-01	1.032432e-01	1
158	158	172	25	1.793514e+02	2.064864e+01	1.269036e-01	1.032432e-01	1.032432e-01	1
159	159	156	19	1.793514e+02	2.064864e+01	1.085714e-01	1.032432e-01	1.032432e-01	1
160	160	185	22	1.793514e+02	2.064864e+01	1.062802e-01	1.032432e-01	1.032432e-01	1
161	161	165	23	1.793514e+02	2.064864e+01	1.223404e-01	1.032432e-01	1.032432e-01	1
162	162	129	75	1.442037e+02	5.579629e+01	3.676471e-01	2.789815e-01	1.032432e-01	1
163	163	32	167	4.109782e+01	1.589022e+02	8.391960e-01	7.945109e-01	7.945109e-01	4
164	164	36	189	4.109782e+01	1.589022e+02	8.400000e-01	7.945109e-01	7.945109e-01	4
165	165	54	154	4.109782e+01	1.589022e+02	7.403846e-01	7.945109e-01	7.945109e-01	4
166	166	48	172	4.109782e+01	1.589022e+02	7.818182e-01	7.945109e-01	7.945109e-01	4
167	167	44	156	4.109782e+01	1.589022e+02	7.800000e-01	7.945109e-01	7.945109e-01	4
168	168	30	152	4.109782e+01	1.589022e+02	8.351648e-01	7.945109e-01	7.945109e-01	4
169	169	39	155	4.109782e+01	1.589022e+02	7.989691e-01	7.945109e-01	7.945109e-01	4
170	170	48	153	4.109782e+01	1.589022e+02	7.611940e-01	7.945109e-01	7.945109e-01	4
171	171	43	147	4.109782e+01	1.589022e+02	7.736842e-01	7.945109e-01	7.945109e-01	4
172	172	41	178	4.109782e+01	1.589022e+02	8.127854e-01	7.945109e-01	7.945109e-01	4
173	173	41	166	4.109782e+01	1.589022e+02	8.019324e-01	7.945109e-01	7.945109e-01	4
174	174	46	148	4.109782e+01	1.589022e+02	7.628866e-01	7.945109e-01	7.945109e-01	4
175	175	48	146	4.109782e+01	1.589022e+02	7.525773e-01	7.945109e-01	7.945109e-01	4
176	176	49	152	4.109782e+01	1.589022e+02	7.562189e-01	7.945109e-01	7.945109e-01	4
177	177	40	151	4.109782e+01	1.589022e+02	7.905759e-01	7.945109e-01	7.945109e-01	4
178	178	43	167	4.109782e+01	1.589022e+02	7.952381e-01	7.945109e-01	7.945109e-01	4
179	179	41	157	4.580355e+01	1.541965e+02	7.929293e-01	7.709823e-01	7.945109e-01	4
180	180	33	159	4.109782e+01	1.589022e+02	8.281250e-01	7.945109e-01	7.945109e-01	4
181	181	42	140	4.109782e+01	1.589022e+02	7.692308e-01	7.945109e-01	7.945109e-01	4
182	182	32	162	4.109782e+01	1.589022e+02	8.350515e-01	7.945109e-01	7.945109e-01	4
183	183	31	177	4.109782e+01	1.589022e+02	8.509615e-01	7.945109e-01	7.945109e-01	4
184	184	34	154	4.109782e+01	1.589022e+02	8.191489e-01	7.945109e-01	7.945109e-01	4
185	185	40	156	4.109782e+01	1.589022e+02	7.959184e-01	7.945109e-01	7.945109e-01	4
186	186	37	146	4.109782e+01	1.589022e+02	7.978142e-01	7.945109e-01	7.945109e-01	4
187	187	37	155	4.109782e+01	1.589022e+02	8.072917e-01	7.945109e-01	7.945109e-01	4
188	188	33	155	4.109782e+01	1.589022e+02	8.244681e-01	7.945109e-01	7.945109e-01	4
189	189	39	179	4.109782e+01	1.589022e+02	8.211009e-01	7.945109e-01	7.945109e-01	4
190	190	39	130	4.109782e+01	1.589022e+02	7.692308e-01	7.945109e-01	7.945109e-01	4
191	191	37	166	4.109782e+01	1.589022e+02	8.177340e-01	7.945109e-01	7.945109e-01	4
192	192	44	141	4.109782e+01	1.589022e+02	7.621622e-01	7.945109e-01	7.945109e-01	4
193	193	39	162	4.109782e+01	1.589022e+02	8.059701e-01	7.945109e-01	7.945109e-01	4
194	194	44	165	4.109782e+01	1.589022e+02	7.894737e-01	7.945109e-01	7.945109e-01	4
195	195	32	151	4.109782e+01	1.589022e+02	8.251366e-01	7.945109e-01	7.945109e-01	4
196	196	40	148	4.109782e+01	1.589022e+02	7.872340e-01	7.945109e-01	7.945109e-01	4
197	197	45	177	4.109782e+01	1.589022e+02	7.972973e-01	7.945109e-01	7.945109e-01	4
198	198	34	146	4.109782e+01	1.589022e+02	8.111111e-01	7.945109e-01	7.945109e-01	4
199	199	54	165	4.109782e+01	1.589022e+02	7.534247e-01	7.945109e-01	7.945109e-01	4
200	200	35	148	4.109782e+01	1.589022e+02	8.087432e-01	7.945109e-01	7.945109e-01	4
