# Supplementary material for: Cochaperones convey the energy of ATP hydrolysis for directional action of Hsp90
Source: Nat Commun. 2024 Jan 17;15:569. doi: 10.1038/s41467-024-44847-6 (PMC10794413; doi:10.1038/s41467-024-44847-6)
Supplement: Supplementary file 6 — Source Data [file 41467_2024_44847_MOESM6_ESM.zip › SourceData_Simulations/1_Simulations_0kT/sim_0kT_mol45of200.txt]

coordinates	44.32	107.17	172.32	107.17
time(s)	frame	Idon(a.u.)	Iacc(a.u.)	Idon ideal(a.u.)	Iacc ideal(a.u.)	FRET	FRET ideal (blurr)	FRET ideal	state sequence
1	1	27	179	3.184994e+01	1.681501e+02	8.689320e-01	8.407503e-01	8.407503e-01	4
2	2	34	174	3.184994e+01	1.681501e+02	8.365385e-01	8.407503e-01	8.407503e-01	4
3	3	33	157	3.184994e+01	1.681501e+02	8.263158e-01	8.407503e-01	8.407503e-01	4
4	4	37	184	3.184994e+01	1.681501e+02	8.325792e-01	8.407503e-01	8.407503e-01	4
5	5	32	167	3.184994e+01	1.681501e+02	8.391960e-01	8.407503e-01	8.407503e-01	4
6	6	35	156	3.184994e+01	1.681501e+02	8.167539e-01	8.407503e-01	8.407503e-01	4
7	7	22	181	3.184994e+01	1.681501e+02	8.916256e-01	8.407503e-01	8.407503e-01	4
8	8	24	171	3.184994e+01	1.681501e+02	8.769231e-01	8.407503e-01	8.407503e-01	4
9	9	27	164	3.184994e+01	1.681501e+02	8.586387e-01	8.407503e-01	8.407503e-01	4
10	10	30	154	3.184994e+01	1.681501e+02	8.369565e-01	8.407503e-01	8.407503e-01	4
11	11	45	165	4.080429e+01	1.591957e+02	7.857143e-01	7.959786e-01	7.523392e-01	3
12	12	57	125	4.953217e+01	1.504678e+02	6.868132e-01	7.523392e-01	7.523392e-01	3
13	13	48	158	4.953217e+01	1.504678e+02	7.669903e-01	7.523392e-01	7.523392e-01	3
14	14	189	23	1.834874e+02	1.651261e+01	1.084906e-01	8.256306e-02	4.827881e-02	2
15	15	47	165	4.953813e+01	1.504619e+02	7.783019e-01	7.523093e-01	7.523392e-01	3
16	16	52	135	4.953217e+01	1.504678e+02	7.219251e-01	7.523392e-01	7.523392e-01	3
17	17	48	143	4.953217e+01	1.504678e+02	7.486911e-01	7.523392e-01	7.523392e-01	3
18	18	43	150	4.530179e+01	1.546982e+02	7.772021e-01	7.734911e-01	7.523392e-01	3
19	19	42	162	3.184994e+01	1.681501e+02	7.941176e-01	8.407503e-01	8.407503e-01	4
20	20	40	168	3.184994e+01	1.681501e+02	8.076923e-01	8.407503e-01	8.407503e-01	4
21	21	38	175	3.184994e+01	1.681501e+02	8.215962e-01	8.407503e-01	8.407503e-01	4
22	22	40	176	3.184994e+01	1.681501e+02	8.148148e-01	8.407503e-01	8.407503e-01	4
23	23	32	159	3.184994e+01	1.681501e+02	8.324607e-01	8.407503e-01	8.407503e-01	4
24	24	39	168	3.184994e+01	1.681501e+02	8.115942e-01	8.407503e-01	8.407503e-01	4
25	25	39	162	3.184994e+01	1.681501e+02	8.059701e-01	8.407503e-01	8.407503e-01	4
26	26	38	168	3.184994e+01	1.681501e+02	8.155340e-01	8.407503e-01	8.407503e-01	4
27	27	37	135	3.184994e+01	1.681501e+02	7.848837e-01	8.407503e-01	8.407503e-01	4
28	28	36	178	3.184994e+01	1.681501e+02	8.317757e-01	8.407503e-01	8.407503e-01	4
29	29	36	169	3.184994e+01	1.681501e+02	8.243902e-01	8.407503e-01	8.407503e-01	4
30	30	27	171	3.184994e+01	1.681501e+02	8.636364e-01	8.407503e-01	8.407503e-01	4
31	31	42	174	3.184994e+01	1.681501e+02	8.055556e-01	8.407503e-01	8.407503e-01	4
32	32	33	162	3.184994e+01	1.681501e+02	8.307692e-01	8.407503e-01	8.407503e-01	4
33	33	28	166	3.184994e+01	1.681501e+02	8.556701e-01	8.407503e-01	8.407503e-01	4
34	34	26	197	3.184994e+01	1.681501e+02	8.834081e-01	8.407503e-01	8.407503e-01	4
35	35	30	179	3.184994e+01	1.681501e+02	8.564593e-01	8.407503e-01	8.407503e-01	4
36	36	42	164	3.184994e+01	1.681501e+02	7.961165e-01	8.407503e-01	8.407503e-01	4
37	37	22	182	3.184994e+01	1.681501e+02	8.921569e-01	8.407503e-01	8.407503e-01	4
38	38	21	168	3.184994e+01	1.681501e+02	8.888889e-01	8.407503e-01	8.407503e-01	4
39	39	41	171	3.184994e+01	1.681501e+02	8.066038e-01	8.407503e-01	8.407503e-01	4
40	40	36	178	3.184994e+01	1.681501e+02	8.317757e-01	8.407503e-01	8.407503e-01	4
41	41	38	184	3.184994e+01	1.681501e+02	8.288288e-01	8.407503e-01	8.407503e-01	4
42	42	40	172	3.184994e+01	1.681501e+02	8.113208e-01	8.407503e-01	8.407503e-01	4
43	43	28	160	3.184994e+01	1.681501e+02	8.510638e-01	8.407503e-01	8.407503e-01	4
44	44	41	185	3.184994e+01	1.681501e+02	8.185841e-01	8.407503e-01	8.407503e-01	4
45	45	20	182	3.184994e+01	1.681501e+02	9.009901e-01	8.407503e-01	8.407503e-01	4
46	46	34	194	3.184994e+01	1.681501e+02	8.508772e-01	8.407503e-01	8.407503e-01	4
47	47	35	160	3.184994e+01	1.681501e+02	8.205128e-01	8.407503e-01	8.407503e-01	4
48	48	26	175	3.184994e+01	1.681501e+02	8.706468e-01	8.407503e-01	8.407503e-01	4
49	49	28	167	3.184994e+01	1.681501e+02	8.564103e-01	8.407503e-01	8.407503e-01	4
50	50	40	167	3.184994e+01	1.681501e+02	8.067633e-01	8.407503e-01	8.407503e-01	4
51	51	23	176	3.184994e+01	1.681501e+02	8.844221e-01	8.407503e-01	8.407503e-01	4
52	52	23	146	3.184994e+01	1.681501e+02	8.639053e-01	8.407503e-01	8.407503e-01	4
53	53	30	171	3.184994e+01	1.681501e+02	8.507463e-01	8.407503e-01	8.407503e-01	4
54	54	32	163	3.184994e+01	1.681501e+02	8.358974e-01	8.407503e-01	8.407503e-01	4
55	55	33	155	3.184994e+01	1.681501e+02	8.244681e-01	8.407503e-01	8.407503e-01	4
56	56	31	172	3.184994e+01	1.681501e+02	8.472906e-01	8.407503e-01	8.407503e-01	4
57	57	40	164	3.184994e+01	1.681501e+02	8.039216e-01	8.407503e-01	8.407503e-01	4
58	58	33	195	3.184994e+01	1.681501e+02	8.552632e-01	8.407503e-01	8.407503e-01	4
59	59	29	152	3.184994e+01	1.681501e+02	8.397790e-01	8.407503e-01	8.407503e-01	4
60	60	35	164	3.184994e+01	1.681501e+02	8.241206e-01	8.407503e-01	8.407503e-01	4
61	61	36	160	3.184994e+01	1.681501e+02	8.163265e-01	8.407503e-01	8.407503e-01	4
62	62	35	169	3.184994e+01	1.681501e+02	8.284314e-01	8.407503e-01	8.407503e-01	4
63	63	27	180	3.184994e+01	1.681501e+02	8.695652e-01	8.407503e-01	8.407503e-01	4
64	64	27	154	3.184994e+01	1.681501e+02	8.508287e-01	8.407503e-01	8.407503e-01	4
65	65	31	188	3.184994e+01	1.681501e+02	8.584475e-01	8.407503e-01	8.407503e-01	4
66	66	24	173	3.184994e+01	1.681501e+02	8.781726e-01	8.407503e-01	8.407503e-01	4
67	67	42	185	3.184994e+01	1.681501e+02	8.149780e-01	8.407503e-01	8.407503e-01	4
68	68	37	172	3.184994e+01	1.681501e+02	8.229665e-01	8.407503e-01	8.407503e-01	4
69	69	30	180	3.184994e+01	1.681501e+02	8.571429e-01	8.407503e-01	8.407503e-01	4
70	70	30	162	3.184994e+01	1.681501e+02	8.437500e-01	8.407503e-01	8.407503e-01	4
71	71	38	176	3.184994e+01	1.681501e+02	8.224299e-01	8.407503e-01	8.407503e-01	4
72	72	26	164	3.184994e+01	1.681501e+02	8.631579e-01	8.407503e-01	8.407503e-01	4
73	73	25	162	3.184994e+01	1.681501e+02	8.663102e-01	8.407503e-01	8.407503e-01	4
74	74	27	152	3.184994e+01	1.681501e+02	8.491620e-01	8.407503e-01	8.407503e-01	4
75	75	34	164	3.184994e+01	1.681501e+02	8.282828e-01	8.407503e-01	8.407503e-01	4
76	76	45	166	3.184994e+01	1.681501e+02	7.867299e-01	8.407503e-01	8.407503e-01	4
77	77	38	136	4.283303e+01	1.571670e+02	7.816092e-01	7.858348e-01	7.523392e-01	3
78	78	27	168	3.184994e+01	1.681501e+02	8.615385e-01	8.407503e-01	8.407503e-01	4
79	79	30	168	3.184994e+01	1.681501e+02	8.484848e-01	8.407503e-01	8.407503e-01	4
80	80	37	145	3.184994e+01	1.681501e+02	7.967033e-01	8.407503e-01	8.407503e-01	4
81	81	34	155	3.184994e+01	1.681501e+02	8.201058e-01	8.407503e-01	8.407503e-01	4
82	82	41	169	3.184994e+01	1.681501e+02	8.047619e-01	8.407503e-01	8.407503e-01	4
83	83	36	187	3.184994e+01	1.681501e+02	8.385650e-01	8.407503e-01	8.407503e-01	4
84	84	18	188	3.184994e+01	1.681501e+02	9.126214e-01	8.407503e-01	8.407503e-01	4
85	85	31	174	3.184994e+01	1.681501e+02	8.487805e-01	8.407503e-01	8.407503e-01	4
86	86	23	172	3.184994e+01	1.681501e+02	8.820513e-01	8.407503e-01	8.407503e-01	4
87	87	41	168	3.184994e+01	1.681501e+02	8.038278e-01	8.407503e-01	8.407503e-01	4
88	88	39	152	3.184994e+01	1.681501e+02	7.958115e-01	8.407503e-01	8.407503e-01	4
89	89	30	186	3.184994e+01	1.681501e+02	8.611111e-01	8.407503e-01	8.407503e-01	4
90	90	36	160	3.184994e+01	1.681501e+02	8.163265e-01	8.407503e-01	8.407503e-01	4
91	91	22	173	3.184994e+01	1.681501e+02	8.871795e-01	8.407503e-01	8.407503e-01	4
92	92	34	184	3.184994e+01	1.681501e+02	8.440367e-01	8.407503e-01	8.407503e-01	4
93	93	36	181	3.184994e+01	1.681501e+02	8.341014e-01	8.407503e-01	8.407503e-01	4
94	94	29	159	3.184994e+01	1.681501e+02	8.457447e-01	8.407503e-01	8.407503e-01	4
95	95	28	152	3.184994e+01	1.681501e+02	8.444444e-01	8.407503e-01	8.407503e-01	4
96	96	26	170	3.184994e+01	1.681501e+02	8.673469e-01	8.407503e-01	8.407503e-01	4
97	97	28	150	3.184994e+01	1.681501e+02	8.426966e-01	8.407503e-01	8.407503e-01	4
98	98	31	186	3.184994e+01	1.681501e+02	8.571429e-01	8.407503e-01	8.407503e-01	4
99	99	32	173	3.184994e+01	1.681501e+02	8.439024e-01	8.407503e-01	8.407503e-01	4
100	100	24	168	3.184994e+01	1.681501e+02	8.750000e-01	8.407503e-01	8.407503e-01	4
101	101	44	172	3.184994e+01	1.681501e+02	7.962963e-01	8.407503e-01	8.407503e-01	4
102	102	34	157	3.184994e+01	1.681501e+02	8.219895e-01	8.407503e-01	8.407503e-01	4
103	103	30	149	3.184994e+01	1.681501e+02	8.324022e-01	8.407503e-01	8.407503e-01	4
104	104	28	161	3.184994e+01	1.681501e+02	8.518519e-01	8.407503e-01	8.407503e-01	4
105	105	36	164	3.184994e+01	1.681501e+02	8.200000e-01	8.407503e-01	8.407503e-01	4
106	106	42	136	3.184994e+01	1.681501e+02	7.640449e-01	8.407503e-01	8.407503e-01	4
107	107	28	184	3.184994e+01	1.681501e+02	8.679245e-01	8.407503e-01	8.407503e-01	4
108	108	39	178	3.184994e+01	1.681501e+02	8.202765e-01	8.407503e-01	8.407503e-01	4
109	109	27	162	3.184994e+01	1.681501e+02	8.571429e-01	8.407503e-01	8.407503e-01	4
110	110	27	169	3.184994e+01	1.681501e+02	8.622449e-01	8.407503e-01	8.407503e-01	4
111	111	29	181	3.184994e+01	1.681501e+02	8.619048e-01	8.407503e-01	8.407503e-01	4
112	112	31	181	3.184994e+01	1.681501e+02	8.537736e-01	8.407503e-01	8.407503e-01	4
113	113	34	157	3.184994e+01	1.681501e+02	8.219895e-01	8.407503e-01	8.407503e-01	4
114	114	26	168	3.184994e+01	1.681501e+02	8.659794e-01	8.407503e-01	8.407503e-01	4
115	115	28	166	3.184994e+01	1.681501e+02	8.556701e-01	8.407503e-01	8.407503e-01	4
116	116	35	168	3.184994e+01	1.681501e+02	8.275862e-01	8.407503e-01	8.407503e-01	4
117	117	30	166	3.184994e+01	1.681501e+02	8.469388e-01	8.407503e-01	8.407503e-01	4
118	118	35	178	3.184994e+01	1.681501e+02	8.356808e-01	8.407503e-01	8.407503e-01	4
119	119	31	163	3.184994e+01	1.681501e+02	8.402062e-01	8.407503e-01	8.407503e-01	4
120	120	37	156	3.184994e+01	1.681501e+02	8.082902e-01	8.407503e-01	8.407503e-01	4
121	121	35	166	3.184994e+01	1.681501e+02	8.258706e-01	8.407503e-01	8.407503e-01	4
122	122	43	157	3.184994e+01	1.681501e+02	7.850000e-01	8.407503e-01	8.407503e-01	4
123	123	25	169	3.184994e+01	1.681501e+02	8.711340e-01	8.407503e-01	8.407503e-01	4
124	124	26	188	3.184994e+01	1.681501e+02	8.785047e-01	8.407503e-01	8.407503e-01	4
125	125	32	208	3.184994e+01	1.681501e+02	8.666667e-01	8.407503e-01	8.407503e-01	4
126	126	33	163	3.184994e+01	1.681501e+02	8.316327e-01	8.407503e-01	8.407503e-01	4
127	127	40	176	3.184994e+01	1.681501e+02	8.148148e-01	8.407503e-01	8.407503e-01	4
128	128	33	182	3.184994e+01	1.681501e+02	8.465116e-01	8.407503e-01	8.407503e-01	4
129	129	29	186	3.184994e+01	1.681501e+02	8.651163e-01	8.407503e-01	8.407503e-01	4
130	130	32	154	3.184994e+01	1.681501e+02	8.279570e-01	8.407503e-01	8.407503e-01	4
131	131	29	146	3.184994e+01	1.681501e+02	8.342857e-01	8.407503e-01	8.407503e-01	4
132	132	31	180	3.184994e+01	1.681501e+02	8.530806e-01	8.407503e-01	8.407503e-01	4
133	133	28	178	3.184994e+01	1.681501e+02	8.640777e-01	8.407503e-01	8.407503e-01	4
134	134	35	171	3.184994e+01	1.681501e+02	8.300971e-01	8.407503e-01	8.407503e-01	4
135	135	33	170	3.184994e+01	1.681501e+02	8.374384e-01	8.407503e-01	8.407503e-01	4
136	136	37	171	3.184994e+01	1.681501e+02	8.221154e-01	8.407503e-01	8.407503e-01	4
137	137	32	157	3.184994e+01	1.681501e+02	8.306878e-01	8.407503e-01	8.407503e-01	4
138	138	26	153	3.184994e+01	1.681501e+02	8.547486e-01	8.407503e-01	8.407503e-01	4
139	139	37	177	3.184994e+01	1.681501e+02	8.271028e-01	8.407503e-01	8.407503e-01	4
140	140	38	158	3.184994e+01	1.681501e+02	8.061224e-01	8.407503e-01	8.407503e-01	4
141	141	32	195	3.184994e+01	1.681501e+02	8.590308e-01	8.407503e-01	8.407503e-01	4
142	142	30	161	3.184994e+01	1.681501e+02	8.429319e-01	8.407503e-01	8.407503e-01	4
143	143	31	146	3.184994e+01	1.681501e+02	8.248588e-01	8.407503e-01	8.407503e-01	4
144	144	28	149	3.184994e+01	1.681501e+02	8.418079e-01	8.407503e-01	8.407503e-01	4
145	145	36	160	3.184994e+01	1.681501e+02	8.163265e-01	8.407503e-01	8.407503e-01	4
146	146	36	155	3.184994e+01	1.681501e+02	8.115183e-01	8.407503e-01	8.407503e-01	4
147	147	35	181	3.184994e+01	1.681501e+02	8.379630e-01	8.407503e-01	8.407503e-01	4
148	148	26	174	3.184994e+01	1.681501e+02	8.700000e-01	8.407503e-01	8.407503e-01	4
149	149	34	180	3.184994e+01	1.681501e+02	8.411215e-01	8.407503e-01	8.407503e-01	4
150	150	37	151	3.184994e+01	1.681501e+02	8.031915e-01	8.407503e-01	8.407503e-01	4
151	151	33	163	3.184994e+01	1.681501e+02	8.316327e-01	8.407503e-01	8.407503e-01	4
152	152	34	169	3.184994e+01	1.681501e+02	8.325123e-01	8.407503e-01	8.407503e-01	4
153	153	28	157	3.184994e+01	1.681501e+02	8.486486e-01	8.407503e-01	8.407503e-01	4
154	154	25	129	3.184994e+01	1.681501e+02	8.376623e-01	8.407503e-01	8.407503e-01	4
155	155	27	186	3.184994e+01	1.681501e+02	8.732394e-01	8.407503e-01	8.407503e-01	4
156	156	40	158	3.184994e+01	1.681501e+02	7.979798e-01	8.407503e-01	8.407503e-01	4
157	157	31	146	3.184994e+01	1.681501e+02	8.248588e-01	8.407503e-01	8.407503e-01	4
158	158	37	139	3.184994e+01	1.681501e+02	7.897727e-01	8.407503e-01	8.407503e-01	4
159	159	34	188	3.184994e+01	1.681501e+02	8.468468e-01	8.407503e-01	8.407503e-01	4
160	160	47	160	3.184994e+01	1.681501e+02	7.729469e-01	8.407503e-01	8.407503e-01	4
161	161	26	171	3.184994e+01	1.681501e+02	8.680203e-01	8.407503e-01	8.407503e-01	4
162	162	29	151	3.184994e+01	1.681501e+02	8.388889e-01	8.407503e-01	8.407503e-01	4
163	163	36	165	3.184994e+01	1.681501e+02	8.208955e-01	8.407503e-01	8.407503e-01	4
164	164	24	150	3.184994e+01	1.681501e+02	8.620690e-01	8.407503e-01	8.407503e-01	4
165	165	20	177	3.184994e+01	1.681501e+02	8.984772e-01	8.407503e-01	8.407503e-01	4
166	166	29	167	3.184994e+01	1.681501e+02	8.520408e-01	8.407503e-01	8.407503e-01	4
167	167	35	188	3.184994e+01	1.681501e+02	8.430493e-01	8.407503e-01	8.407503e-01	4
168	168	33	167	3.184994e+01	1.681501e+02	8.350000e-01	8.407503e-01	8.407503e-01	4
169	169	36	154	3.184994e+01	1.681501e+02	8.105263e-01	8.407503e-01	8.407503e-01	4
170	170	25	149	3.184994e+01	1.681501e+02	8.563218e-01	8.407503e-01	8.407503e-01	4
171	171	23	192	3.184994e+01	1.681501e+02	8.930233e-01	8.407503e-01	8.407503e-01	4
172	172	30	178	3.184994e+01	1.681501e+02	8.557692e-01	8.407503e-01	8.407503e-01	4
173	173	35	193	3.184994e+01	1.681501e+02	8.464912e-01	8.407503e-01	8.407503e-01	4
174	174	39	170	3.184994e+01	1.681501e+02	8.133971e-01	8.407503e-01	8.407503e-01	4
175	175	18	172	3.184994e+01	1.681501e+02	9.052632e-01	8.407503e-01	8.407503e-01	4
176	176	43	156	3.184994e+01	1.681501e+02	7.839196e-01	8.407503e-01	8.407503e-01	4
177	177	31	168	3.184994e+01	1.681501e+02	8.442211e-01	8.407503e-01	8.407503e-01	4
178	178	22	146	3.184994e+01	1.681501e+02	8.690476e-01	8.407503e-01	8.407503e-01	4
179	179	34	186	3.184994e+01	1.681501e+02	8.454545e-01	8.407503e-01	8.407503e-01	4
180	180	34	168	3.184994e+01	1.681501e+02	8.316832e-01	8.407503e-01	8.407503e-01	4
181	181	39	180	3.184994e+01	1.681501e+02	8.219178e-01	8.407503e-01	8.407503e-01	4
182	182	30	200	3.184994e+01	1.681501e+02	8.695652e-01	8.407503e-01	8.407503e-01	4
183	183	31	175	3.184994e+01	1.681501e+02	8.495146e-01	8.407503e-01	8.407503e-01	4
184	184	29	171	3.184994e+01	1.681501e+02	8.550000e-01	8.407503e-01	8.407503e-01	4
185	185	26	190	3.184994e+01	1.681501e+02	8.796296e-01	8.407503e-01	8.407503e-01	4
186	186	34	158	3.184994e+01	1.681501e+02	8.229167e-01	8.407503e-01	8.407503e-01	4
187	187	26	155	3.184994e+01	1.681501e+02	8.563536e-01	8.407503e-01	8.407503e-01	4
188	188	30	146	3.184994e+01	1.681501e+02	8.295455e-01	8.407503e-01	8.407503e-01	4
189	189	45	163	3.894779e+01	1.610522e+02	7.836538e-01	8.052610e-01	8.407503e-01	4
190	190	48	146	4.953217e+01	1.504678e+02	7.525773e-01	7.523392e-01	7.523392e-01	3
191	191	49	160	4.953217e+01	1.504678e+02	7.655502e-01	7.523392e-01	7.523392e-01	3
192	192	47	155	4.005725e+01	1.599427e+02	7.673267e-01	7.997137e-01	8.407503e-01	4
193	193	35	161	3.184994e+01	1.681501e+02	8.214286e-01	8.407503e-01	8.407503e-01	4
194	194	44	156	3.184994e+01	1.681501e+02	7.800000e-01	8.407503e-01	8.407503e-01	4
195	195	47	168	3.184994e+01	1.681501e+02	7.813953e-01	8.407503e-01	8.407503e-01	4
196	196	27	163	3.184994e+01	1.681501e+02	8.578947e-01	8.407503e-01	8.407503e-01	4
197	197	24	145	3.184994e+01	1.681501e+02	8.579882e-01	8.407503e-01	8.407503e-01	4
198	198	24	193	3.184994e+01	1.681501e+02	8.894009e-01	8.407503e-01	8.407503e-01	4
199	199	37	163	3.184994e+01	1.681501e+02	8.150000e-01	8.407503e-01	8.407503e-01	4
200	200	48	158	3.184994e+01	1.681501e+02	7.669903e-01	8.407503e-01	8.407503e-01	4
