# Supplementary material for: Cochaperones convey the energy of ATP hydrolysis for directional action of Hsp90
Source: Nat Commun. 2024 Jan 17;15:569. doi: 10.1038/s41467-024-44847-6 (PMC10794413; doi:10.1038/s41467-024-44847-6)
Supplement: Supplementary file 6 — Source Data [file 41467_2024_44847_MOESM6_ESM.zip › SourceData_Simulations/1_Simulations_0kT/sim_0kT_mol46of200.txt]

coordinates	121.70	127.38	249.70	127.38
time(s)	frame	Idon(a.u.)	Iacc(a.u.)	Idon ideal(a.u.)	Iacc ideal(a.u.)	FRET	FRET ideal (blurr)	FRET ideal	state sequence
1	1	22	150	3.228747e+01	1.677125e+02	8.720930e-01	8.385627e-01	8.385627e-01	4
2	2	29	156	3.228747e+01	1.677125e+02	8.432432e-01	8.385627e-01	8.385627e-01	4
3	3	28	157	3.228747e+01	1.677125e+02	8.486486e-01	8.385627e-01	8.385627e-01	4
4	4	31	195	3.228747e+01	1.677125e+02	8.628319e-01	8.385627e-01	8.385627e-01	4
5	5	36	168	3.228747e+01	1.677125e+02	8.235294e-01	8.385627e-01	8.385627e-01	4
6	6	40	167	3.228747e+01	1.677125e+02	8.067633e-01	8.385627e-01	8.385627e-01	4
7	7	31	170	3.228747e+01	1.677125e+02	8.457711e-01	8.385627e-01	8.385627e-01	4
8	8	34	186	3.228747e+01	1.677125e+02	8.454545e-01	8.385627e-01	8.385627e-01	4
9	9	28	175	3.228747e+01	1.677125e+02	8.620690e-01	8.385627e-01	8.385627e-01	4
10	10	41	155	3.228747e+01	1.677125e+02	7.908163e-01	8.385627e-01	8.385627e-01	4
11	11	21	168	3.228747e+01	1.677125e+02	8.888889e-01	8.385627e-01	8.385627e-01	4
12	12	41	168	3.228747e+01	1.677125e+02	8.038278e-01	8.385627e-01	8.385627e-01	4
13	13	25	174	3.228747e+01	1.677125e+02	8.743719e-01	8.385627e-01	8.385627e-01	4
14	14	25	175	3.228747e+01	1.677125e+02	8.750000e-01	8.385627e-01	8.385627e-01	4
15	15	35	173	3.228747e+01	1.677125e+02	8.317308e-01	8.385627e-01	8.385627e-01	4
16	16	31	154	3.228747e+01	1.677125e+02	8.324324e-01	8.385627e-01	8.385627e-01	4
17	17	33	167	3.540094e+01	1.645991e+02	8.350000e-01	8.229953e-01	8.385627e-01	4
18	18	34	161	3.622713e+01	1.637729e+02	8.256410e-01	8.188643e-01	8.385627e-01	4
19	19	39	163	3.228747e+01	1.677125e+02	8.069307e-01	8.385627e-01	8.385627e-01	4
20	20	39	182	3.228747e+01	1.677125e+02	8.235294e-01	8.385627e-01	8.385627e-01	4
21	21	30	181	3.228747e+01	1.677125e+02	8.578199e-01	8.385627e-01	8.385627e-01	4
22	22	33	150	3.228747e+01	1.677125e+02	8.196721e-01	8.385627e-01	8.385627e-01	4
23	23	34	159	3.228747e+01	1.677125e+02	8.238342e-01	8.385627e-01	8.385627e-01	4
24	24	35	161	3.228747e+01	1.677125e+02	8.214286e-01	8.385627e-01	8.385627e-01	4
25	25	33	158	3.228747e+01	1.677125e+02	8.272251e-01	8.385627e-01	8.385627e-01	4
26	26	33	166	3.228747e+01	1.677125e+02	8.341709e-01	8.385627e-01	8.385627e-01	4
27	27	33	177	3.228747e+01	1.677125e+02	8.428571e-01	8.385627e-01	8.385627e-01	4
28	28	30	144	3.228747e+01	1.677125e+02	8.275862e-01	8.385627e-01	8.385627e-01	4
29	29	39	179	3.228747e+01	1.677125e+02	8.211009e-01	8.385627e-01	8.385627e-01	4
30	30	34	168	3.228747e+01	1.677125e+02	8.316832e-01	8.385627e-01	8.385627e-01	4
31	31	34	146	3.228747e+01	1.677125e+02	8.111111e-01	8.385627e-01	8.385627e-01	4
32	32	35	157	3.228747e+01	1.677125e+02	8.177083e-01	8.385627e-01	8.385627e-01	4
33	33	36	153	3.228747e+01	1.677125e+02	8.095238e-01	8.385627e-01	8.385627e-01	4
34	34	30	152	3.228747e+01	1.677125e+02	8.351648e-01	8.385627e-01	8.385627e-01	4
35	35	47	165	3.228747e+01	1.677125e+02	7.783019e-01	8.385627e-01	8.385627e-01	4
36	36	32	185	3.228747e+01	1.677125e+02	8.525346e-01	8.385627e-01	8.385627e-01	4
37	37	42	184	3.228747e+01	1.677125e+02	8.141593e-01	8.385627e-01	8.385627e-01	4
38	38	47	181	3.228747e+01	1.677125e+02	7.938596e-01	8.385627e-01	8.385627e-01	4
39	39	37	159	3.228747e+01	1.677125e+02	8.112245e-01	8.385627e-01	8.385627e-01	4
40	40	24	189	3.228747e+01	1.677125e+02	8.873239e-01	8.385627e-01	8.385627e-01	4
41	41	30	164	3.228747e+01	1.677125e+02	8.453608e-01	8.385627e-01	8.385627e-01	4
42	42	32	150	3.228747e+01	1.677125e+02	8.241758e-01	8.385627e-01	8.385627e-01	4
43	43	28	170	3.228747e+01	1.677125e+02	8.585859e-01	8.385627e-01	8.385627e-01	4
44	44	36	165	3.228747e+01	1.677125e+02	8.208955e-01	8.385627e-01	8.385627e-01	4
45	45	29	197	3.228747e+01	1.677125e+02	8.716814e-01	8.385627e-01	8.385627e-01	4
46	46	27	174	3.228747e+01	1.677125e+02	8.656716e-01	8.385627e-01	8.385627e-01	4
47	47	32	168	3.228747e+01	1.677125e+02	8.400000e-01	8.385627e-01	8.385627e-01	4
48	48	26	202	3.228747e+01	1.677125e+02	8.859649e-01	8.385627e-01	8.385627e-01	4
49	49	34	175	3.228747e+01	1.677125e+02	8.373206e-01	8.385627e-01	8.385627e-01	4
50	50	23	183	3.228747e+01	1.677125e+02	8.883495e-01	8.385627e-01	8.385627e-01	4
51	51	22	162	3.228747e+01	1.677125e+02	8.804348e-01	8.385627e-01	8.385627e-01	4
52	52	41	162	3.228747e+01	1.677125e+02	7.980296e-01	8.385627e-01	8.385627e-01	4
53	53	34	178	3.228747e+01	1.677125e+02	8.396226e-01	8.385627e-01	8.385627e-01	4
54	54	25	163	3.228747e+01	1.677125e+02	8.670213e-01	8.385627e-01	8.385627e-01	4
55	55	37	163	3.228747e+01	1.677125e+02	8.150000e-01	8.385627e-01	8.385627e-01	4
56	56	31	176	3.228747e+01	1.677125e+02	8.502415e-01	8.385627e-01	8.385627e-01	4
57	57	23	154	3.228747e+01	1.677125e+02	8.700565e-01	8.385627e-01	8.385627e-01	4
58	58	48	161	3.228747e+01	1.677125e+02	7.703349e-01	8.385627e-01	8.385627e-01	4
59	59	36	161	3.228747e+01	1.677125e+02	8.172589e-01	8.385627e-01	8.385627e-01	4
60	60	28	190	3.228747e+01	1.677125e+02	8.715596e-01	8.385627e-01	8.385627e-01	4
61	61	27	175	3.228747e+01	1.677125e+02	8.663366e-01	8.385627e-01	8.385627e-01	4
62	62	36	170	3.228747e+01	1.677125e+02	8.252427e-01	8.385627e-01	8.385627e-01	4
63	63	27	183	3.228747e+01	1.677125e+02	8.714286e-01	8.385627e-01	8.385627e-01	4
64	64	39	139	3.228747e+01	1.677125e+02	7.808989e-01	8.385627e-01	8.385627e-01	4
65	65	24	159	3.228747e+01	1.677125e+02	8.688525e-01	8.385627e-01	8.385627e-01	4
66	66	39	162	3.228747e+01	1.677125e+02	8.059701e-01	8.385627e-01	8.385627e-01	4
67	67	20	164	3.228747e+01	1.677125e+02	8.913043e-01	8.385627e-01	8.385627e-01	4
68	68	22	159	3.228747e+01	1.677125e+02	8.784530e-01	8.385627e-01	8.385627e-01	4
69	69	24	164	3.228747e+01	1.677125e+02	8.723404e-01	8.385627e-01	8.385627e-01	4
70	70	34	184	3.228747e+01	1.677125e+02	8.440367e-01	8.385627e-01	8.385627e-01	4
71	71	28	195	3.228747e+01	1.677125e+02	8.744395e-01	8.385627e-01	8.385627e-01	4
72	72	30	159	3.228747e+01	1.677125e+02	8.412698e-01	8.385627e-01	8.385627e-01	4
73	73	31	174	3.228747e+01	1.677125e+02	8.487805e-01	8.385627e-01	8.385627e-01	4
74	74	23	164	3.228747e+01	1.677125e+02	8.770053e-01	8.385627e-01	8.385627e-01	4
75	75	24	159	3.228747e+01	1.677125e+02	8.688525e-01	8.385627e-01	8.385627e-01	4
76	76	49	174	3.228747e+01	1.677125e+02	7.802691e-01	8.385627e-01	8.385627e-01	4
77	77	33	171	3.228747e+01	1.677125e+02	8.382353e-01	8.385627e-01	8.385627e-01	4
78	78	33	184	3.228747e+01	1.677125e+02	8.479263e-01	8.385627e-01	8.385627e-01	4
79	79	35	161	3.228747e+01	1.677125e+02	8.214286e-01	8.385627e-01	8.385627e-01	4
80	80	29	191	3.228747e+01	1.677125e+02	8.681818e-01	8.385627e-01	8.385627e-01	4
81	81	35	141	3.228747e+01	1.677125e+02	8.011364e-01	8.385627e-01	8.385627e-01	4
82	82	30	155	3.228747e+01	1.677125e+02	8.378378e-01	8.385627e-01	8.385627e-01	4
83	83	31	150	3.228747e+01	1.677125e+02	8.287293e-01	8.385627e-01	8.385627e-01	4
84	84	29	162	3.228747e+01	1.677125e+02	8.481675e-01	8.385627e-01	8.385627e-01	4
85	85	27	165	3.228747e+01	1.677125e+02	8.593750e-01	8.385627e-01	8.385627e-01	4
86	86	39	158	3.228747e+01	1.677125e+02	8.020305e-01	8.385627e-01	8.385627e-01	4
87	87	29	175	3.228747e+01	1.677125e+02	8.578431e-01	8.385627e-01	8.385627e-01	4
88	88	38	163	3.228747e+01	1.677125e+02	8.109453e-01	8.385627e-01	8.385627e-01	4
89	89	39	145	3.228747e+01	1.677125e+02	7.880435e-01	8.385627e-01	8.385627e-01	4
90	90	26	180	3.228747e+01	1.677125e+02	8.737864e-01	8.385627e-01	8.385627e-01	4
91	91	44	170	3.228747e+01	1.677125e+02	7.943925e-01	8.385627e-01	8.385627e-01	4
92	92	28	163	3.228747e+01	1.677125e+02	8.534031e-01	8.385627e-01	8.385627e-01	4
93	93	35	167	3.228747e+01	1.677125e+02	8.267327e-01	8.385627e-01	8.385627e-01	4
94	94	36	155	3.228747e+01	1.677125e+02	8.115183e-01	8.385627e-01	8.385627e-01	4
95	95	38	179	3.228747e+01	1.677125e+02	8.248848e-01	8.385627e-01	8.385627e-01	4
96	96	27	175	3.228747e+01	1.677125e+02	8.663366e-01	8.385627e-01	8.385627e-01	4
97	97	28	156	3.228747e+01	1.677125e+02	8.478261e-01	8.385627e-01	8.385627e-01	4
98	98	20	193	3.228747e+01	1.677125e+02	9.061033e-01	8.385627e-01	8.385627e-01	4
99	99	32	153	3.228747e+01	1.677125e+02	8.270270e-01	8.385627e-01	8.385627e-01	4
100	100	30	187	3.228747e+01	1.677125e+02	8.617512e-01	8.385627e-01	8.385627e-01	4
101	101	39	165	3.228747e+01	1.677125e+02	8.088235e-01	8.385627e-01	8.385627e-01	4
102	102	39	189	3.228747e+01	1.677125e+02	8.289474e-01	8.385627e-01	8.385627e-01	4
103	103	26	186	3.228747e+01	1.677125e+02	8.773585e-01	8.385627e-01	8.385627e-01	4
104	104	28	170	3.228747e+01	1.677125e+02	8.585859e-01	8.385627e-01	8.385627e-01	4
105	105	28	159	3.228747e+01	1.677125e+02	8.502674e-01	8.385627e-01	8.385627e-01	4
106	106	28	171	3.228747e+01	1.677125e+02	8.592965e-01	8.385627e-01	8.385627e-01	4
107	107	41	180	3.228747e+01	1.677125e+02	8.144796e-01	8.385627e-01	8.385627e-01	4
108	108	18	189	3.228747e+01	1.677125e+02	9.130435e-01	8.385627e-01	8.385627e-01	4
109	109	38	164	3.228747e+01	1.677125e+02	8.118812e-01	8.385627e-01	8.385627e-01	4
110	110	32	153	3.228747e+01	1.677125e+02	8.270270e-01	8.385627e-01	8.385627e-01	4
111	111	35	156	3.228747e+01	1.677125e+02	8.167539e-01	8.385627e-01	8.385627e-01	4
112	112	26	163	3.228747e+01	1.677125e+02	8.624339e-01	8.385627e-01	8.385627e-01	4
113	113	25	176	3.228747e+01	1.677125e+02	8.756219e-01	8.385627e-01	8.385627e-01	4
114	114	44	154	3.228747e+01	1.677125e+02	7.777778e-01	8.385627e-01	8.385627e-01	4
115	115	27	179	3.228747e+01	1.677125e+02	8.689320e-01	8.385627e-01	8.385627e-01	4
116	116	35	174	3.228747e+01	1.677125e+02	8.325359e-01	8.385627e-01	8.385627e-01	4
117	117	30	156	3.228747e+01	1.677125e+02	8.387097e-01	8.385627e-01	8.385627e-01	4
118	118	37	163	3.228747e+01	1.677125e+02	8.150000e-01	8.385627e-01	8.385627e-01	4
119	119	32	148	3.228747e+01	1.677125e+02	8.222222e-01	8.385627e-01	8.385627e-01	4
120	120	33	171	3.228747e+01	1.677125e+02	8.382353e-01	8.385627e-01	8.385627e-01	4
121	121	25	181	3.228747e+01	1.677125e+02	8.786408e-01	8.385627e-01	8.385627e-01	4
122	122	25	161	3.228747e+01	1.677125e+02	8.655914e-01	8.385627e-01	8.385627e-01	4
123	123	37	183	3.228747e+01	1.677125e+02	8.318182e-01	8.385627e-01	8.385627e-01	4
124	124	33	155	3.228747e+01	1.677125e+02	8.244681e-01	8.385627e-01	8.385627e-01	4
125	125	29	183	3.228747e+01	1.677125e+02	8.632075e-01	8.385627e-01	8.385627e-01	4
126	126	33	173	3.228747e+01	1.677125e+02	8.398058e-01	8.385627e-01	8.385627e-01	4
127	127	27	181	3.228747e+01	1.677125e+02	8.701923e-01	8.385627e-01	8.385627e-01	4
128	128	35	165	3.228747e+01	1.677125e+02	8.250000e-01	8.385627e-01	8.385627e-01	4
129	129	31	173	3.228747e+01	1.677125e+02	8.480392e-01	8.385627e-01	8.385627e-01	4
130	130	43	165	3.228747e+01	1.677125e+02	7.932692e-01	8.385627e-01	8.385627e-01	4
131	131	29	177	3.228747e+01	1.677125e+02	8.592233e-01	8.385627e-01	8.385627e-01	4
132	132	34	165	3.228747e+01	1.677125e+02	8.291457e-01	8.385627e-01	8.385627e-01	4
133	133	36	151	3.228747e+01	1.677125e+02	8.074866e-01	8.385627e-01	8.385627e-01	4
134	134	32	167	3.228747e+01	1.677125e+02	8.391960e-01	8.385627e-01	8.385627e-01	4
135	135	29	160	3.228747e+01	1.677125e+02	8.465608e-01	8.385627e-01	8.385627e-01	4
136	136	43	152	3.228747e+01	1.677125e+02	7.794872e-01	8.385627e-01	8.385627e-01	4
137	137	28	184	3.228747e+01	1.677125e+02	8.679245e-01	8.385627e-01	8.385627e-01	4
138	138	42	170	3.228747e+01	1.677125e+02	8.018868e-01	8.385627e-01	8.385627e-01	4
139	139	38	163	3.228747e+01	1.677125e+02	8.109453e-01	8.385627e-01	8.385627e-01	4
140	140	31	146	3.228747e+01	1.677125e+02	8.248588e-01	8.385627e-01	8.385627e-01	4
141	141	30	179	3.228747e+01	1.677125e+02	8.564593e-01	8.385627e-01	8.385627e-01	4
142	142	32	171	3.228747e+01	1.677125e+02	8.423645e-01	8.385627e-01	8.385627e-01	4
143	143	45	160	3.228747e+01	1.677125e+02	7.804878e-01	8.385627e-01	8.385627e-01	4
144	144	37	182	3.228747e+01	1.677125e+02	8.310502e-01	8.385627e-01	8.385627e-01	4
145	145	39	173	3.228747e+01	1.677125e+02	8.160377e-01	8.385627e-01	8.385627e-01	4
146	146	29	163	3.228747e+01	1.677125e+02	8.489583e-01	8.385627e-01	8.385627e-01	4
147	147	27	180	3.228747e+01	1.677125e+02	8.695652e-01	8.385627e-01	8.385627e-01	4
148	148	46	148	3.228747e+01	1.677125e+02	7.628866e-01	8.385627e-01	8.385627e-01	4
149	149	38	173	3.228747e+01	1.677125e+02	8.199052e-01	8.385627e-01	8.385627e-01	4
150	150	29	161	3.228747e+01	1.677125e+02	8.473684e-01	8.385627e-01	8.385627e-01	4
151	151	41	177	3.228747e+01	1.677125e+02	8.119266e-01	8.385627e-01	8.385627e-01	4
152	152	28	174	3.228747e+01	1.677125e+02	8.613861e-01	8.385627e-01	8.385627e-01	4
153	153	25	169	3.228747e+01	1.677125e+02	8.711340e-01	8.385627e-01	8.385627e-01	4
154	154	38	157	3.228747e+01	1.677125e+02	8.051282e-01	8.385627e-01	8.385627e-01	4
155	155	36	175	3.228747e+01	1.677125e+02	8.293839e-01	8.385627e-01	8.385627e-01	4
156	156	135	61	1.365575e+02	6.344252e+01	3.112245e-01	3.172126e-01	1.169862e-01	1
157	157	174	22	1.766028e+02	2.339725e+01	1.122449e-01	1.169862e-01	1.169862e-01	1
158	158	160	23	1.766028e+02	2.339725e+01	1.256831e-01	1.169862e-01	1.169862e-01	1
159	159	185	20	1.766028e+02	2.339725e+01	9.756098e-02	1.169862e-01	1.169862e-01	1
160	160	165	24	1.766028e+02	2.339725e+01	1.269841e-01	1.169862e-01	1.169862e-01	1
161	161	158	29	1.766028e+02	2.339725e+01	1.550802e-01	1.169862e-01	1.169862e-01	1
162	162	164	26	1.766028e+02	2.339725e+01	1.368421e-01	1.169862e-01	1.169862e-01	1
163	163	182	23	1.766028e+02	2.339725e+01	1.121951e-01	1.169862e-01	1.169862e-01	1
164	164	188	24	1.766028e+02	2.339725e+01	1.132075e-01	1.169862e-01	1.169862e-01	1
165	165	183	26	1.766028e+02	2.339725e+01	1.244019e-01	1.169862e-01	1.169862e-01	1
166	166	179	23	1.766028e+02	2.339725e+01	1.138614e-01	1.169862e-01	1.169862e-01	1
167	167	132	70	1.306854e+02	6.931462e+01	3.465347e-01	3.465731e-01	1.169862e-01	1
168	168	39	166	3.228747e+01	1.677125e+02	8.097561e-01	8.385627e-01	8.385627e-01	4
169	169	40	162	3.228747e+01	1.677125e+02	8.019802e-01	8.385627e-01	8.385627e-01	4
170	170	47	149	3.228747e+01	1.677125e+02	7.602041e-01	8.385627e-01	8.385627e-01	4
171	171	39	137	3.228747e+01	1.677125e+02	7.784091e-01	8.385627e-01	8.385627e-01	4
172	172	27	183	3.228747e+01	1.677125e+02	8.714286e-01	8.385627e-01	8.385627e-01	4
173	173	32	147	3.228747e+01	1.677125e+02	8.212291e-01	8.385627e-01	8.385627e-01	4
174	174	27	187	3.228747e+01	1.677125e+02	8.738318e-01	8.385627e-01	8.385627e-01	4
175	175	43	165	3.228747e+01	1.677125e+02	7.932692e-01	8.385627e-01	8.385627e-01	4
176	176	32	170	3.228747e+01	1.677125e+02	8.415842e-01	8.385627e-01	8.385627e-01	4
177	177	38	172	3.228747e+01	1.677125e+02	8.190476e-01	8.385627e-01	8.385627e-01	4
178	178	28	165	3.228747e+01	1.677125e+02	8.549223e-01	8.385627e-01	8.385627e-01	4
179	179	38	161	3.228747e+01	1.677125e+02	8.090452e-01	8.385627e-01	8.385627e-01	4
180	180	30	180	3.228747e+01	1.677125e+02	8.571429e-01	8.385627e-01	8.385627e-01	4
181	181	59	142	3.228747e+01	1.677125e+02	7.064677e-01	8.385627e-01	8.385627e-01	4
182	182	36	173	3.228747e+01	1.677125e+02	8.277512e-01	8.385627e-01	8.385627e-01	4
183	183	36	164	3.228747e+01	1.677125e+02	8.200000e-01	8.385627e-01	8.385627e-01	4
184	184	35	162	3.228747e+01	1.677125e+02	8.223350e-01	8.385627e-01	8.385627e-01	4
185	185	24	169	3.228747e+01	1.677125e+02	8.756477e-01	8.385627e-01	8.385627e-01	4
186	186	29	179	3.228747e+01	1.677125e+02	8.605769e-01	8.385627e-01	8.385627e-01	4
187	187	35	171	3.228747e+01	1.677125e+02	8.300971e-01	8.385627e-01	8.385627e-01	4
188	188	28	172	3.228747e+01	1.677125e+02	8.600000e-01	8.385627e-01	8.385627e-01	4
189	189	36	155	3.228747e+01	1.677125e+02	8.115183e-01	8.385627e-01	8.385627e-01	4
190	190	55	127	4.695640e+01	1.530436e+02	6.978022e-01	7.652180e-01	7.613785e-01	3
191	191	130	83	1.278934e+02	7.210657e+01	3.896714e-01	3.605328e-01	2.093081e-01	2
192	192	132	46	1.581384e+02	4.186161e+01	2.584270e-01	2.093081e-01	2.093081e-01	2
193	193	153	49	1.581384e+02	4.186161e+01	2.425743e-01	2.093081e-01	2.093081e-01	2
194	194	158	41	1.581384e+02	4.186161e+01	2.060302e-01	2.093081e-01	2.093081e-01	2
195	195	172	46	1.581384e+02	4.186161e+01	2.110092e-01	2.093081e-01	2.093081e-01	2
196	196	147	36	1.581384e+02	4.186161e+01	1.967213e-01	2.093081e-01	2.093081e-01	2
197	197	174	38	1.581384e+02	4.186161e+01	1.792453e-01	2.093081e-01	2.093081e-01	2
198	198	163	30	1.711555e+02	2.884454e+01	1.554404e-01	1.442227e-01	1.169862e-01	1
199	199	163	17	1.766028e+02	2.339725e+01	9.444444e-02	1.169862e-01	1.169862e-01	1
200	200	192	28	1.766028e+02	2.339725e+01	1.272727e-01	1.169862e-01	1.169862e-01	1
