# Supplementary material for: Cochaperones convey the energy of ATP hydrolysis for directional action of Hsp90
Source: Nat Commun. 2024 Jan 17;15:569. doi: 10.1038/s41467-024-44847-6 (PMC10794413; doi:10.1038/s41467-024-44847-6)
Supplement: Supplementary file 6 — Source Data [file 41467_2024_44847_MOESM6_ESM.zip › SourceData_Simulations/1_Simulations_0kT/sim_0kT_mol47of200.txt]

coordinates	119.32	213.78	247.32	213.78
time(s)	frame	Idon(a.u.)	Iacc(a.u.)	Idon ideal(a.u.)	Iacc ideal(a.u.)	FRET	FRET ideal (blurr)	FRET ideal	state sequence
1	1	218	8	1.915608e+02	8.439154e+00	3.539823e-02	4.219577e-02	4.219577e-02	1
2	2	215	7	1.915608e+02	8.439154e+00	3.153153e-02	4.219577e-02	4.219577e-02	1
3	3	203	8	1.915608e+02	8.439154e+00	3.791469e-02	4.219577e-02	4.219577e-02	1
4	4	182	4	1.915608e+02	8.439154e+00	2.150538e-02	4.219577e-02	4.219577e-02	1
5	5	192	12	1.915608e+02	8.439154e+00	5.882353e-02	4.219577e-02	4.219577e-02	1
6	6	180	5	1.915608e+02	8.439154e+00	2.702703e-02	4.219577e-02	4.219577e-02	1
7	7	178	9	1.915608e+02	8.439154e+00	4.812834e-02	4.219577e-02	4.219577e-02	1
8	8	169	7	1.915608e+02	8.439154e+00	3.977273e-02	4.219577e-02	4.219577e-02	1
9	9	193	5	1.915608e+02	8.439154e+00	2.525253e-02	4.219577e-02	4.219577e-02	1
10	10	204	11	1.915608e+02	8.439154e+00	5.116279e-02	4.219577e-02	4.219577e-02	1
11	11	195	8	1.915608e+02	8.439154e+00	3.940887e-02	4.219577e-02	4.219577e-02	1
12	12	191	9	1.915608e+02	8.439154e+00	4.500000e-02	4.219577e-02	4.219577e-02	1
13	13	217	6	1.915608e+02	8.439154e+00	2.690583e-02	4.219577e-02	4.219577e-02	1
14	14	186	13	1.915608e+02	8.439154e+00	6.532663e-02	4.219577e-02	4.219577e-02	1
15	15	198	11	1.915608e+02	8.439154e+00	5.263158e-02	4.219577e-02	4.219577e-02	1
16	16	197	5	1.915608e+02	8.439154e+00	2.475248e-02	4.219577e-02	4.219577e-02	1
17	17	183	6	1.915608e+02	8.439154e+00	3.174603e-02	4.219577e-02	4.219577e-02	1
18	18	180	10	1.915608e+02	8.439154e+00	5.263158e-02	4.219577e-02	4.219577e-02	1
19	19	179	9	1.915608e+02	8.439154e+00	4.787234e-02	4.219577e-02	4.219577e-02	1
20	20	182	9	1.915608e+02	8.439154e+00	4.712042e-02	4.219577e-02	4.219577e-02	1
21	21	202	10	1.915608e+02	8.439154e+00	4.716981e-02	4.219577e-02	4.219577e-02	1
22	22	192	9	1.915608e+02	8.439154e+00	4.477612e-02	4.219577e-02	4.219577e-02	1
23	23	186	10	1.915608e+02	8.439154e+00	5.102041e-02	4.219577e-02	4.219577e-02	1
24	24	176	11	1.915608e+02	8.439154e+00	5.882353e-02	4.219577e-02	4.219577e-02	1
25	25	183	10	1.915608e+02	8.439154e+00	5.181347e-02	4.219577e-02	4.219577e-02	1
26	26	186	13	1.915608e+02	8.439154e+00	6.532663e-02	4.219577e-02	4.219577e-02	1
27	27	194	6	1.915608e+02	8.439154e+00	3.000000e-02	4.219577e-02	4.219577e-02	1
28	28	201	11	1.915608e+02	8.439154e+00	5.188679e-02	4.219577e-02	4.219577e-02	1
29	29	194	5	1.915608e+02	8.439154e+00	2.512563e-02	4.219577e-02	4.219577e-02	1
30	30	194	6	1.915608e+02	8.439154e+00	3.000000e-02	4.219577e-02	4.219577e-02	1
31	31	197	4	1.915608e+02	8.439154e+00	1.990050e-02	4.219577e-02	4.219577e-02	1
32	32	201	7	1.915608e+02	8.439154e+00	3.365385e-02	4.219577e-02	4.219577e-02	1
33	33	198	5	1.915608e+02	8.439154e+00	2.463054e-02	4.219577e-02	4.219577e-02	1
34	34	187	8	1.915608e+02	8.439154e+00	4.102564e-02	4.219577e-02	4.219577e-02	1
35	35	197	5	1.915608e+02	8.439154e+00	2.475248e-02	4.219577e-02	4.219577e-02	1
36	36	176	5	1.915608e+02	8.439154e+00	2.762431e-02	4.219577e-02	4.219577e-02	1
37	37	179	10	1.915608e+02	8.439154e+00	5.291005e-02	4.219577e-02	4.219577e-02	1
38	38	210	6	1.915608e+02	8.439154e+00	2.777778e-02	4.219577e-02	4.219577e-02	1
39	39	172	19	1.778836e+02	2.211641e+01	9.947644e-02	1.105820e-01	1.480275e-01	2
40	40	148	32	1.703945e+02	2.960550e+01	1.777778e-01	1.480275e-01	1.480275e-01	2
41	41	156	26	1.703945e+02	2.960550e+01	1.428571e-01	1.480275e-01	1.480275e-01	2
42	42	163	35	1.703945e+02	2.960550e+01	1.767677e-01	1.480275e-01	1.480275e-01	2
43	43	179	32	1.703945e+02	2.960550e+01	1.516588e-01	1.480275e-01	1.480275e-01	2
44	44	122	89	1.127722e+02	8.722780e+01	4.218009e-01	4.361390e-01	1.480275e-01	2
45	45	37	164	3.400142e+01	1.659986e+02	8.159204e-01	8.299929e-01	8.299929e-01	3
46	46	39	158	3.400142e+01	1.659986e+02	8.020305e-01	8.299929e-01	8.299929e-01	3
47	47	29	151	3.400142e+01	1.659986e+02	8.388889e-01	8.299929e-01	8.299929e-01	3
48	48	29	166	3.400142e+01	1.659986e+02	8.512821e-01	8.299929e-01	8.299929e-01	3
49	49	35	155	3.400142e+01	1.659986e+02	8.157895e-01	8.299929e-01	8.299929e-01	3
50	50	164	45	1.532911e+02	4.670894e+01	2.153110e-01	2.335447e-01	1.480275e-01	2
51	51	155	40	1.703945e+02	2.960550e+01	2.051282e-01	1.480275e-01	1.480275e-01	2
52	52	176	26	1.703945e+02	2.960550e+01	1.287129e-01	1.480275e-01	1.480275e-01	2
53	53	177	28	1.703945e+02	2.960550e+01	1.365854e-01	1.480275e-01	1.480275e-01	2
54	54	176	23	1.703945e+02	2.960550e+01	1.155779e-01	1.480275e-01	1.480275e-01	2
55	55	160	17	1.821806e+02	1.781938e+01	9.604520e-02	8.909689e-02	4.219577e-02	1
56	56	207	4	1.915608e+02	8.439154e+00	1.895735e-02	4.219577e-02	4.219577e-02	1
57	57	173	4	1.915608e+02	8.439154e+00	2.259887e-02	4.219577e-02	4.219577e-02	1
58	58	179	5	1.915608e+02	8.439154e+00	2.717391e-02	4.219577e-02	4.219577e-02	1
59	59	177	9	1.915608e+02	8.439154e+00	4.838710e-02	4.219577e-02	4.219577e-02	1
60	60	176	7	1.915608e+02	8.439154e+00	3.825137e-02	4.219577e-02	4.219577e-02	1
61	61	169	8	1.915608e+02	8.439154e+00	4.519774e-02	4.219577e-02	4.219577e-02	1
62	62	178	7	1.915608e+02	8.439154e+00	3.783784e-02	4.219577e-02	4.219577e-02	1
63	63	168	9	1.915608e+02	8.439154e+00	5.084746e-02	4.219577e-02	4.219577e-02	1
64	64	205	7	1.915608e+02	8.439154e+00	3.301887e-02	4.219577e-02	4.219577e-02	1
65	65	195	11	1.915608e+02	8.439154e+00	5.339806e-02	4.219577e-02	4.219577e-02	1
66	66	205	10	1.915608e+02	8.439154e+00	4.651163e-02	4.219577e-02	4.219577e-02	1
67	67	216	9	1.915608e+02	8.439154e+00	4.000000e-02	4.219577e-02	4.219577e-02	1
68	68	188	10	1.915608e+02	8.439154e+00	5.050505e-02	4.219577e-02	4.219577e-02	1
69	69	198	7	1.915608e+02	8.439154e+00	3.414634e-02	4.219577e-02	4.219577e-02	1
70	70	185	8	1.915608e+02	8.439154e+00	4.145078e-02	4.219577e-02	4.219577e-02	1
71	71	205	12	1.915608e+02	8.439154e+00	5.529954e-02	4.219577e-02	4.219577e-02	1
72	72	179	8	1.915608e+02	8.439154e+00	4.278075e-02	4.219577e-02	4.219577e-02	1
73	73	191	7	1.915608e+02	8.439154e+00	3.535354e-02	4.219577e-02	4.219577e-02	1
74	74	190	9	1.915608e+02	8.439154e+00	4.522613e-02	4.219577e-02	4.219577e-02	1
75	75	187	7	1.915608e+02	8.439154e+00	3.608247e-02	4.219577e-02	4.219577e-02	1
76	76	191	6	1.915608e+02	8.439154e+00	3.045685e-02	4.219577e-02	4.219577e-02	1
77	77	197	10	1.915608e+02	8.439154e+00	4.830918e-02	4.219577e-02	4.219577e-02	1
78	78	189	9	1.915608e+02	8.439154e+00	4.545455e-02	4.219577e-02	4.219577e-02	1
79	79	192	10	1.915608e+02	8.439154e+00	4.950495e-02	4.219577e-02	4.219577e-02	1
80	80	191	7	1.915608e+02	8.439154e+00	3.535354e-02	4.219577e-02	4.219577e-02	1
81	81	185	8	1.915608e+02	8.439154e+00	4.145078e-02	4.219577e-02	4.219577e-02	1
82	82	160	9	1.915608e+02	8.439154e+00	5.325444e-02	4.219577e-02	4.219577e-02	1
83	83	192	10	1.915608e+02	8.439154e+00	4.950495e-02	4.219577e-02	4.219577e-02	1
84	84	196	7	1.915608e+02	8.439154e+00	3.448276e-02	4.219577e-02	4.219577e-02	1
85	85	166	10	1.915608e+02	8.439154e+00	5.681818e-02	4.219577e-02	4.219577e-02	1
86	86	184	9	1.915608e+02	8.439154e+00	4.663212e-02	4.219577e-02	4.219577e-02	1
87	87	181	11	1.915608e+02	8.439154e+00	5.729167e-02	4.219577e-02	4.219577e-02	1
88	88	180	9	1.915608e+02	8.439154e+00	4.761905e-02	4.219577e-02	4.219577e-02	1
89	89	180	5	1.915608e+02	8.439154e+00	2.702703e-02	4.219577e-02	4.219577e-02	1
90	90	189	8	1.915608e+02	8.439154e+00	4.060914e-02	4.219577e-02	4.219577e-02	1
91	91	165	14	1.915608e+02	8.439154e+00	7.821229e-02	4.219577e-02	4.219577e-02	1
92	92	214	15	1.915608e+02	8.439154e+00	6.550218e-02	4.219577e-02	4.219577e-02	1
93	93	174	6	1.915608e+02	8.439154e+00	3.333333e-02	4.219577e-02	4.219577e-02	1
94	94	183	7	1.915608e+02	8.439154e+00	3.684211e-02	4.219577e-02	4.219577e-02	1
95	95	179	6	1.915608e+02	8.439154e+00	3.243243e-02	4.219577e-02	4.219577e-02	1
96	96	165	9	1.915608e+02	8.439154e+00	5.172414e-02	4.219577e-02	4.219577e-02	1
97	97	216	7	1.915608e+02	8.439154e+00	3.139013e-02	4.219577e-02	4.219577e-02	1
98	98	165	6	1.915608e+02	8.439154e+00	3.508772e-02	4.219577e-02	4.219577e-02	1
99	99	206	7	1.915608e+02	8.439154e+00	3.286385e-02	4.219577e-02	4.219577e-02	1
100	100	189	10	1.915608e+02	8.439154e+00	5.025126e-02	4.219577e-02	4.219577e-02	1
101	101	197	7	1.915608e+02	8.439154e+00	3.431373e-02	4.219577e-02	4.219577e-02	1
102	102	234	8	1.915608e+02	8.439154e+00	3.305785e-02	4.219577e-02	4.219577e-02	1
103	103	187	8	1.915608e+02	8.439154e+00	4.102564e-02	4.219577e-02	4.219577e-02	1
104	104	185	13	1.915608e+02	8.439154e+00	6.565657e-02	4.219577e-02	4.219577e-02	1
105	105	172	4	1.915608e+02	8.439154e+00	2.272727e-02	4.219577e-02	4.219577e-02	1
106	106	206	5	1.915608e+02	8.439154e+00	2.369668e-02	4.219577e-02	4.219577e-02	1
107	107	196	7	1.915608e+02	8.439154e+00	3.448276e-02	4.219577e-02	4.219577e-02	1
108	108	202	14	1.915608e+02	8.439154e+00	6.481481e-02	4.219577e-02	4.219577e-02	1
109	109	178	8	1.915608e+02	8.439154e+00	4.301075e-02	4.219577e-02	4.219577e-02	1
110	110	179	7	1.915608e+02	8.439154e+00	3.763441e-02	4.219577e-02	4.219577e-02	1
111	111	187	12	1.915608e+02	8.439154e+00	6.030151e-02	4.219577e-02	4.219577e-02	1
112	112	211	14	1.915608e+02	8.439154e+00	6.222222e-02	4.219577e-02	4.219577e-02	1
113	113	192	12	1.915608e+02	8.439154e+00	5.882353e-02	4.219577e-02	4.219577e-02	1
114	114	184	5	1.915608e+02	8.439154e+00	2.645503e-02	4.219577e-02	4.219577e-02	1
115	115	196	12	1.915608e+02	8.439154e+00	5.769231e-02	4.219577e-02	4.219577e-02	1
116	116	198	11	1.915608e+02	8.439154e+00	5.263158e-02	4.219577e-02	4.219577e-02	1
117	117	174	14	1.915608e+02	8.439154e+00	7.446809e-02	4.219577e-02	4.219577e-02	1
118	118	202	7	1.915608e+02	8.439154e+00	3.349282e-02	4.219577e-02	4.219577e-02	1
119	119	204	12	1.915608e+02	8.439154e+00	5.555556e-02	4.219577e-02	4.219577e-02	1
120	120	197	11	1.915608e+02	8.439154e+00	5.288462e-02	4.219577e-02	4.219577e-02	1
121	121	191	10	1.915608e+02	8.439154e+00	4.975124e-02	4.219577e-02	4.219577e-02	1
122	122	182	9	1.915608e+02	8.439154e+00	4.712042e-02	4.219577e-02	4.219577e-02	1
123	123	200	5	1.915608e+02	8.439154e+00	2.439024e-02	4.219577e-02	4.219577e-02	1
124	124	189	11	1.915608e+02	8.439154e+00	5.500000e-02	4.219577e-02	4.219577e-02	1
125	125	187	6	1.915608e+02	8.439154e+00	3.108808e-02	4.219577e-02	4.219577e-02	1
126	126	177	11	1.915608e+02	8.439154e+00	5.851064e-02	4.219577e-02	4.219577e-02	1
127	127	188	11	1.915608e+02	8.439154e+00	5.527638e-02	4.219577e-02	4.219577e-02	1
128	128	196	8	1.915608e+02	8.439154e+00	3.921569e-02	4.219577e-02	4.219577e-02	1
129	129	207	3	1.915608e+02	8.439154e+00	1.428571e-02	4.219577e-02	4.219577e-02	1
130	130	172	12	1.915608e+02	8.439154e+00	6.521739e-02	4.219577e-02	4.219577e-02	1
131	131	221	5	1.915608e+02	8.439154e+00	2.212389e-02	4.219577e-02	4.219577e-02	1
132	132	186	3	1.915608e+02	8.439154e+00	1.587302e-02	4.219577e-02	4.219577e-02	1
133	133	208	7	1.915608e+02	8.439154e+00	3.255814e-02	4.219577e-02	4.219577e-02	1
134	134	222	7	1.896638e+02	1.033618e+01	3.056769e-02	5.168089e-02	4.219577e-02	1
135	135	174	39	1.703945e+02	2.960550e+01	1.830986e-01	1.480275e-01	1.480275e-01	2
136	136	157	30	1.703945e+02	2.960550e+01	1.604278e-01	1.480275e-01	1.480275e-01	2
137	137	174	25	1.703945e+02	2.960550e+01	1.256281e-01	1.480275e-01	1.480275e-01	2
138	138	166	37	1.703945e+02	2.960550e+01	1.822660e-01	1.480275e-01	1.480275e-01	2
139	139	198	37	1.703945e+02	2.960550e+01	1.574468e-01	1.480275e-01	1.480275e-01	2
140	140	79	135	7.464461e+01	1.253554e+02	6.308411e-01	6.267770e-01	8.299929e-01	3
141	141	184	26	1.822310e+02	1.776904e+01	1.238095e-01	8.884519e-02	4.219577e-02	1
142	142	199	7	1.915608e+02	8.439154e+00	3.398058e-02	4.219577e-02	4.219577e-02	1
143	143	194	14	1.915608e+02	8.439154e+00	6.730769e-02	4.219577e-02	4.219577e-02	1
144	144	197	11	1.915608e+02	8.439154e+00	5.288462e-02	4.219577e-02	4.219577e-02	1
145	145	167	3	1.915608e+02	8.439154e+00	1.764706e-02	4.219577e-02	4.219577e-02	1
146	146	179	13	1.915608e+02	8.439154e+00	6.770833e-02	4.219577e-02	4.219577e-02	1
147	147	200	6	1.915608e+02	8.439154e+00	2.912621e-02	4.219577e-02	4.219577e-02	1
148	148	194	12	1.915608e+02	8.439154e+00	5.825243e-02	4.219577e-02	4.219577e-02	1
149	149	199	6	1.915608e+02	8.439154e+00	2.926829e-02	4.219577e-02	4.219577e-02	1
150	150	189	8	1.915608e+02	8.439154e+00	4.060914e-02	4.219577e-02	4.219577e-02	1
151	151	198	6	1.915608e+02	8.439154e+00	2.941176e-02	4.219577e-02	4.219577e-02	1
152	152	197	5	1.915608e+02	8.439154e+00	2.475248e-02	4.219577e-02	4.219577e-02	1
153	153	223	5	1.915608e+02	8.439154e+00	2.192982e-02	4.219577e-02	4.219577e-02	1
154	154	184	9	1.915608e+02	8.439154e+00	4.663212e-02	4.219577e-02	4.219577e-02	1
155	155	64	152	7.123320e+01	1.287668e+02	7.037037e-01	6.438340e-01	8.299929e-01	3
156	156	105	78	1.176113e+02	8.238867e+01	4.262295e-01	4.119433e-01	1.480275e-01	2
157	157	170	24	1.703945e+02	2.960550e+01	1.237113e-01	1.480275e-01	1.480275e-01	2
158	158	175	32	1.703945e+02	2.960550e+01	1.545894e-01	1.480275e-01	1.480275e-01	2
159	159	184	31	1.703945e+02	2.960550e+01	1.441860e-01	1.480275e-01	1.480275e-01	2
160	160	171	33	1.703945e+02	2.960550e+01	1.617647e-01	1.480275e-01	1.480275e-01	2
161	161	158	29	1.703996e+02	2.960039e+01	1.550802e-01	1.480020e-01	1.480275e-01	2
162	162	56	145	5.631501e+01	1.436850e+02	7.213930e-01	7.184249e-01	8.093804e-01	4
163	163	34	174	3.812392e+01	1.618761e+02	8.365385e-01	8.093804e-01	8.093804e-01	4
164	164	37	163	3.812392e+01	1.618761e+02	8.150000e-01	8.093804e-01	8.093804e-01	4
165	165	32	166	3.812392e+01	1.618761e+02	8.383838e-01	8.093804e-01	8.093804e-01	4
166	166	42	192	3.747799e+01	1.625220e+02	8.205128e-01	8.126101e-01	8.093804e-01	4
167	167	36	156	3.692527e+01	1.630747e+02	8.125000e-01	8.153737e-01	8.093804e-01	4
168	168	42	143	3.812392e+01	1.618761e+02	7.729730e-01	8.093804e-01	8.093804e-01	4
169	169	38	144	3.812392e+01	1.618761e+02	7.912088e-01	8.093804e-01	8.093804e-01	4
170	170	35	152	3.812392e+01	1.618761e+02	8.128342e-01	8.093804e-01	8.093804e-01	4
171	171	34	153	3.812392e+01	1.618761e+02	8.181818e-01	8.093804e-01	8.093804e-01	4
172	172	27	145	3.812392e+01	1.618761e+02	8.430233e-01	8.093804e-01	8.093804e-01	4
173	173	38	179	3.812392e+01	1.618761e+02	8.248848e-01	8.093804e-01	8.093804e-01	4
174	174	43	158	3.812392e+01	1.618761e+02	7.860697e-01	8.093804e-01	8.093804e-01	4
175	175	35	140	3.812392e+01	1.618761e+02	8.000000e-01	8.093804e-01	8.093804e-01	4
176	176	36	160	3.812392e+01	1.618761e+02	8.163265e-01	8.093804e-01	8.093804e-01	4
177	177	36	153	3.812392e+01	1.618761e+02	8.095238e-01	8.093804e-01	8.093804e-01	4
178	178	26	162	3.812392e+01	1.618761e+02	8.617021e-01	8.093804e-01	8.093804e-01	4
179	179	44	166	3.812392e+01	1.618761e+02	7.904762e-01	8.093804e-01	8.093804e-01	4
180	180	35	168	3.812392e+01	1.618761e+02	8.275862e-01	8.093804e-01	8.093804e-01	4
181	181	40	137	3.812392e+01	1.618761e+02	7.740113e-01	8.093804e-01	8.093804e-01	4
182	182	47	142	3.812392e+01	1.618761e+02	7.513228e-01	8.093804e-01	8.093804e-01	4
183	183	36	155	3.812392e+01	1.618761e+02	8.115183e-01	8.093804e-01	8.093804e-01	4
184	184	46	177	3.812392e+01	1.618761e+02	7.937220e-01	8.093804e-01	8.093804e-01	4
185	185	36	179	3.812392e+01	1.618761e+02	8.325581e-01	8.093804e-01	8.093804e-01	4
186	186	41	146	3.812392e+01	1.618761e+02	7.807487e-01	8.093804e-01	8.093804e-01	4
187	187	36	172	3.812392e+01	1.618761e+02	8.269231e-01	8.093804e-01	8.093804e-01	4
188	188	45	147	3.812392e+01	1.618761e+02	7.656250e-01	8.093804e-01	8.093804e-01	4
189	189	46	149	3.812392e+01	1.618761e+02	7.641026e-01	8.093804e-01	8.093804e-01	4
190	190	47	163	3.812392e+01	1.618761e+02	7.761905e-01	8.093804e-01	8.093804e-01	4
191	191	36	154	3.812392e+01	1.618761e+02	8.105263e-01	8.093804e-01	8.093804e-01	4
192	192	39	169	3.812392e+01	1.618761e+02	8.125000e-01	8.093804e-01	8.093804e-01	4
193	193	34	174	3.812392e+01	1.618761e+02	8.365385e-01	8.093804e-01	8.093804e-01	4
194	194	24	158	3.812392e+01	1.618761e+02	8.681319e-01	8.093804e-01	8.093804e-01	4
195	195	28	173	3.812392e+01	1.618761e+02	8.606965e-01	8.093804e-01	8.093804e-01	4
196	196	46	168	3.812392e+01	1.618761e+02	7.850467e-01	8.093804e-01	8.093804e-01	4
197	197	44	148	3.812392e+01	1.618761e+02	7.708333e-01	8.093804e-01	8.093804e-01	4
198	198	38	180	3.812392e+01	1.618761e+02	8.256881e-01	8.093804e-01	8.093804e-01	4
199	199	33	141	3.812392e+01	1.618761e+02	8.103448e-01	8.093804e-01	8.093804e-01	4
200	200	44	155	3.812392e+01	1.618761e+02	7.788945e-01	8.093804e-01	8.093804e-01	4
