# Supplementary material for: Cochaperones convey the energy of ATP hydrolysis for directional action of Hsp90
Source: Nat Commun. 2024 Jan 17;15:569. doi: 10.1038/s41467-024-44847-6 (PMC10794413; doi:10.1038/s41467-024-44847-6)
Supplement: Supplementary file 6 — Source Data [file 41467_2024_44847_MOESM6_ESM.zip › SourceData_Simulations/1_Simulations_0kT/sim_0kT_mol48of200.txt]

coordinates	52.19	9.31	180.19	9.31
time(s)	frame	Idon(a.u.)	Iacc(a.u.)	Idon ideal(a.u.)	Iacc ideal(a.u.)	FRET	FRET ideal (blurr)	FRET ideal	state sequence
1	1	192	17	1.816606e+02	1.833942e+01	8.133971e-02	9.169708e-02	9.169708e-02	1
2	2	205	20	1.816606e+02	1.833942e+01	8.888889e-02	9.169708e-02	9.169708e-02	1
3	3	170	15	1.816606e+02	1.833942e+01	8.108108e-02	9.169708e-02	9.169708e-02	1
4	4	178	25	1.816606e+02	1.833942e+01	1.231527e-01	9.169708e-02	9.169708e-02	1
5	5	167	16	1.816606e+02	1.833942e+01	8.743169e-02	9.169708e-02	9.169708e-02	1
6	6	194	15	1.816606e+02	1.833942e+01	7.177033e-02	9.169708e-02	9.169708e-02	1
7	7	203	23	1.816606e+02	1.833942e+01	1.017699e-01	9.169708e-02	9.169708e-02	1
8	8	170	24	1.780458e+02	2.195423e+01	1.237113e-01	1.097711e-01	9.169708e-02	1
9	9	159	33	1.671544e+02	3.284560e+01	1.718750e-01	1.642280e-01	1.642280e-01	2
10	10	167	34	1.671544e+02	3.284560e+01	1.691542e-01	1.642280e-01	1.642280e-01	2
11	11	158	30	1.671544e+02	3.284560e+01	1.595745e-01	1.642280e-01	1.642280e-01	2
12	12	168	32	1.671544e+02	3.284560e+01	1.600000e-01	1.642280e-01	1.642280e-01	2
13	13	160	24	1.671544e+02	3.284560e+01	1.304348e-01	1.642280e-01	1.642280e-01	2
14	14	146	28	1.671544e+02	3.284560e+01	1.609195e-01	1.642280e-01	1.642280e-01	2
15	15	156	58	1.464306e+02	5.356942e+01	2.710280e-01	2.678471e-01	1.642280e-01	2
16	16	138	44	1.459615e+02	5.403847e+01	2.417582e-01	2.701923e-01	1.642280e-01	2
17	17	167	34	1.671544e+02	3.284560e+01	1.691542e-01	1.642280e-01	1.642280e-01	2
18	18	156	38	1.671544e+02	3.284560e+01	1.958763e-01	1.642280e-01	1.642280e-01	2
19	19	164	33	1.671544e+02	3.284560e+01	1.675127e-01	1.642280e-01	1.642280e-01	2
20	20	45	149	5.437691e+01	1.456231e+02	7.680412e-01	7.281154e-01	8.578705e-01	3
21	21	31	171	2.842590e+01	1.715741e+02	8.465347e-01	8.578705e-01	8.578705e-01	3
22	22	25	172	2.842590e+01	1.715741e+02	8.730964e-01	8.578705e-01	8.578705e-01	3
23	23	36	170	2.842590e+01	1.715741e+02	8.252427e-01	8.578705e-01	8.578705e-01	3
24	24	138	74	1.283962e+02	7.160375e+01	3.490566e-01	3.580188e-01	1.642280e-01	2
25	25	173	31	1.671544e+02	3.284560e+01	1.519608e-01	1.642280e-01	1.642280e-01	2
26	26	174	31	1.698848e+02	3.011518e+01	1.512195e-01	1.505759e-01	1.642280e-01	2
27	27	169	17	1.816606e+02	1.833942e+01	9.139785e-02	9.169708e-02	9.169708e-02	1
28	28	186	19	1.816606e+02	1.833942e+01	9.268293e-02	9.169708e-02	9.169708e-02	1
29	29	181	14	1.816606e+02	1.833942e+01	7.179487e-02	9.169708e-02	9.169708e-02	1
30	30	180	16	1.816606e+02	1.833942e+01	8.163265e-02	9.169708e-02	9.169708e-02	1
31	31	198	25	1.816606e+02	1.833942e+01	1.121076e-01	9.169708e-02	9.169708e-02	1
32	32	219	17	1.816606e+02	1.833942e+01	7.203390e-02	9.169708e-02	9.169708e-02	1
33	33	173	24	1.816606e+02	1.833942e+01	1.218274e-01	9.169708e-02	9.169708e-02	1
34	34	193	17	1.816606e+02	1.833942e+01	8.095238e-02	9.169708e-02	9.169708e-02	1
35	35	198	26	1.816606e+02	1.833942e+01	1.160714e-01	9.169708e-02	9.169708e-02	1
36	36	190	21	1.816606e+02	1.833942e+01	9.952607e-02	9.169708e-02	9.169708e-02	1
37	37	171	25	1.816606e+02	1.833942e+01	1.275510e-01	9.169708e-02	9.169708e-02	1
38	38	181	21	1.816606e+02	1.833942e+01	1.039604e-01	9.169708e-02	9.169708e-02	1
39	39	194	25	1.816606e+02	1.833942e+01	1.141553e-01	9.169708e-02	9.169708e-02	1
40	40	188	15	1.816606e+02	1.833942e+01	7.389163e-02	9.169708e-02	9.169708e-02	1
41	41	196	19	1.816606e+02	1.833942e+01	8.837209e-02	9.169708e-02	9.169708e-02	1
42	42	184	19	1.816606e+02	1.833942e+01	9.359606e-02	9.169708e-02	9.169708e-02	1
43	43	169	19	1.816606e+02	1.833942e+01	1.010638e-01	9.169708e-02	9.169708e-02	1
44	44	169	19	1.816606e+02	1.833942e+01	1.010638e-01	9.169708e-02	9.169708e-02	1
45	45	175	15	1.816606e+02	1.833942e+01	7.894737e-02	9.169708e-02	9.169708e-02	1
46	46	179	25	1.816606e+02	1.833942e+01	1.225490e-01	9.169708e-02	9.169708e-02	1
47	47	162	12	1.816606e+02	1.833942e+01	6.896552e-02	9.169708e-02	9.169708e-02	1
48	48	174	22	1.816606e+02	1.833942e+01	1.122449e-01	9.169708e-02	9.169708e-02	1
49	49	181	21	1.816606e+02	1.833942e+01	1.039604e-01	9.169708e-02	9.169708e-02	1
50	50	155	17	1.816606e+02	1.833942e+01	9.883721e-02	9.169708e-02	9.169708e-02	1
51	51	176	25	1.816606e+02	1.833942e+01	1.243781e-01	9.169708e-02	9.169708e-02	1
52	52	172	13	1.816606e+02	1.833942e+01	7.027027e-02	9.169708e-02	9.169708e-02	1
53	53	200	10	1.816606e+02	1.833942e+01	4.761905e-02	9.169708e-02	9.169708e-02	1
54	54	182	21	1.816606e+02	1.833942e+01	1.034483e-01	9.169708e-02	9.169708e-02	1
55	55	190	18	1.816606e+02	1.833942e+01	8.653846e-02	9.169708e-02	9.169708e-02	1
56	56	193	13	1.816606e+02	1.833942e+01	6.310680e-02	9.169708e-02	9.169708e-02	1
57	57	182	19	1.816606e+02	1.833942e+01	9.452736e-02	9.169708e-02	9.169708e-02	1
58	58	169	16	1.816606e+02	1.833942e+01	8.648649e-02	9.169708e-02	9.169708e-02	1
59	59	200	19	1.816606e+02	1.833942e+01	8.675799e-02	9.169708e-02	9.169708e-02	1
60	60	177	12	1.816606e+02	1.833942e+01	6.349206e-02	9.169708e-02	9.169708e-02	1
61	61	183	27	1.816606e+02	1.833942e+01	1.285714e-01	9.169708e-02	9.169708e-02	1
62	62	184	9	1.816606e+02	1.833942e+01	4.663212e-02	9.169708e-02	9.169708e-02	1
63	63	184	11	1.816606e+02	1.833942e+01	5.641026e-02	9.169708e-02	9.169708e-02	1
64	64	194	23	1.816606e+02	1.833942e+01	1.059908e-01	9.169708e-02	9.169708e-02	1
65	65	183	12	1.816606e+02	1.833942e+01	6.153846e-02	9.169708e-02	9.169708e-02	1
66	66	201	13	1.816606e+02	1.833942e+01	6.074766e-02	9.169708e-02	9.169708e-02	1
67	67	169	24	1.816606e+02	1.833942e+01	1.243523e-01	9.169708e-02	9.169708e-02	1
68	68	209	19	1.816606e+02	1.833942e+01	8.333333e-02	9.169708e-02	9.169708e-02	1
69	69	184	21	1.816606e+02	1.833942e+01	1.024390e-01	9.169708e-02	9.169708e-02	1
70	70	177	23	1.816606e+02	1.833942e+01	1.150000e-01	9.169708e-02	9.169708e-02	1
71	71	208	12	1.816606e+02	1.833942e+01	5.454545e-02	9.169708e-02	9.169708e-02	1
72	72	222	13	1.816606e+02	1.833942e+01	5.531915e-02	9.169708e-02	9.169708e-02	1
73	73	188	17	1.816606e+02	1.833942e+01	8.292683e-02	9.169708e-02	9.169708e-02	1
74	74	167	20	1.816606e+02	1.833942e+01	1.069519e-01	9.169708e-02	9.169708e-02	1
75	75	179	16	1.816606e+02	1.833942e+01	8.205128e-02	9.169708e-02	9.169708e-02	1
76	76	198	24	1.816606e+02	1.833942e+01	1.081081e-01	9.169708e-02	9.169708e-02	1
77	77	184	22	1.816606e+02	1.833942e+01	1.067961e-01	9.169708e-02	9.169708e-02	1
78	78	196	25	1.816606e+02	1.833942e+01	1.131222e-01	9.169708e-02	9.169708e-02	1
79	79	191	22	1.816606e+02	1.833942e+01	1.032864e-01	9.169708e-02	9.169708e-02	1
80	80	155	34	1.738533e+02	2.614674e+01	1.798942e-01	1.307337e-01	1.642280e-01	2
81	81	144	63	1.230224e+02	7.697761e+01	3.043478e-01	3.848881e-01	1.642280e-01	2
82	82	33	148	2.842590e+01	1.715741e+02	8.176796e-01	8.578705e-01	8.578705e-01	3
83	83	143	61	1.423977e+02	5.760234e+01	2.990196e-01	2.880117e-01	1.642280e-01	2
84	84	178	32	1.729044e+02	2.709556e+01	1.523810e-01	1.354778e-01	1.642280e-01	2
85	85	151	27	1.816606e+02	1.833942e+01	1.516854e-01	9.169708e-02	9.169708e-02	1
86	86	177	20	1.816606e+02	1.833942e+01	1.015228e-01	9.169708e-02	9.169708e-02	1
87	87	182	20	1.816606e+02	1.833942e+01	9.900990e-02	9.169708e-02	9.169708e-02	1
88	88	171	16	1.816606e+02	1.833942e+01	8.556150e-02	9.169708e-02	9.169708e-02	1
89	89	183	22	1.816606e+02	1.833942e+01	1.073171e-01	9.169708e-02	9.169708e-02	1
90	90	189	19	1.816606e+02	1.833942e+01	9.134615e-02	9.169708e-02	9.169708e-02	1
91	91	203	19	1.816606e+02	1.833942e+01	8.558559e-02	9.169708e-02	9.169708e-02	1
92	92	173	11	1.816606e+02	1.833942e+01	5.978261e-02	9.169708e-02	9.169708e-02	1
93	93	97	109	9.777779e+01	1.022222e+02	5.291262e-01	5.111110e-01	7.910922e-01	4
94	94	52	158	4.178156e+01	1.582184e+02	7.523810e-01	7.910922e-01	7.910922e-01	4
95	95	49	184	4.178156e+01	1.582184e+02	7.896996e-01	7.910922e-01	7.910922e-01	4
96	96	32	160	4.178156e+01	1.582184e+02	8.333333e-01	7.910922e-01	7.910922e-01	4
97	97	41	155	4.178156e+01	1.582184e+02	7.908163e-01	7.910922e-01	7.910922e-01	4
98	98	40	180	4.178156e+01	1.582184e+02	8.181818e-01	7.910922e-01	7.910922e-01	4
99	99	154	60	1.525652e+02	4.743477e+01	2.803738e-01	2.371739e-01	9.169708e-02	1
100	100	163	22	1.816606e+02	1.833942e+01	1.189189e-01	9.169708e-02	9.169708e-02	1
101	101	213	22	1.816606e+02	1.833942e+01	9.361702e-02	9.169708e-02	9.169708e-02	1
102	102	179	27	1.816606e+02	1.833942e+01	1.310680e-01	9.169708e-02	9.169708e-02	1
103	103	203	17	1.816606e+02	1.833942e+01	7.727273e-02	9.169708e-02	9.169708e-02	1
104	104	174	10	1.816606e+02	1.833942e+01	5.434783e-02	9.169708e-02	9.169708e-02	1
105	105	178	19	1.816606e+02	1.833942e+01	9.644670e-02	9.169708e-02	9.169708e-02	1
106	106	170	29	1.816606e+02	1.833942e+01	1.457286e-01	9.169708e-02	9.169708e-02	1
107	107	195	10	1.816606e+02	1.833942e+01	4.878049e-02	9.169708e-02	9.169708e-02	1
108	108	170	16	1.816606e+02	1.833942e+01	8.602151e-02	9.169708e-02	9.169708e-02	1
109	109	190	27	1.816606e+02	1.833942e+01	1.244240e-01	9.169708e-02	9.169708e-02	1
110	110	181	15	1.816606e+02	1.833942e+01	7.653061e-02	9.169708e-02	9.169708e-02	1
111	111	201	16	1.816606e+02	1.833942e+01	7.373272e-02	9.169708e-02	9.169708e-02	1
112	112	189	24	1.816606e+02	1.833942e+01	1.126761e-01	9.169708e-02	9.169708e-02	1
113	113	200	25	1.816606e+02	1.833942e+01	1.111111e-01	9.169708e-02	9.169708e-02	1
114	114	188	14	1.816606e+02	1.833942e+01	6.930693e-02	9.169708e-02	9.169708e-02	1
115	115	165	32	1.816606e+02	1.833942e+01	1.624365e-01	9.169708e-02	9.169708e-02	1
116	116	156	27	1.816606e+02	1.833942e+01	1.475410e-01	9.169708e-02	9.169708e-02	1
117	117	174	12	1.816606e+02	1.833942e+01	6.451613e-02	9.169708e-02	9.169708e-02	1
118	118	175	21	1.798796e+02	2.012037e+01	1.071429e-01	1.006018e-01	9.169708e-02	1
119	119	167	42	1.652917e+02	3.470825e+01	2.009569e-01	1.735413e-01	1.642280e-01	2
120	120	173	39	1.671544e+02	3.284560e+01	1.839623e-01	1.642280e-01	1.642280e-01	2
121	121	162	28	1.671544e+02	3.284560e+01	1.473684e-01	1.642280e-01	1.642280e-01	2
122	122	157	24	1.671544e+02	3.284560e+01	1.325967e-01	1.642280e-01	1.642280e-01	2
123	123	62	116	7.304744e+01	1.269526e+02	6.516854e-01	6.347628e-01	8.578705e-01	3
124	124	39	163	4.178156e+01	1.582184e+02	8.069307e-01	7.910922e-01	7.910922e-01	4
125	125	55	173	4.178156e+01	1.582184e+02	7.587719e-01	7.910922e-01	7.910922e-01	4
126	126	52	136	4.178156e+01	1.582184e+02	7.234043e-01	7.910922e-01	7.910922e-01	4
127	127	43	192	4.178156e+01	1.582184e+02	8.170213e-01	7.910922e-01	7.910922e-01	4
128	128	52	176	4.178156e+01	1.582184e+02	7.719298e-01	7.910922e-01	7.910922e-01	4
129	129	40	152	4.178156e+01	1.582184e+02	7.916667e-01	7.910922e-01	7.910922e-01	4
130	130	42	132	4.178156e+01	1.582184e+02	7.586207e-01	7.910922e-01	7.910922e-01	4
131	131	38	148	4.178156e+01	1.582184e+02	7.956989e-01	7.910922e-01	7.910922e-01	4
132	132	41	152	4.178156e+01	1.582184e+02	7.875648e-01	7.910922e-01	7.910922e-01	4
133	133	106	88	1.173966e+02	8.260338e+01	4.536082e-01	4.130169e-01	9.169708e-02	1
134	134	174	20	1.816606e+02	1.833942e+01	1.030928e-01	9.169708e-02	9.169708e-02	1
135	135	192	21	1.816606e+02	1.833942e+01	9.859155e-02	9.169708e-02	9.169708e-02	1
136	136	192	19	1.816606e+02	1.833942e+01	9.004739e-02	9.169708e-02	9.169708e-02	1
137	137	174	14	1.816606e+02	1.833942e+01	7.446809e-02	9.169708e-02	9.169708e-02	1
138	138	187	26	1.816606e+02	1.833942e+01	1.220657e-01	9.169708e-02	9.169708e-02	1
139	139	198	20	1.816606e+02	1.833942e+01	9.174312e-02	9.169708e-02	9.169708e-02	1
140	140	167	15	1.816606e+02	1.833942e+01	8.241758e-02	9.169708e-02	9.169708e-02	1
141	141	177	23	1.816606e+02	1.833942e+01	1.150000e-01	9.169708e-02	9.169708e-02	1
142	142	175	7	1.816606e+02	1.833942e+01	3.846154e-02	9.169708e-02	9.169708e-02	1
143	143	159	14	1.816606e+02	1.833942e+01	8.092486e-02	9.169708e-02	9.169708e-02	1
144	144	161	15	1.816606e+02	1.833942e+01	8.522727e-02	9.169708e-02	9.169708e-02	1
145	145	185	16	1.816606e+02	1.833942e+01	7.960199e-02	9.169708e-02	9.169708e-02	1
146	146	197	20	1.816606e+02	1.833942e+01	9.216590e-02	9.169708e-02	9.169708e-02	1
147	147	178	18	1.816606e+02	1.833942e+01	9.183673e-02	9.169708e-02	9.169708e-02	1
148	148	181	23	1.816606e+02	1.833942e+01	1.127451e-01	9.169708e-02	9.169708e-02	1
149	149	169	15	1.816606e+02	1.833942e+01	8.152174e-02	9.169708e-02	9.169708e-02	1
150	150	168	18	1.816606e+02	1.833942e+01	9.677419e-02	9.169708e-02	9.169708e-02	1
151	151	177	15	1.816606e+02	1.833942e+01	7.812500e-02	9.169708e-02	9.169708e-02	1
152	152	186	14	1.816606e+02	1.833942e+01	7.000000e-02	9.169708e-02	9.169708e-02	1
153	153	174	14	1.816606e+02	1.833942e+01	7.446809e-02	9.169708e-02	9.169708e-02	1
154	154	198	15	1.816606e+02	1.833942e+01	7.042254e-02	9.169708e-02	9.169708e-02	1
155	155	177	18	1.816606e+02	1.833942e+01	9.230769e-02	9.169708e-02	9.169708e-02	1
156	156	201	17	1.816606e+02	1.833942e+01	7.798165e-02	9.169708e-02	9.169708e-02	1
157	157	176	23	1.816606e+02	1.833942e+01	1.155779e-01	9.169708e-02	9.169708e-02	1
158	158	156	23	1.816606e+02	1.833942e+01	1.284916e-01	9.169708e-02	9.169708e-02	1
159	159	192	18	1.816606e+02	1.833942e+01	8.571429e-02	9.169708e-02	9.169708e-02	1
160	160	195	16	1.816606e+02	1.833942e+01	7.582938e-02	9.169708e-02	9.169708e-02	1
161	161	186	15	1.816606e+02	1.833942e+01	7.462687e-02	9.169708e-02	9.169708e-02	1
162	162	182	22	1.816606e+02	1.833942e+01	1.078431e-01	9.169708e-02	9.169708e-02	1
163	163	171	17	1.816606e+02	1.833942e+01	9.042553e-02	9.169708e-02	9.169708e-02	1
164	164	178	14	1.816606e+02	1.833942e+01	7.291667e-02	9.169708e-02	9.169708e-02	1
165	165	171	16	1.816606e+02	1.833942e+01	8.556150e-02	9.169708e-02	9.169708e-02	1
166	166	164	25	1.816606e+02	1.833942e+01	1.322751e-01	9.169708e-02	9.169708e-02	1
167	167	183	14	1.816606e+02	1.833942e+01	7.106599e-02	9.169708e-02	9.169708e-02	1
168	168	205	21	1.816606e+02	1.833942e+01	9.292035e-02	9.169708e-02	9.169708e-02	1
169	169	167	30	1.712759e+02	2.872414e+01	1.522843e-01	1.436207e-01	1.642280e-01	2
170	170	178	37	1.671544e+02	3.284560e+01	1.720930e-01	1.642280e-01	1.642280e-01	2
171	171	173	35	1.671544e+02	3.284560e+01	1.682692e-01	1.642280e-01	1.642280e-01	2
172	172	163	43	1.671544e+02	3.284560e+01	2.087379e-01	1.642280e-01	1.642280e-01	2
173	173	136	63	1.455441e+02	5.445594e+01	3.165829e-01	2.722797e-01	1.642280e-01	2
174	174	167	37	1.671544e+02	3.284560e+01	1.813725e-01	1.642280e-01	1.642280e-01	2
175	175	169	28	1.671544e+02	3.284560e+01	1.421320e-01	1.642280e-01	1.642280e-01	2
176	176	156	27	1.671544e+02	3.284560e+01	1.475410e-01	1.642280e-01	1.642280e-01	2
177	177	156	24	1.671544e+02	3.284560e+01	1.333333e-01	1.642280e-01	1.642280e-01	2
178	178	194	20	1.807678e+02	1.923223e+01	9.345794e-02	9.616114e-02	9.169708e-02	1
179	179	179	19	1.816606e+02	1.833942e+01	9.595960e-02	9.169708e-02	9.169708e-02	1
180	180	187	26	1.816606e+02	1.833942e+01	1.220657e-01	9.169708e-02	9.169708e-02	1
181	181	182	13	1.816606e+02	1.833942e+01	6.666667e-02	9.169708e-02	9.169708e-02	1
182	182	196	17	1.816606e+02	1.833942e+01	7.981221e-02	9.169708e-02	9.169708e-02	1
183	183	193	24	1.816606e+02	1.833942e+01	1.105991e-01	9.169708e-02	9.169708e-02	1
184	184	208	13	1.816606e+02	1.833942e+01	5.882353e-02	9.169708e-02	9.169708e-02	1
185	185	210	14	1.816606e+02	1.833942e+01	6.250000e-02	9.169708e-02	9.169708e-02	1
186	186	207	25	1.816606e+02	1.833942e+01	1.077586e-01	9.169708e-02	9.169708e-02	1
187	187	190	21	1.816606e+02	1.833942e+01	9.952607e-02	9.169708e-02	9.169708e-02	1
188	188	189	12	1.816606e+02	1.833942e+01	5.970149e-02	9.169708e-02	9.169708e-02	1
189	189	187	23	1.816606e+02	1.833942e+01	1.095238e-01	9.169708e-02	9.169708e-02	1
190	190	171	17	1.816606e+02	1.833942e+01	9.042553e-02	9.169708e-02	9.169708e-02	1
191	191	179	20	1.816606e+02	1.833942e+01	1.005025e-01	9.169708e-02	9.169708e-02	1
192	192	188	16	1.816606e+02	1.833942e+01	7.843137e-02	9.169708e-02	9.169708e-02	1
193	193	169	18	1.816606e+02	1.833942e+01	9.625668e-02	9.169708e-02	9.169708e-02	1
194	194	150	14	1.816606e+02	1.833942e+01	8.536585e-02	9.169708e-02	9.169708e-02	1
195	195	164	13	1.816606e+02	1.833942e+01	7.344633e-02	9.169708e-02	9.169708e-02	1
196	196	172	12	1.816606e+02	1.833942e+01	6.521739e-02	9.169708e-02	9.169708e-02	1
197	197	178	15	1.816606e+02	1.833942e+01	7.772021e-02	9.169708e-02	9.169708e-02	1
198	198	179	22	1.816606e+02	1.833942e+01	1.094527e-01	9.169708e-02	9.169708e-02	1
199	199	176	12	1.816606e+02	1.833942e+01	6.382979e-02	9.169708e-02	9.169708e-02	1
200	200	190	16	1.816606e+02	1.833942e+01	7.766990e-02	9.169708e-02	9.169708e-02	1
