# Supplementary material for: Cochaperones convey the energy of ATP hydrolysis for directional action of Hsp90
Source: Nat Commun. 2024 Jan 17;15:569. doi: 10.1038/s41467-024-44847-6 (PMC10794413; doi:10.1038/s41467-024-44847-6)
Supplement: Supplementary file 6 — Source Data [file 41467_2024_44847_MOESM6_ESM.zip › SourceData_Simulations/1_Simulations_0kT/sim_0kT_mol49of200.txt]

coordinates	51.43	104.03	179.43	104.03
time(s)	frame	Idon(a.u.)	Iacc(a.u.)	Idon ideal(a.u.)	Iacc ideal(a.u.)	FRET	FRET ideal (blurr)	FRET ideal	state sequence
1	1	166	50	1.621209e+02	3.787905e+01	2.314815e-01	1.893953e-01	1.893953e-01	1
2	2	168	42	1.621209e+02	3.787905e+01	2.000000e-01	1.893953e-01	1.893953e-01	1
3	3	155	40	1.621209e+02	3.787905e+01	2.051282e-01	1.893953e-01	1.893953e-01	1
4	4	163	40	1.621209e+02	3.787905e+01	1.970443e-01	1.893953e-01	1.893953e-01	1
5	5	167	42	1.621209e+02	3.787905e+01	2.009569e-01	1.893953e-01	1.893953e-01	1
6	6	165	37	1.621209e+02	3.787905e+01	1.831683e-01	1.893953e-01	1.893953e-01	1
7	7	151	33	1.621209e+02	3.787905e+01	1.793478e-01	1.893953e-01	1.893953e-01	1
8	8	166	37	1.621209e+02	3.787905e+01	1.822660e-01	1.893953e-01	1.893953e-01	1
9	9	161	50	1.621209e+02	3.787905e+01	2.369668e-01	1.893953e-01	1.893953e-01	1
10	10	182	27	1.621209e+02	3.787905e+01	1.291866e-01	1.893953e-01	1.893953e-01	1
11	11	150	31	1.621209e+02	3.787905e+01	1.712707e-01	1.893953e-01	1.893953e-01	1
12	12	150	30	1.621209e+02	3.787905e+01	1.666667e-01	1.893953e-01	1.893953e-01	1
13	13	178	37	1.621209e+02	3.787905e+01	1.720930e-01	1.893953e-01	1.893953e-01	1
14	14	169	47	1.621209e+02	3.787905e+01	2.175926e-01	1.893953e-01	1.893953e-01	1
15	15	175	31	1.621209e+02	3.787905e+01	1.504854e-01	1.893953e-01	1.893953e-01	1
16	16	160	31	1.621209e+02	3.787905e+01	1.623037e-01	1.893953e-01	1.893953e-01	1
17	17	181	37	1.621209e+02	3.787905e+01	1.697248e-01	1.893953e-01	1.893953e-01	1
18	18	150	51	1.621209e+02	3.787905e+01	2.537313e-01	1.893953e-01	1.893953e-01	1
19	19	168	42	1.621209e+02	3.787905e+01	2.000000e-01	1.893953e-01	1.893953e-01	1
20	20	146	40	1.621209e+02	3.787905e+01	2.150538e-01	1.893953e-01	1.893953e-01	1
21	21	155	30	1.621209e+02	3.787905e+01	1.621622e-01	1.893953e-01	1.893953e-01	1
22	22	167	32	1.621209e+02	3.787905e+01	1.608040e-01	1.893953e-01	1.893953e-01	1
23	23	174	38	1.621209e+02	3.787905e+01	1.792453e-01	1.893953e-01	1.893953e-01	1
24	24	160	38	1.621209e+02	3.787905e+01	1.919192e-01	1.893953e-01	1.893953e-01	1
25	25	179	43	1.621209e+02	3.787905e+01	1.936937e-01	1.893953e-01	1.893953e-01	1
26	26	165	34	1.621209e+02	3.787905e+01	1.708543e-01	1.893953e-01	1.893953e-01	1
27	27	169	41	1.621209e+02	3.787905e+01	1.952381e-01	1.893953e-01	1.893953e-01	1
28	28	128	35	1.621209e+02	3.787905e+01	2.147239e-01	1.893953e-01	1.893953e-01	1
29	29	151	30	1.621209e+02	3.787905e+01	1.657459e-01	1.893953e-01	1.893953e-01	1
30	30	147	34	1.621209e+02	3.787905e+01	1.878453e-01	1.893953e-01	1.893953e-01	1
31	31	160	30	1.621209e+02	3.787905e+01	1.578947e-01	1.893953e-01	1.893953e-01	1
32	32	173	32	1.621209e+02	3.787905e+01	1.560976e-01	1.893953e-01	1.893953e-01	1
33	33	147	39	1.621209e+02	3.787905e+01	2.096774e-01	1.893953e-01	1.893953e-01	1
34	34	158	33	1.621209e+02	3.787905e+01	1.727749e-01	1.893953e-01	1.893953e-01	1
35	35	171	33	1.621209e+02	3.787905e+01	1.617647e-01	1.893953e-01	1.893953e-01	1
36	36	166	50	1.621209e+02	3.787905e+01	2.314815e-01	1.893953e-01	1.893953e-01	1
37	37	154	35	1.621209e+02	3.787905e+01	1.851852e-01	1.893953e-01	1.893953e-01	1
38	38	171	50	1.621209e+02	3.787905e+01	2.262443e-01	1.893953e-01	1.893953e-01	1
39	39	170	37	1.621209e+02	3.787905e+01	1.787440e-01	1.893953e-01	1.893953e-01	1
40	40	155	44	1.621209e+02	3.787905e+01	2.211055e-01	1.893953e-01	1.893953e-01	1
41	41	168	24	1.621209e+02	3.787905e+01	1.250000e-01	1.893953e-01	1.893953e-01	1
42	42	148	39	1.621209e+02	3.787905e+01	2.085561e-01	1.893953e-01	1.893953e-01	1
43	43	161	44	1.621209e+02	3.787905e+01	2.146341e-01	1.893953e-01	1.893953e-01	1
44	44	158	41	1.621209e+02	3.787905e+01	2.060302e-01	1.893953e-01	1.893953e-01	1
45	45	175	36	1.621209e+02	3.787905e+01	1.706161e-01	1.893953e-01	1.893953e-01	1
46	46	170	32	1.621209e+02	3.787905e+01	1.584158e-01	1.893953e-01	1.893953e-01	1
47	47	136	43	1.621209e+02	3.787905e+01	2.402235e-01	1.893953e-01	1.893953e-01	1
48	48	146	37	1.621209e+02	3.787905e+01	2.021858e-01	1.893953e-01	1.893953e-01	1
49	49	182	35	1.621209e+02	3.787905e+01	1.612903e-01	1.893953e-01	1.893953e-01	1
50	50	138	37	1.621209e+02	3.787905e+01	2.114286e-01	1.893953e-01	1.893953e-01	1
51	51	174	42	1.621209e+02	3.787905e+01	1.944444e-01	1.893953e-01	1.893953e-01	1
52	52	163	42	1.621209e+02	3.787905e+01	2.048780e-01	1.893953e-01	1.893953e-01	1
53	53	154	49	1.621209e+02	3.787905e+01	2.413793e-01	1.893953e-01	1.893953e-01	1
54	54	174	40	1.621209e+02	3.787905e+01	1.869159e-01	1.893953e-01	1.893953e-01	1
55	55	151	31	1.621209e+02	3.787905e+01	1.703297e-01	1.893953e-01	1.893953e-01	1
56	56	162	38	1.621209e+02	3.787905e+01	1.900000e-01	1.893953e-01	1.893953e-01	1
57	57	151	36	1.621209e+02	3.787905e+01	1.925134e-01	1.893953e-01	1.893953e-01	1
58	58	163	31	1.621209e+02	3.787905e+01	1.597938e-01	1.893953e-01	1.893953e-01	1
59	59	178	40	1.621209e+02	3.787905e+01	1.834862e-01	1.893953e-01	1.893953e-01	1
60	60	164	33	1.621209e+02	3.787905e+01	1.675127e-01	1.893953e-01	1.893953e-01	1
61	61	172	30	1.621209e+02	3.787905e+01	1.485149e-01	1.893953e-01	1.893953e-01	1
62	62	176	46	1.621209e+02	3.787905e+01	2.072072e-01	1.893953e-01	1.893953e-01	1
63	63	153	28	1.621209e+02	3.787905e+01	1.546961e-01	1.893953e-01	1.893953e-01	1
64	64	151	40	1.621209e+02	3.787905e+01	2.094241e-01	1.893953e-01	1.893953e-01	1
65	65	159	37	1.621209e+02	3.787905e+01	1.887755e-01	1.893953e-01	1.893953e-01	1
66	66	165	38	1.621209e+02	3.787905e+01	1.871921e-01	1.893953e-01	1.893953e-01	1
67	67	179	45	1.621209e+02	3.787905e+01	2.008929e-01	1.893953e-01	1.893953e-01	1
68	68	139	34	1.621209e+02	3.787905e+01	1.965318e-01	1.893953e-01	1.893953e-01	1
69	69	172	36	1.621209e+02	3.787905e+01	1.730769e-01	1.893953e-01	1.893953e-01	1
70	70	186	28	1.621209e+02	3.787905e+01	1.308411e-01	1.893953e-01	1.893953e-01	1
71	71	170	38	1.621209e+02	3.787905e+01	1.826923e-01	1.893953e-01	1.893953e-01	1
72	72	182	32	1.621209e+02	3.787905e+01	1.495327e-01	1.893953e-01	1.893953e-01	1
73	73	140	35	1.621209e+02	3.787905e+01	2.000000e-01	1.893953e-01	1.893953e-01	1
74	74	176	30	1.621209e+02	3.787905e+01	1.456311e-01	1.893953e-01	1.893953e-01	1
75	75	151	39	1.621209e+02	3.787905e+01	2.052632e-01	1.893953e-01	1.893953e-01	1
76	76	188	31	1.621209e+02	3.787905e+01	1.415525e-01	1.893953e-01	1.893953e-01	1
77	77	164	40	1.621209e+02	3.787905e+01	1.960784e-01	1.893953e-01	1.893953e-01	1
78	78	159	36	1.621209e+02	3.787905e+01	1.846154e-01	1.893953e-01	1.893953e-01	1
79	79	180	34	1.621209e+02	3.787905e+01	1.588785e-01	1.893953e-01	1.893953e-01	1
80	80	164	26	1.621209e+02	3.787905e+01	1.368421e-01	1.893953e-01	1.893953e-01	1
81	81	134	42	1.621209e+02	3.787905e+01	2.386364e-01	1.893953e-01	1.893953e-01	1
82	82	141	32	1.621209e+02	3.787905e+01	1.849711e-01	1.893953e-01	1.893953e-01	1
83	83	179	26	1.621209e+02	3.787905e+01	1.268293e-01	1.893953e-01	1.893953e-01	1
84	84	150	36	1.621209e+02	3.787905e+01	1.935484e-01	1.893953e-01	1.893953e-01	1
85	85	145	26	1.621209e+02	3.787905e+01	1.520468e-01	1.893953e-01	1.893953e-01	1
86	86	160	38	1.621209e+02	3.787905e+01	1.919192e-01	1.893953e-01	1.893953e-01	1
87	87	157	47	1.621209e+02	3.787905e+01	2.303922e-01	1.893953e-01	1.893953e-01	1
88	88	149	34	1.621209e+02	3.787905e+01	1.857923e-01	1.893953e-01	1.893953e-01	1
89	89	147	35	1.621209e+02	3.787905e+01	1.923077e-01	1.893953e-01	1.893953e-01	1
90	90	157	44	1.621209e+02	3.787905e+01	2.189055e-01	1.893953e-01	1.893953e-01	1
91	91	155	33	1.621209e+02	3.787905e+01	1.755319e-01	1.893953e-01	1.893953e-01	1
92	92	163	33	1.621209e+02	3.787905e+01	1.683673e-01	1.893953e-01	1.893953e-01	1
93	93	159	29	1.621209e+02	3.787905e+01	1.542553e-01	1.893953e-01	1.893953e-01	1
94	94	146	33	1.621209e+02	3.787905e+01	1.843575e-01	1.893953e-01	1.893953e-01	1
95	95	148	31	1.621209e+02	3.787905e+01	1.731844e-01	1.893953e-01	1.893953e-01	1
96	96	161	38	1.621209e+02	3.787905e+01	1.909548e-01	1.893953e-01	1.893953e-01	1
97	97	173	44	1.621209e+02	3.787905e+01	2.027650e-01	1.893953e-01	1.893953e-01	1
98	98	128	38	1.621209e+02	3.787905e+01	2.289157e-01	1.893953e-01	1.893953e-01	1
99	99	146	32	1.621209e+02	3.787905e+01	1.797753e-01	1.893953e-01	1.893953e-01	1
100	100	152	28	1.621209e+02	3.787905e+01	1.555556e-01	1.893953e-01	1.893953e-01	1
101	101	142	35	1.621209e+02	3.787905e+01	1.977401e-01	1.893953e-01	1.893953e-01	1
102	102	157	37	1.621209e+02	3.787905e+01	1.907216e-01	1.893953e-01	1.893953e-01	1
103	103	165	38	1.621209e+02	3.787905e+01	1.871921e-01	1.893953e-01	1.893953e-01	1
104	104	159	36	1.621209e+02	3.787905e+01	1.846154e-01	1.893953e-01	1.893953e-01	1
105	105	172	36	1.621209e+02	3.787905e+01	1.730769e-01	1.893953e-01	1.893953e-01	1
106	106	170	35	1.621209e+02	3.787905e+01	1.707317e-01	1.893953e-01	1.893953e-01	1
107	107	164	41	1.621209e+02	3.787905e+01	2.000000e-01	1.893953e-01	1.893953e-01	1
108	108	172	41	1.621209e+02	3.787905e+01	1.924883e-01	1.893953e-01	1.893953e-01	1
109	109	177	24	1.621209e+02	3.787905e+01	1.194030e-01	1.893953e-01	1.893953e-01	1
110	110	159	34	1.621209e+02	3.787905e+01	1.761658e-01	1.893953e-01	1.893953e-01	1
111	111	164	57	1.621209e+02	3.787905e+01	2.579186e-01	1.893953e-01	1.893953e-01	1
112	112	165	32	1.621209e+02	3.787905e+01	1.624365e-01	1.893953e-01	1.893953e-01	1
113	113	164	35	1.621209e+02	3.787905e+01	1.758794e-01	1.893953e-01	1.893953e-01	1
114	114	144	28	1.621209e+02	3.787905e+01	1.627907e-01	1.893953e-01	1.893953e-01	1
115	115	187	38	1.621209e+02	3.787905e+01	1.688889e-01	1.893953e-01	1.893953e-01	1
116	116	176	36	1.621209e+02	3.787905e+01	1.698113e-01	1.893953e-01	1.893953e-01	1
117	117	178	31	1.621209e+02	3.787905e+01	1.483254e-01	1.893953e-01	1.893953e-01	1
118	118	151	32	1.621209e+02	3.787905e+01	1.748634e-01	1.893953e-01	1.893953e-01	1
119	119	170	37	1.621209e+02	3.787905e+01	1.787440e-01	1.893953e-01	1.893953e-01	1
120	120	159	37	1.621209e+02	3.787905e+01	1.887755e-01	1.893953e-01	1.893953e-01	1
121	121	167	27	1.621209e+02	3.787905e+01	1.391753e-01	1.893953e-01	1.893953e-01	1
122	122	162	24	1.621209e+02	3.787905e+01	1.290323e-01	1.893953e-01	1.893953e-01	1
123	123	179	41	1.621209e+02	3.787905e+01	1.863636e-01	1.893953e-01	1.893953e-01	1
124	124	162	34	1.621209e+02	3.787905e+01	1.734694e-01	1.893953e-01	1.893953e-01	1
125	125	162	33	1.621209e+02	3.787905e+01	1.692308e-01	1.893953e-01	1.893953e-01	1
126	126	170	41	1.621209e+02	3.787905e+01	1.943128e-01	1.893953e-01	1.893953e-01	1
127	127	158	34	1.621209e+02	3.787905e+01	1.770833e-01	1.893953e-01	1.893953e-01	1
128	128	161	45	1.621209e+02	3.787905e+01	2.184466e-01	1.893953e-01	1.893953e-01	1
129	129	143	42	1.621209e+02	3.787905e+01	2.270270e-01	1.893953e-01	1.893953e-01	1
130	130	170	35	1.621209e+02	3.787905e+01	1.707317e-01	1.893953e-01	1.893953e-01	1
131	131	163	43	1.621209e+02	3.787905e+01	2.087379e-01	1.893953e-01	1.893953e-01	1
132	132	162	37	1.621209e+02	3.787905e+01	1.859296e-01	1.893953e-01	1.893953e-01	1
133	133	161	31	1.621209e+02	3.787905e+01	1.614583e-01	1.893953e-01	1.893953e-01	1
134	134	170	34	1.621209e+02	3.787905e+01	1.666667e-01	1.893953e-01	1.893953e-01	1
135	135	160	28	1.621209e+02	3.787905e+01	1.489362e-01	1.893953e-01	1.893953e-01	1
136	136	155	33	1.621209e+02	3.787905e+01	1.755319e-01	1.893953e-01	1.893953e-01	1
137	137	173	32	1.621209e+02	3.787905e+01	1.560976e-01	1.893953e-01	1.893953e-01	1
138	138	182	39	1.621209e+02	3.787905e+01	1.764706e-01	1.893953e-01	1.893953e-01	1
139	139	186	53	1.621209e+02	3.787905e+01	2.217573e-01	1.893953e-01	1.893953e-01	1
140	140	166	32	1.621209e+02	3.787905e+01	1.616162e-01	1.893953e-01	1.893953e-01	1
141	141	167	28	1.621209e+02	3.787905e+01	1.435897e-01	1.893953e-01	1.893953e-01	1
142	142	169	35	1.621209e+02	3.787905e+01	1.715686e-01	1.893953e-01	1.893953e-01	1
143	143	183	37	1.621209e+02	3.787905e+01	1.681818e-01	1.893953e-01	1.893953e-01	1
144	144	172	37	1.621209e+02	3.787905e+01	1.770335e-01	1.893953e-01	1.893953e-01	1
145	145	177	33	1.621209e+02	3.787905e+01	1.571429e-01	1.893953e-01	1.893953e-01	1
146	146	146	39	1.621209e+02	3.787905e+01	2.108108e-01	1.893953e-01	1.893953e-01	1
147	147	171	35	1.621209e+02	3.787905e+01	1.699029e-01	1.893953e-01	1.893953e-01	1
148	148	166	38	1.621209e+02	3.787905e+01	1.862745e-01	1.893953e-01	1.893953e-01	1
149	149	166	43	1.621209e+02	3.787905e+01	2.057416e-01	1.893953e-01	1.893953e-01	1
150	150	169	39	1.621209e+02	3.787905e+01	1.875000e-01	1.893953e-01	1.893953e-01	1
151	151	157	39	1.621209e+02	3.787905e+01	1.989796e-01	1.893953e-01	1.893953e-01	1
152	152	176	38	1.621209e+02	3.787905e+01	1.775701e-01	1.893953e-01	1.893953e-01	1
153	153	154	42	1.621209e+02	3.787905e+01	2.142857e-01	1.893953e-01	1.893953e-01	1
154	154	181	33	1.621209e+02	3.787905e+01	1.542056e-01	1.893953e-01	1.893953e-01	1
155	155	168	31	1.621209e+02	3.787905e+01	1.557789e-01	1.893953e-01	1.893953e-01	1
156	156	178	37	1.621209e+02	3.787905e+01	1.720930e-01	1.893953e-01	1.893953e-01	1
157	157	172	47	1.621209e+02	3.787905e+01	2.146119e-01	1.893953e-01	1.893953e-01	1
158	158	181	34	1.621209e+02	3.787905e+01	1.581395e-01	1.893953e-01	1.893953e-01	1
159	159	158	43	1.621209e+02	3.787905e+01	2.139303e-01	1.893953e-01	1.893953e-01	1
160	160	161	41	1.621209e+02	3.787905e+01	2.029703e-01	1.893953e-01	1.893953e-01	1
161	161	164	39	1.621209e+02	3.787905e+01	1.921182e-01	1.893953e-01	1.893953e-01	1
162	162	162	38	1.621209e+02	3.787905e+01	1.900000e-01	1.893953e-01	1.893953e-01	1
163	163	159	48	1.621209e+02	3.787905e+01	2.318841e-01	1.893953e-01	1.893953e-01	1
164	164	166	39	1.621209e+02	3.787905e+01	1.902439e-01	1.893953e-01	1.893953e-01	1
165	165	163	35	1.621209e+02	3.787905e+01	1.767677e-01	1.893953e-01	1.893953e-01	1
166	166	153	31	1.621209e+02	3.787905e+01	1.684783e-01	1.893953e-01	1.893953e-01	1
167	167	138	37	1.621209e+02	3.787905e+01	2.114286e-01	1.893953e-01	1.893953e-01	1
168	168	157	29	1.621209e+02	3.787905e+01	1.559140e-01	1.893953e-01	1.893953e-01	1
169	169	166	30	1.621209e+02	3.787905e+01	1.530612e-01	1.893953e-01	1.893953e-01	1
170	170	154	43	1.621209e+02	3.787905e+01	2.182741e-01	1.893953e-01	1.893953e-01	1
171	171	169	40	1.621209e+02	3.787905e+01	1.913876e-01	1.893953e-01	1.893953e-01	1
172	172	138	83	1.211988e+02	7.880119e+01	3.755656e-01	3.940059e-01	1.893953e-01	1
173	173	52	151	4.937913e+01	1.506209e+02	7.438424e-01	7.531044e-01	7.531044e-01	4
174	174	56	165	4.937913e+01	1.506209e+02	7.466063e-01	7.531044e-01	7.531044e-01	4
175	175	50	169	4.937913e+01	1.506209e+02	7.716895e-01	7.531044e-01	7.531044e-01	4
176	176	46	153	4.937913e+01	1.506209e+02	7.688442e-01	7.531044e-01	7.531044e-01	4
177	177	41	153	4.937913e+01	1.506209e+02	7.886598e-01	7.531044e-01	7.531044e-01	4
178	178	53	161	4.937913e+01	1.506209e+02	7.523364e-01	7.531044e-01	7.531044e-01	4
179	179	54	166	4.937913e+01	1.506209e+02	7.545455e-01	7.531044e-01	7.531044e-01	4
180	180	55	162	4.937913e+01	1.506209e+02	7.465438e-01	7.531044e-01	7.531044e-01	4
181	181	45	154	4.937913e+01	1.506209e+02	7.738693e-01	7.531044e-01	7.531044e-01	4
182	182	49	146	4.937913e+01	1.506209e+02	7.487179e-01	7.531044e-01	7.531044e-01	4
183	183	54	151	4.937913e+01	1.506209e+02	7.365854e-01	7.531044e-01	7.531044e-01	4
184	184	48	140	4.937913e+01	1.506209e+02	7.446809e-01	7.531044e-01	7.531044e-01	4
185	185	42	152	4.937913e+01	1.506209e+02	7.835052e-01	7.531044e-01	7.531044e-01	4
186	186	69	164	4.937913e+01	1.506209e+02	7.038627e-01	7.531044e-01	7.531044e-01	4
187	187	54	158	4.937913e+01	1.506209e+02	7.452830e-01	7.531044e-01	7.531044e-01	4
188	188	54	150	4.937913e+01	1.506209e+02	7.352941e-01	7.531044e-01	7.531044e-01	4
189	189	40	137	4.937913e+01	1.506209e+02	7.740113e-01	7.531044e-01	7.531044e-01	4
190	190	35	150	4.937913e+01	1.506209e+02	8.108108e-01	7.531044e-01	7.531044e-01	4
191	191	48	171	4.937913e+01	1.506209e+02	7.808219e-01	7.531044e-01	7.531044e-01	4
192	192	32	157	4.937913e+01	1.506209e+02	8.306878e-01	7.531044e-01	7.531044e-01	4
193	193	56	165	4.937913e+01	1.506209e+02	7.466063e-01	7.531044e-01	7.531044e-01	4
194	194	45	136	4.937913e+01	1.506209e+02	7.513812e-01	7.531044e-01	7.531044e-01	4
195	195	51	136	4.937913e+01	1.506209e+02	7.272727e-01	7.531044e-01	7.531044e-01	4
196	196	45	166	4.937913e+01	1.506209e+02	7.867299e-01	7.531044e-01	7.531044e-01	4
197	197	61	157	4.937913e+01	1.506209e+02	7.201835e-01	7.531044e-01	7.531044e-01	4
198	198	54	151	4.937913e+01	1.506209e+02	7.365854e-01	7.531044e-01	7.531044e-01	4
199	199	56	136	4.937913e+01	1.506209e+02	7.083333e-01	7.531044e-01	7.531044e-01	4
200	200	40	153	4.937913e+01	1.506209e+02	7.927461e-01	7.531044e-01	7.531044e-01	4
