# Supplementary material for: Cochaperones convey the energy of ATP hydrolysis for directional action of Hsp90
Source: Nat Commun. 2024 Jan 17;15:569. doi: 10.1038/s41467-024-44847-6 (PMC10794413; doi:10.1038/s41467-024-44847-6)
Supplement: Supplementary file 6 — Source Data [file 41467_2024_44847_MOESM6_ESM.zip › SourceData_Simulations/1_Simulations_0kT/sim_0kT_mol4of200.txt]

coordinates	43.08	48.05	171.08	48.05
time(s)	frame	Idon(a.u.)	Iacc(a.u.)	Idon ideal(a.u.)	Iacc ideal(a.u.)	FRET	FRET ideal (blurr)	FRET ideal	state sequence
1	1	173	26	1.739061e+02	2.609392e+01	1.306533e-01	1.304696e-01	1.304696e-01	1
2	2	212	21	1.739061e+02	2.609392e+01	9.012876e-02	1.304696e-01	1.304696e-01	1
3	3	175	33	1.739061e+02	2.609392e+01	1.586538e-01	1.304696e-01	1.304696e-01	1
4	4	180	26	1.739061e+02	2.609392e+01	1.262136e-01	1.304696e-01	1.304696e-01	1
5	5	182	23	1.739061e+02	2.609392e+01	1.121951e-01	1.304696e-01	1.304696e-01	1
6	6	183	29	1.739061e+02	2.609392e+01	1.367925e-01	1.304696e-01	1.304696e-01	1
7	7	180	26	1.739061e+02	2.609392e+01	1.262136e-01	1.304696e-01	1.304696e-01	1
8	8	189	26	1.739061e+02	2.609392e+01	1.209302e-01	1.304696e-01	1.304696e-01	1
9	9	176	31	1.739061e+02	2.609392e+01	1.497585e-01	1.304696e-01	1.304696e-01	1
10	10	171	28	1.739061e+02	2.609392e+01	1.407035e-01	1.304696e-01	1.304696e-01	1
11	11	190	28	1.739061e+02	2.609392e+01	1.284404e-01	1.304696e-01	1.304696e-01	1
12	12	188	23	1.739061e+02	2.609392e+01	1.090047e-01	1.304696e-01	1.304696e-01	1
13	13	163	18	1.739061e+02	2.609392e+01	9.944751e-02	1.304696e-01	1.304696e-01	1
14	14	152	20	1.739061e+02	2.609392e+01	1.162791e-01	1.304696e-01	1.304696e-01	1
15	15	144	26	1.739061e+02	2.609392e+01	1.529412e-01	1.304696e-01	1.304696e-01	1
16	16	173	29	1.739061e+02	2.609392e+01	1.435644e-01	1.304696e-01	1.304696e-01	1
17	17	180	34	1.739061e+02	2.609392e+01	1.588785e-01	1.304696e-01	1.304696e-01	1
18	18	181	21	1.739061e+02	2.609392e+01	1.039604e-01	1.304696e-01	1.304696e-01	1
19	19	203	26	1.739061e+02	2.609392e+01	1.135371e-01	1.304696e-01	1.304696e-01	1
20	20	196	16	1.739061e+02	2.609392e+01	7.547170e-02	1.304696e-01	1.304696e-01	1
21	21	168	39	1.739061e+02	2.609392e+01	1.884058e-01	1.304696e-01	1.304696e-01	1
22	22	161	22	1.739061e+02	2.609392e+01	1.202186e-01	1.304696e-01	1.304696e-01	1
23	23	173	24	1.739061e+02	2.609392e+01	1.218274e-01	1.304696e-01	1.304696e-01	1
24	24	162	20	1.739061e+02	2.609392e+01	1.098901e-01	1.304696e-01	1.304696e-01	1
25	25	163	32	1.739061e+02	2.609392e+01	1.641026e-01	1.304696e-01	1.304696e-01	1
26	26	206	16	1.739061e+02	2.609392e+01	7.207207e-02	1.304696e-01	1.304696e-01	1
27	27	176	38	1.739061e+02	2.609392e+01	1.775701e-01	1.304696e-01	1.304696e-01	1
28	28	191	22	1.739061e+02	2.609392e+01	1.032864e-01	1.304696e-01	1.304696e-01	1
29	29	148	18	1.739061e+02	2.609392e+01	1.084337e-01	1.304696e-01	1.304696e-01	1
30	30	154	33	1.739061e+02	2.609392e+01	1.764706e-01	1.304696e-01	1.304696e-01	1
31	31	169	25	1.739061e+02	2.609392e+01	1.288660e-01	1.304696e-01	1.304696e-01	1
32	32	173	26	1.739061e+02	2.609392e+01	1.306533e-01	1.304696e-01	1.304696e-01	1
33	33	169	26	1.739061e+02	2.609392e+01	1.333333e-01	1.304696e-01	1.304696e-01	1
34	34	170	31	1.739061e+02	2.609392e+01	1.542289e-01	1.304696e-01	1.304696e-01	1
35	35	169	19	1.739061e+02	2.609392e+01	1.010638e-01	1.304696e-01	1.304696e-01	1
36	36	170	24	1.739061e+02	2.609392e+01	1.237113e-01	1.304696e-01	1.304696e-01	1
37	37	192	21	1.739061e+02	2.609392e+01	9.859155e-02	1.304696e-01	1.304696e-01	1
38	38	191	27	1.739061e+02	2.609392e+01	1.238532e-01	1.304696e-01	1.304696e-01	1
39	39	164	32	1.739061e+02	2.609392e+01	1.632653e-01	1.304696e-01	1.304696e-01	1
40	40	168	34	1.739061e+02	2.609392e+01	1.683168e-01	1.304696e-01	1.304696e-01	1
41	41	186	39	1.739061e+02	2.609392e+01	1.733333e-01	1.304696e-01	1.304696e-01	1
42	42	148	25	1.739061e+02	2.609392e+01	1.445087e-01	1.304696e-01	1.304696e-01	1
43	43	158	21	1.739061e+02	2.609392e+01	1.173184e-01	1.304696e-01	1.304696e-01	1
44	44	171	33	1.739061e+02	2.609392e+01	1.617647e-01	1.304696e-01	1.304696e-01	1
45	45	168	23	1.739061e+02	2.609392e+01	1.204188e-01	1.304696e-01	1.304696e-01	1
46	46	163	33	1.739061e+02	2.609392e+01	1.683673e-01	1.304696e-01	1.304696e-01	1
47	47	180	21	1.739061e+02	2.609392e+01	1.044776e-01	1.304696e-01	1.304696e-01	1
48	48	148	23	1.739061e+02	2.609392e+01	1.345029e-01	1.304696e-01	1.304696e-01	1
49	49	163	23	1.739061e+02	2.609392e+01	1.236559e-01	1.304696e-01	1.304696e-01	1
50	50	165	30	1.739061e+02	2.609392e+01	1.538462e-01	1.304696e-01	1.304696e-01	1
51	51	172	27	1.739061e+02	2.609392e+01	1.356784e-01	1.304696e-01	1.304696e-01	1
52	52	185	23	1.739061e+02	2.609392e+01	1.105769e-01	1.304696e-01	1.304696e-01	1
53	53	162	30	1.739061e+02	2.609392e+01	1.562500e-01	1.304696e-01	1.304696e-01	1
54	54	151	24	1.739061e+02	2.609392e+01	1.371429e-01	1.304696e-01	1.304696e-01	1
55	55	187	23	1.739061e+02	2.609392e+01	1.095238e-01	1.304696e-01	1.304696e-01	1
56	56	160	29	1.739061e+02	2.609392e+01	1.534392e-01	1.304696e-01	1.304696e-01	1
57	57	151	25	1.739061e+02	2.609392e+01	1.420455e-01	1.304696e-01	1.304696e-01	1
58	58	183	28	1.739061e+02	2.609392e+01	1.327014e-01	1.304696e-01	1.304696e-01	1
59	59	176	27	1.739061e+02	2.609392e+01	1.330049e-01	1.304696e-01	1.304696e-01	1
60	60	190	22	1.739061e+02	2.609392e+01	1.037736e-01	1.304696e-01	1.304696e-01	1
61	61	163	14	1.739061e+02	2.609392e+01	7.909605e-02	1.304696e-01	1.304696e-01	1
62	62	170	23	1.739061e+02	2.609392e+01	1.191710e-01	1.304696e-01	1.304696e-01	1
63	63	165	28	1.739061e+02	2.609392e+01	1.450777e-01	1.304696e-01	1.304696e-01	1
64	64	196	25	1.739061e+02	2.609392e+01	1.131222e-01	1.304696e-01	1.304696e-01	1
65	65	148	22	1.739061e+02	2.609392e+01	1.294118e-01	1.304696e-01	1.304696e-01	1
66	66	183	38	1.739061e+02	2.609392e+01	1.719457e-01	1.304696e-01	1.304696e-01	1
67	67	161	26	1.739061e+02	2.609392e+01	1.390374e-01	1.304696e-01	1.304696e-01	1
68	68	172	24	1.739061e+02	2.609392e+01	1.224490e-01	1.304696e-01	1.304696e-01	1
69	69	201	22	1.739061e+02	2.609392e+01	9.865471e-02	1.304696e-01	1.304696e-01	1
70	70	174	30	1.739061e+02	2.609392e+01	1.470588e-01	1.304696e-01	1.304696e-01	1
71	71	185	24	1.739061e+02	2.609392e+01	1.148325e-01	1.304696e-01	1.304696e-01	1
72	72	171	40	1.739061e+02	2.609392e+01	1.895735e-01	1.304696e-01	1.304696e-01	1
73	73	157	34	1.739061e+02	2.609392e+01	1.780105e-01	1.304696e-01	1.304696e-01	1
74	74	170	31	1.739061e+02	2.609392e+01	1.542289e-01	1.304696e-01	1.304696e-01	1
75	75	177	24	1.739061e+02	2.609392e+01	1.194030e-01	1.304696e-01	1.304696e-01	1
76	76	159	29	1.739061e+02	2.609392e+01	1.542553e-01	1.304696e-01	1.304696e-01	1
77	77	154	23	1.739061e+02	2.609392e+01	1.299435e-01	1.304696e-01	1.304696e-01	1
78	78	166	35	1.739061e+02	2.609392e+01	1.741294e-01	1.304696e-01	1.304696e-01	1
79	79	178	31	1.739061e+02	2.609392e+01	1.483254e-01	1.304696e-01	1.304696e-01	1
80	80	143	32	1.739061e+02	2.609392e+01	1.828571e-01	1.304696e-01	1.304696e-01	1
81	81	149	44	1.483672e+02	5.163284e+01	2.279793e-01	2.581642e-01	1.304696e-01	1
82	82	24	176	2.001110e+01	1.799889e+02	8.800000e-01	8.999445e-01	8.999445e-01	4
83	83	22	191	2.001110e+01	1.799889e+02	8.967136e-01	8.999445e-01	8.999445e-01	4
84	84	20	172	2.001110e+01	1.799889e+02	8.958333e-01	8.999445e-01	8.999445e-01	4
85	85	15	172	2.001110e+01	1.799889e+02	9.197861e-01	8.999445e-01	8.999445e-01	4
86	86	24	189	2.001110e+01	1.799889e+02	8.873239e-01	8.999445e-01	8.999445e-01	4
87	87	18	196	2.001110e+01	1.799889e+02	9.158879e-01	8.999445e-01	8.999445e-01	4
88	88	24	188	2.001110e+01	1.799889e+02	8.867925e-01	8.999445e-01	8.999445e-01	4
89	89	20	182	2.001110e+01	1.799889e+02	9.009901e-01	8.999445e-01	8.999445e-01	4
90	90	24	168	2.001110e+01	1.799889e+02	8.750000e-01	8.999445e-01	8.999445e-01	4
91	91	20	176	2.001110e+01	1.799889e+02	8.979592e-01	8.999445e-01	8.999445e-01	4
92	92	27	170	2.001110e+01	1.799889e+02	8.629442e-01	8.999445e-01	8.999445e-01	4
93	93	12	171	2.001110e+01	1.799889e+02	9.344262e-01	8.999445e-01	8.999445e-01	4
94	94	27	168	2.001110e+01	1.799889e+02	8.615385e-01	8.999445e-01	8.999445e-01	4
95	95	18	175	2.001110e+01	1.799889e+02	9.067358e-01	8.999445e-01	8.999445e-01	4
96	96	19	162	2.001110e+01	1.799889e+02	8.950276e-01	8.999445e-01	8.999445e-01	4
97	97	14	170	2.001110e+01	1.799889e+02	9.239130e-01	8.999445e-01	8.999445e-01	4
98	98	16	165	2.001110e+01	1.799889e+02	9.116022e-01	8.999445e-01	8.999445e-01	4
99	99	16	194	2.001110e+01	1.799889e+02	9.238095e-01	8.999445e-01	8.999445e-01	4
100	100	12	181	2.001110e+01	1.799889e+02	9.378238e-01	8.999445e-01	8.999445e-01	4
101	101	17	189	2.001110e+01	1.799889e+02	9.174757e-01	8.999445e-01	8.999445e-01	4
102	102	14	164	2.001110e+01	1.799889e+02	9.213483e-01	8.999445e-01	8.999445e-01	4
103	103	13	181	2.001110e+01	1.799889e+02	9.329897e-01	8.999445e-01	8.999445e-01	4
104	104	30	193	2.001110e+01	1.799889e+02	8.654709e-01	8.999445e-01	8.999445e-01	4
105	105	24	177	2.001110e+01	1.799889e+02	8.805970e-01	8.999445e-01	8.999445e-01	4
106	106	16	189	2.001110e+01	1.799889e+02	9.219512e-01	8.999445e-01	8.999445e-01	4
107	107	10	160	2.001110e+01	1.799889e+02	9.411765e-01	8.999445e-01	8.999445e-01	4
108	108	17	201	2.001110e+01	1.799889e+02	9.220183e-01	8.999445e-01	8.999445e-01	4
109	109	25	179	2.001110e+01	1.799889e+02	8.774510e-01	8.999445e-01	8.999445e-01	4
110	110	23	174	2.001110e+01	1.799889e+02	8.832487e-01	8.999445e-01	8.999445e-01	4
111	111	15	171	2.001110e+01	1.799889e+02	9.193548e-01	8.999445e-01	8.999445e-01	4
112	112	22	178	2.001110e+01	1.799889e+02	8.900000e-01	8.999445e-01	8.999445e-01	4
113	113	25	142	2.001110e+01	1.799889e+02	8.502994e-01	8.999445e-01	8.999445e-01	4
114	114	22	170	2.001110e+01	1.799889e+02	8.854167e-01	8.999445e-01	8.999445e-01	4
115	115	21	181	2.001110e+01	1.799889e+02	8.960396e-01	8.999445e-01	8.999445e-01	4
116	116	15	185	2.001110e+01	1.799889e+02	9.250000e-01	8.999445e-01	8.999445e-01	4
117	117	18	165	2.001110e+01	1.799889e+02	9.016393e-01	8.999445e-01	8.999445e-01	4
118	118	17	191	2.001110e+01	1.799889e+02	9.182692e-01	8.999445e-01	8.999445e-01	4
119	119	20	177	2.001110e+01	1.799889e+02	8.984772e-01	8.999445e-01	8.999445e-01	4
120	120	18	177	2.001110e+01	1.799889e+02	9.076923e-01	8.999445e-01	8.999445e-01	4
121	121	18	188	2.001110e+01	1.799889e+02	9.126214e-01	8.999445e-01	8.999445e-01	4
122	122	24	185	2.001110e+01	1.799889e+02	8.851675e-01	8.999445e-01	8.999445e-01	4
123	123	27	163	2.001110e+01	1.799889e+02	8.578947e-01	8.999445e-01	8.999445e-01	4
124	124	17	157	2.001110e+01	1.799889e+02	9.022989e-01	8.999445e-01	8.999445e-01	4
125	125	20	170	2.001110e+01	1.799889e+02	8.947368e-01	8.999445e-01	8.999445e-01	4
126	126	23	188	2.001110e+01	1.799889e+02	8.909953e-01	8.999445e-01	8.999445e-01	4
127	127	79	100	1.029883e+02	9.701172e+01	5.586592e-01	4.850586e-01	1.304696e-01	1
128	128	21	166	2.001110e+01	1.799889e+02	8.877005e-01	8.999445e-01	8.999445e-01	4
129	129	24	175	2.001110e+01	1.799889e+02	8.793970e-01	8.999445e-01	8.999445e-01	4
130	130	25	188	2.001110e+01	1.799889e+02	8.826291e-01	8.999445e-01	8.999445e-01	4
131	131	40	175	3.061871e+01	1.693813e+02	8.139535e-01	8.469065e-01	8.999445e-01	4
132	132	47	143	4.421868e+01	1.557813e+02	7.526316e-01	7.789066e-01	7.789066e-01	3
133	133	144	48	1.451321e+02	5.486788e+01	2.500000e-01	2.743394e-01	1.277170e-01	2
134	134	184	32	1.744566e+02	2.554340e+01	1.481481e-01	1.277170e-01	1.277170e-01	2
135	135	128	84	1.156430e+02	8.435704e+01	3.962264e-01	4.217852e-01	1.277170e-01	2
136	136	54	170	4.421868e+01	1.557813e+02	7.589286e-01	7.789066e-01	7.789066e-01	3
137	137	16	170	2.228521e+01	1.777148e+02	9.139785e-01	8.885739e-01	8.999445e-01	4
138	138	17	179	2.001110e+01	1.799889e+02	9.132653e-01	8.999445e-01	8.999445e-01	4
139	139	17	186	2.001110e+01	1.799889e+02	9.162562e-01	8.999445e-01	8.999445e-01	4
140	140	17	186	2.001110e+01	1.799889e+02	9.162562e-01	8.999445e-01	8.999445e-01	4
141	141	23	179	2.001110e+01	1.799889e+02	8.861386e-01	8.999445e-01	8.999445e-01	4
142	142	22	187	2.001110e+01	1.799889e+02	8.947368e-01	8.999445e-01	8.999445e-01	4
143	143	23	184	2.001110e+01	1.799889e+02	8.888889e-01	8.999445e-01	8.999445e-01	4
144	144	24	204	2.001110e+01	1.799889e+02	8.947368e-01	8.999445e-01	8.999445e-01	4
145	145	12	198	2.001110e+01	1.799889e+02	9.428571e-01	8.999445e-01	8.999445e-01	4
146	146	11	172	2.001110e+01	1.799889e+02	9.398907e-01	8.999445e-01	8.999445e-01	4
147	147	20	172	2.001110e+01	1.799889e+02	8.958333e-01	8.999445e-01	8.999445e-01	4
148	148	16	186	2.001110e+01	1.799889e+02	9.207921e-01	8.999445e-01	8.999445e-01	4
149	149	20	171	2.001110e+01	1.799889e+02	8.952880e-01	8.999445e-01	8.999445e-01	4
150	150	22	188	2.001110e+01	1.799889e+02	8.952381e-01	8.999445e-01	8.999445e-01	4
151	151	21	182	2.001110e+01	1.799889e+02	8.965517e-01	8.999445e-01	8.999445e-01	4
152	152	18	184	2.001110e+01	1.799889e+02	9.108911e-01	8.999445e-01	8.999445e-01	4
153	153	21	161	2.001110e+01	1.799889e+02	8.846154e-01	8.999445e-01	8.999445e-01	4
154	154	16	173	2.001110e+01	1.799889e+02	9.153439e-01	8.999445e-01	8.999445e-01	4
155	155	19	204	2.001110e+01	1.799889e+02	9.147982e-01	8.999445e-01	8.999445e-01	4
156	156	13	161	2.001110e+01	1.799889e+02	9.252874e-01	8.999445e-01	8.999445e-01	4
157	157	18	162	2.001110e+01	1.799889e+02	9.000000e-01	8.999445e-01	8.999445e-01	4
158	158	22	187	2.001110e+01	1.799889e+02	8.947368e-01	8.999445e-01	8.999445e-01	4
159	159	17	164	2.001110e+01	1.799889e+02	9.060773e-01	8.999445e-01	8.999445e-01	4
160	160	17	179	2.001110e+01	1.799889e+02	9.132653e-01	8.999445e-01	8.999445e-01	4
161	161	21	185	2.001110e+01	1.799889e+02	8.980583e-01	8.999445e-01	8.999445e-01	4
162	162	21	153	2.001110e+01	1.799889e+02	8.793103e-01	8.999445e-01	8.999445e-01	4
163	163	14	182	2.001110e+01	1.799889e+02	9.285714e-01	8.999445e-01	8.999445e-01	4
164	164	16	193	2.001110e+01	1.799889e+02	9.234450e-01	8.999445e-01	8.999445e-01	4
165	165	16	183	2.001110e+01	1.799889e+02	9.195980e-01	8.999445e-01	8.999445e-01	4
166	166	28	186	2.760388e+01	1.723961e+02	8.691589e-01	8.619806e-01	8.999445e-01	4
167	167	173	24	1.744566e+02	2.554340e+01	1.218274e-01	1.277170e-01	1.277170e-01	2
168	168	170	33	1.744566e+02	2.554340e+01	1.625616e-01	1.277170e-01	1.277170e-01	2
169	169	204	20	1.744566e+02	2.554340e+01	8.928571e-02	1.277170e-01	1.277170e-01	2
170	170	187	19	1.744566e+02	2.554340e+01	9.223301e-02	1.277170e-01	1.277170e-01	2
171	171	186	26	1.741675e+02	2.583251e+01	1.226415e-01	1.291625e-01	1.304696e-01	1
172	172	160	32	1.739061e+02	2.609392e+01	1.666667e-01	1.304696e-01	1.304696e-01	1
173	173	184	23	1.739061e+02	2.609392e+01	1.111111e-01	1.304696e-01	1.304696e-01	1
174	174	175	22	1.739061e+02	2.609392e+01	1.116751e-01	1.304696e-01	1.304696e-01	1
175	175	171	18	1.739061e+02	2.609392e+01	9.523810e-02	1.304696e-01	1.304696e-01	1
176	176	159	23	1.739061e+02	2.609392e+01	1.263736e-01	1.304696e-01	1.304696e-01	1
177	177	185	29	1.739061e+02	2.609392e+01	1.355140e-01	1.304696e-01	1.304696e-01	1
178	178	178	22	1.739061e+02	2.609392e+01	1.100000e-01	1.304696e-01	1.304696e-01	1
179	179	191	22	1.739061e+02	2.609392e+01	1.032864e-01	1.304696e-01	1.304696e-01	1
180	180	155	23	1.739061e+02	2.609392e+01	1.292135e-01	1.304696e-01	1.304696e-01	1
181	181	144	29	1.739061e+02	2.609392e+01	1.676301e-01	1.304696e-01	1.304696e-01	1
182	182	154	23	1.739061e+02	2.609392e+01	1.299435e-01	1.304696e-01	1.304696e-01	1
183	183	71	139	8.479327e+01	1.152067e+02	6.619048e-01	5.760337e-01	8.999445e-01	4
184	184	19	168	2.001110e+01	1.799889e+02	8.983957e-01	8.999445e-01	8.999445e-01	4
185	185	17	211	2.001110e+01	1.799889e+02	9.254386e-01	8.999445e-01	8.999445e-01	4
186	186	23	190	2.001110e+01	1.799889e+02	8.920188e-01	8.999445e-01	8.999445e-01	4
187	187	21	155	2.001110e+01	1.799889e+02	8.806818e-01	8.999445e-01	8.999445e-01	4
188	188	23	192	2.001110e+01	1.799889e+02	8.930233e-01	8.999445e-01	8.999445e-01	4
189	189	24	175	2.001110e+01	1.799889e+02	8.793970e-01	8.999445e-01	8.999445e-01	4
190	190	17	179	2.001110e+01	1.799889e+02	9.132653e-01	8.999445e-01	8.999445e-01	4
191	191	24	182	2.001110e+01	1.799889e+02	8.834951e-01	8.999445e-01	8.999445e-01	4
192	192	24	171	2.001110e+01	1.799889e+02	8.769231e-01	8.999445e-01	8.999445e-01	4
193	193	21	155	2.001110e+01	1.799889e+02	8.806818e-01	8.999445e-01	8.999445e-01	4
194	194	21	168	2.001110e+01	1.799889e+02	8.888889e-01	8.999445e-01	8.999445e-01	4
195	195	12	177	2.001110e+01	1.799889e+02	9.365079e-01	8.999445e-01	8.999445e-01	4
196	196	19	180	2.001110e+01	1.799889e+02	9.045226e-01	8.999445e-01	8.999445e-01	4
197	197	26	168	2.001110e+01	1.799889e+02	8.659794e-01	8.999445e-01	8.999445e-01	4
198	198	18	153	2.001110e+01	1.799889e+02	8.947368e-01	8.999445e-01	8.999445e-01	4
199	199	27	187	2.001110e+01	1.799889e+02	8.738318e-01	8.999445e-01	8.999445e-01	4
200	200	22	188	2.001110e+01	1.799889e+02	8.952381e-01	8.999445e-01	8.999445e-01	4
