# Supplementary material for: Cochaperones convey the energy of ATP hydrolysis for directional action of Hsp90
Source: Nat Commun. 2024 Jan 17;15:569. doi: 10.1038/s41467-024-44847-6 (PMC10794413; doi:10.1038/s41467-024-44847-6)
Supplement: Supplementary file 6 — Source Data [file 41467_2024_44847_MOESM6_ESM.zip › SourceData_Simulations/1_Simulations_0kT/sim_0kT_mol50of200.txt]

coordinates	98.51	59.93	226.51	59.93
time(s)	frame	Idon(a.u.)	Iacc(a.u.)	Idon ideal(a.u.)	Iacc ideal(a.u.)	FRET	FRET ideal (blurr)	FRET ideal	state sequence
1	1	174	17	1.845125e+02	1.548750e+01	8.900524e-02	7.743750e-02	7.743750e-02	1
2	2	193	9	1.845125e+02	1.548750e+01	4.455446e-02	7.743750e-02	7.743750e-02	1
3	3	184	15	1.845125e+02	1.548750e+01	7.537688e-02	7.743750e-02	7.743750e-02	1
4	4	192	13	1.845125e+02	1.548750e+01	6.341463e-02	7.743750e-02	7.743750e-02	1
5	5	204	17	1.845125e+02	1.548750e+01	7.692308e-02	7.743750e-02	7.743750e-02	1
6	6	193	7	1.845125e+02	1.548750e+01	3.500000e-02	7.743750e-02	7.743750e-02	1
7	7	180	14	1.845125e+02	1.548750e+01	7.216495e-02	7.743750e-02	7.743750e-02	1
8	8	192	19	1.845125e+02	1.548750e+01	9.004739e-02	7.743750e-02	7.743750e-02	1
9	9	167	20	1.845125e+02	1.548750e+01	1.069519e-01	7.743750e-02	7.743750e-02	1
10	10	188	19	1.845125e+02	1.548750e+01	9.178744e-02	7.743750e-02	7.743750e-02	1
11	11	181	29	1.845125e+02	1.548750e+01	1.380952e-01	7.743750e-02	7.743750e-02	1
12	12	179	15	1.845125e+02	1.548750e+01	7.731959e-02	7.743750e-02	7.743750e-02	1
13	13	173	9	1.845125e+02	1.548750e+01	4.945055e-02	7.743750e-02	7.743750e-02	1
14	14	191	13	1.845125e+02	1.548750e+01	6.372549e-02	7.743750e-02	7.743750e-02	1
15	15	162	23	1.845125e+02	1.548750e+01	1.243243e-01	7.743750e-02	7.743750e-02	1
16	16	194	16	1.845125e+02	1.548750e+01	7.619048e-02	7.743750e-02	7.743750e-02	1
17	17	178	8	1.845125e+02	1.548750e+01	4.301075e-02	7.743750e-02	7.743750e-02	1
18	18	168	24	1.845125e+02	1.548750e+01	1.250000e-01	7.743750e-02	7.743750e-02	1
19	19	201	14	1.845125e+02	1.548750e+01	6.511628e-02	7.743750e-02	7.743750e-02	1
20	20	177	14	1.845125e+02	1.548750e+01	7.329843e-02	7.743750e-02	7.743750e-02	1
21	21	205	7	1.845125e+02	1.548750e+01	3.301887e-02	7.743750e-02	7.743750e-02	1
22	22	210	16	1.845125e+02	1.548750e+01	7.079646e-02	7.743750e-02	7.743750e-02	1
23	23	212	13	1.845125e+02	1.548750e+01	5.777778e-02	7.743750e-02	7.743750e-02	1
24	24	195	15	1.845125e+02	1.548750e+01	7.142857e-02	7.743750e-02	7.743750e-02	1
25	25	204	23	1.845125e+02	1.548750e+01	1.013216e-01	7.743750e-02	7.743750e-02	1
26	26	173	12	1.845125e+02	1.548750e+01	6.486486e-02	7.743750e-02	7.743750e-02	1
27	27	166	11	1.845125e+02	1.548750e+01	6.214689e-02	7.743750e-02	7.743750e-02	1
28	28	187	19	1.845125e+02	1.548750e+01	9.223301e-02	7.743750e-02	7.743750e-02	1
29	29	198	12	1.845125e+02	1.548750e+01	5.714286e-02	7.743750e-02	7.743750e-02	1
30	30	186	13	1.845125e+02	1.548750e+01	6.532663e-02	7.743750e-02	7.743750e-02	1
31	31	182	20	1.845125e+02	1.548750e+01	9.900990e-02	7.743750e-02	7.743750e-02	1
32	32	198	11	1.845125e+02	1.548750e+01	5.263158e-02	7.743750e-02	7.743750e-02	1
33	33	170	11	1.845125e+02	1.548750e+01	6.077348e-02	7.743750e-02	7.743750e-02	1
34	34	182	14	1.845125e+02	1.548750e+01	7.142857e-02	7.743750e-02	7.743750e-02	1
35	35	181	16	1.845125e+02	1.548750e+01	8.121827e-02	7.743750e-02	7.743750e-02	1
36	36	187	9	1.845125e+02	1.548750e+01	4.591837e-02	7.743750e-02	7.743750e-02	1
37	37	191	19	1.845125e+02	1.548750e+01	9.047619e-02	7.743750e-02	7.743750e-02	1
38	38	173	13	1.845125e+02	1.548750e+01	6.989247e-02	7.743750e-02	7.743750e-02	1
39	39	193	10	1.845125e+02	1.548750e+01	4.926108e-02	7.743750e-02	7.743750e-02	1
40	40	195	24	1.845125e+02	1.548750e+01	1.095890e-01	7.743750e-02	7.743750e-02	1
41	41	180	14	1.845125e+02	1.548750e+01	7.216495e-02	7.743750e-02	7.743750e-02	1
42	42	183	26	1.845125e+02	1.548750e+01	1.244019e-01	7.743750e-02	7.743750e-02	1
43	43	196	9	1.845125e+02	1.548750e+01	4.390244e-02	7.743750e-02	7.743750e-02	1
44	44	197	20	1.845125e+02	1.548750e+01	9.216590e-02	7.743750e-02	7.743750e-02	1
45	45	168	10	1.845125e+02	1.548750e+01	5.617978e-02	7.743750e-02	7.743750e-02	1
46	46	180	15	1.845125e+02	1.548750e+01	7.692308e-02	7.743750e-02	7.743750e-02	1
47	47	183	10	1.845125e+02	1.548750e+01	5.181347e-02	7.743750e-02	7.743750e-02	1
48	48	178	13	1.845125e+02	1.548750e+01	6.806283e-02	7.743750e-02	7.743750e-02	1
49	49	207	11	1.845125e+02	1.548750e+01	5.045872e-02	7.743750e-02	7.743750e-02	1
50	50	181	13	1.845125e+02	1.548750e+01	6.701031e-02	7.743750e-02	7.743750e-02	1
51	51	164	11	1.845125e+02	1.548750e+01	6.285714e-02	7.743750e-02	7.743750e-02	1
52	52	158	14	1.845125e+02	1.548750e+01	8.139535e-02	7.743750e-02	7.743750e-02	1
53	53	171	18	1.845125e+02	1.548750e+01	9.523810e-02	7.743750e-02	7.743750e-02	1
54	54	203	17	1.845125e+02	1.548750e+01	7.727273e-02	7.743750e-02	7.743750e-02	1
55	55	206	21	1.845125e+02	1.548750e+01	9.251101e-02	7.743750e-02	7.743750e-02	1
56	56	186	22	1.845125e+02	1.548750e+01	1.057692e-01	7.743750e-02	7.743750e-02	1
57	57	189	14	1.845125e+02	1.548750e+01	6.896552e-02	7.743750e-02	7.743750e-02	1
58	58	181	17	1.845125e+02	1.548750e+01	8.585859e-02	7.743750e-02	7.743750e-02	1
59	59	164	18	1.845125e+02	1.548750e+01	9.890110e-02	7.743750e-02	7.743750e-02	1
60	60	176	13	1.845125e+02	1.548750e+01	6.878307e-02	7.743750e-02	7.743750e-02	1
61	61	171	14	1.845125e+02	1.548750e+01	7.567568e-02	7.743750e-02	7.743750e-02	1
62	62	182	20	1.845125e+02	1.548750e+01	9.900990e-02	7.743750e-02	7.743750e-02	1
63	63	196	13	1.845125e+02	1.548750e+01	6.220096e-02	7.743750e-02	7.743750e-02	1
64	64	184	12	1.845125e+02	1.548750e+01	6.122449e-02	7.743750e-02	7.743750e-02	1
65	65	165	17	1.845125e+02	1.548750e+01	9.340659e-02	7.743750e-02	7.743750e-02	1
66	66	162	17	1.845125e+02	1.548750e+01	9.497207e-02	7.743750e-02	7.743750e-02	1
67	67	174	16	1.845125e+02	1.548750e+01	8.421053e-02	7.743750e-02	7.743750e-02	1
68	68	194	15	1.845125e+02	1.548750e+01	7.177033e-02	7.743750e-02	7.743750e-02	1
69	69	175	22	1.845125e+02	1.548750e+01	1.116751e-01	7.743750e-02	7.743750e-02	1
70	70	170	18	1.845125e+02	1.548750e+01	9.574468e-02	7.743750e-02	7.743750e-02	1
71	71	175	9	1.845125e+02	1.548750e+01	4.891304e-02	7.743750e-02	7.743750e-02	1
72	72	185	17	1.845125e+02	1.548750e+01	8.415842e-02	7.743750e-02	7.743750e-02	1
73	73	163	13	1.845125e+02	1.548750e+01	7.386364e-02	7.743750e-02	7.743750e-02	1
74	74	199	20	1.845125e+02	1.548750e+01	9.132420e-02	7.743750e-02	7.743750e-02	1
75	75	165	20	1.845125e+02	1.548750e+01	1.081081e-01	7.743750e-02	7.743750e-02	1
76	76	157	18	1.845125e+02	1.548750e+01	1.028571e-01	7.743750e-02	7.743750e-02	1
77	77	191	15	1.845125e+02	1.548750e+01	7.281553e-02	7.743750e-02	7.743750e-02	1
78	78	180	16	1.845125e+02	1.548750e+01	8.163265e-02	7.743750e-02	7.743750e-02	1
79	79	185	17	1.812137e+02	1.878629e+01	8.415842e-02	9.393144e-02	7.743750e-02	1
80	80	48	153	4.527641e+01	1.547236e+02	7.611940e-01	7.736179e-01	8.244695e-01	4
81	81	34	158	3.510610e+01	1.648939e+02	8.229167e-01	8.244695e-01	8.244695e-01	4
82	82	33	160	3.510610e+01	1.648939e+02	8.290155e-01	8.244695e-01	8.244695e-01	4
83	83	36	166	3.510610e+01	1.648939e+02	8.217822e-01	8.244695e-01	8.244695e-01	4
84	84	43	171	3.510610e+01	1.648939e+02	7.990654e-01	8.244695e-01	8.244695e-01	4
85	85	30	187	3.510610e+01	1.648939e+02	8.617512e-01	8.244695e-01	8.244695e-01	4
86	86	37	163	3.510610e+01	1.648939e+02	8.150000e-01	8.244695e-01	8.244695e-01	4
87	87	42	159	3.510610e+01	1.648939e+02	7.910448e-01	8.244695e-01	8.244695e-01	4
88	88	36	159	3.510610e+01	1.648939e+02	8.153846e-01	8.244695e-01	8.244695e-01	4
89	89	35	154	3.510610e+01	1.648939e+02	8.148148e-01	8.244695e-01	8.244695e-01	4
90	90	37	154	3.510610e+01	1.648939e+02	8.062827e-01	8.244695e-01	8.244695e-01	4
91	91	34	161	3.510610e+01	1.648939e+02	8.256410e-01	8.244695e-01	8.244695e-01	4
92	92	27	172	3.510610e+01	1.648939e+02	8.643216e-01	8.244695e-01	8.244695e-01	4
93	93	23	165	3.510610e+01	1.648939e+02	8.776596e-01	8.244695e-01	8.244695e-01	4
94	94	32	161	3.510610e+01	1.648939e+02	8.341969e-01	8.244695e-01	8.244695e-01	4
95	95	27	160	3.510610e+01	1.648939e+02	8.556150e-01	8.244695e-01	8.244695e-01	4
96	96	29	164	3.510610e+01	1.648939e+02	8.497409e-01	8.244695e-01	8.244695e-01	4
97	97	42	164	3.510610e+01	1.648939e+02	7.961165e-01	8.244695e-01	8.244695e-01	4
98	98	37	150	3.510610e+01	1.648939e+02	8.021390e-01	8.244695e-01	8.244695e-01	4
99	99	31	166	3.510610e+01	1.648939e+02	8.426396e-01	8.244695e-01	8.244695e-01	4
100	100	41	160	3.510610e+01	1.648939e+02	7.960199e-01	8.244695e-01	8.244695e-01	4
101	101	23	169	3.510610e+01	1.648939e+02	8.802083e-01	8.244695e-01	8.244695e-01	4
102	102	39	166	3.510610e+01	1.648939e+02	8.097561e-01	8.244695e-01	8.244695e-01	4
103	103	34	156	3.510610e+01	1.648939e+02	8.210526e-01	8.244695e-01	8.244695e-01	4
104	104	46	164	3.510610e+01	1.648939e+02	7.809524e-01	8.244695e-01	8.244695e-01	4
105	105	37	162	3.510610e+01	1.648939e+02	8.140704e-01	8.244695e-01	8.244695e-01	4
106	106	41	155	3.510610e+01	1.648939e+02	7.908163e-01	8.244695e-01	8.244695e-01	4
107	107	31	171	3.510610e+01	1.648939e+02	8.465347e-01	8.244695e-01	8.244695e-01	4
108	108	160	47	1.502335e+02	4.976653e+01	2.270531e-01	2.488327e-01	7.743750e-02	1
109	109	191	18	1.845125e+02	1.548750e+01	8.612440e-02	7.743750e-02	7.743750e-02	1
110	110	215	10	1.845125e+02	1.548750e+01	4.444444e-02	7.743750e-02	7.743750e-02	1
111	111	172	16	1.845125e+02	1.548750e+01	8.510638e-02	7.743750e-02	7.743750e-02	1
112	112	183	11	1.845125e+02	1.548750e+01	5.670103e-02	7.743750e-02	7.743750e-02	1
113	113	198	12	1.845125e+02	1.548750e+01	5.714286e-02	7.743750e-02	7.743750e-02	1
114	114	189	15	1.845125e+02	1.548750e+01	7.352941e-02	7.743750e-02	7.743750e-02	1
115	115	181	18	1.845125e+02	1.548750e+01	9.045226e-02	7.743750e-02	7.743750e-02	1
116	116	181	14	1.845125e+02	1.548750e+01	7.179487e-02	7.743750e-02	7.743750e-02	1
117	117	215	19	1.845125e+02	1.548750e+01	8.119658e-02	7.743750e-02	7.743750e-02	1
118	118	167	18	1.845125e+02	1.548750e+01	9.729730e-02	7.743750e-02	7.743750e-02	1
119	119	193	13	1.845125e+02	1.548750e+01	6.310680e-02	7.743750e-02	7.743750e-02	1
120	120	218	18	1.845125e+02	1.548750e+01	7.627119e-02	7.743750e-02	7.743750e-02	1
121	121	176	15	1.845125e+02	1.548750e+01	7.853403e-02	7.743750e-02	7.743750e-02	1
122	122	201	17	1.845125e+02	1.548750e+01	7.798165e-02	7.743750e-02	7.743750e-02	1
123	123	197	4	1.845125e+02	1.548750e+01	1.990050e-02	7.743750e-02	7.743750e-02	1
124	124	176	16	1.845125e+02	1.548750e+01	8.333333e-02	7.743750e-02	7.743750e-02	1
125	125	179	10	1.845125e+02	1.548750e+01	5.291005e-02	7.743750e-02	7.743750e-02	1
126	126	170	8	1.845125e+02	1.548750e+01	4.494382e-02	7.743750e-02	7.743750e-02	1
127	127	202	21	1.813348e+02	1.866525e+01	9.417040e-02	9.332624e-02	7.743750e-02	1
128	128	35	160	3.320443e+01	1.667956e+02	8.205128e-01	8.339778e-01	8.704170e-01	3
129	129	131	66	1.328856e+02	6.711444e+01	3.350254e-01	3.355722e-01	1.612678e-01	2
130	130	133	47	1.398768e+02	6.012315e+01	2.611111e-01	3.006158e-01	1.612678e-01	2
131	131	22	160	3.234710e+01	1.676529e+02	8.791209e-01	8.382645e-01	8.244695e-01	4
132	132	36	151	3.510610e+01	1.648939e+02	8.074866e-01	8.244695e-01	8.244695e-01	4
133	133	138	54	1.383001e+02	6.169991e+01	2.812500e-01	3.084995e-01	7.743750e-02	1
134	134	184	21	1.845125e+02	1.548750e+01	1.024390e-01	7.743750e-02	7.743750e-02	1
135	135	211	12	1.845125e+02	1.548750e+01	5.381166e-02	7.743750e-02	7.743750e-02	1
136	136	172	14	1.845125e+02	1.548750e+01	7.526882e-02	7.743750e-02	7.743750e-02	1
137	137	178	13	1.845125e+02	1.548750e+01	6.806283e-02	7.743750e-02	7.743750e-02	1
138	138	197	23	1.845125e+02	1.548750e+01	1.045455e-01	7.743750e-02	7.743750e-02	1
139	139	193	12	1.845125e+02	1.548750e+01	5.853659e-02	7.743750e-02	7.743750e-02	1
140	140	181	21	1.845125e+02	1.548750e+01	1.039604e-01	7.743750e-02	7.743750e-02	1
141	141	166	14	1.845125e+02	1.548750e+01	7.777778e-02	7.743750e-02	7.743750e-02	1
142	142	85	115	1.017138e+02	9.828617e+01	5.750000e-01	4.914309e-01	8.244695e-01	4
143	143	33	162	2.784174e+01	1.721583e+02	8.307692e-01	8.607913e-01	8.704170e-01	3
144	144	41	167	3.087279e+01	1.691272e+02	8.028846e-01	8.456361e-01	8.244695e-01	4
145	145	33	170	3.510610e+01	1.648939e+02	8.374384e-01	8.244695e-01	8.244695e-01	4
146	146	38	178	3.510610e+01	1.648939e+02	8.240741e-01	8.244695e-01	8.244695e-01	4
147	147	29	160	3.510610e+01	1.648939e+02	8.465608e-01	8.244695e-01	8.244695e-01	4
148	148	30	152	3.384625e+01	1.661537e+02	8.351648e-01	8.307687e-01	8.244695e-01	4
149	149	38	155	2.591661e+01	1.740834e+02	8.031088e-01	8.704170e-01	8.704170e-01	3
150	150	20	177	2.591661e+01	1.740834e+02	8.984772e-01	8.704170e-01	8.704170e-01	3
151	151	68	119	5.476451e+01	1.452355e+02	6.363636e-01	7.261775e-01	8.704170e-01	3
152	152	56	138	5.536565e+01	1.446343e+02	7.113402e-01	7.231717e-01	8.704170e-01	3
153	153	25	176	2.591661e+01	1.740834e+02	8.756219e-01	8.704170e-01	8.704170e-01	3
154	154	30	159	3.037809e+01	1.696219e+02	8.412698e-01	8.481095e-01	8.704170e-01	3
155	155	33	140	3.510610e+01	1.648939e+02	8.092486e-01	8.244695e-01	8.244695e-01	4
156	156	36	187	3.510610e+01	1.648939e+02	8.385650e-01	8.244695e-01	8.244695e-01	4
157	157	28	174	3.510610e+01	1.648939e+02	8.613861e-01	8.244695e-01	8.244695e-01	4
158	158	32	165	3.510610e+01	1.648939e+02	8.375635e-01	8.244695e-01	8.244695e-01	4
159	159	32	153	3.510610e+01	1.648939e+02	8.270270e-01	8.244695e-01	8.244695e-01	4
160	160	33	176	3.510610e+01	1.648939e+02	8.421053e-01	8.244695e-01	8.244695e-01	4
161	161	37	169	3.510610e+01	1.648939e+02	8.203883e-01	8.244695e-01	8.244695e-01	4
162	162	31	190	3.510610e+01	1.648939e+02	8.597285e-01	8.244695e-01	8.244695e-01	4
163	163	44	169	3.510610e+01	1.648939e+02	7.934272e-01	8.244695e-01	8.244695e-01	4
164	164	39	178	3.510610e+01	1.648939e+02	8.202765e-01	8.244695e-01	8.244695e-01	4
165	165	33	161	3.510610e+01	1.648939e+02	8.298969e-01	8.244695e-01	8.244695e-01	4
166	166	31	149	3.510610e+01	1.648939e+02	8.277778e-01	8.244695e-01	8.244695e-01	4
167	167	36	125	3.510610e+01	1.648939e+02	7.763975e-01	8.244695e-01	8.244695e-01	4
168	168	34	156	3.510610e+01	1.648939e+02	8.210526e-01	8.244695e-01	8.244695e-01	4
169	169	28	144	3.510610e+01	1.648939e+02	8.372093e-01	8.244695e-01	8.244695e-01	4
170	170	34	150	2.629460e+01	1.737054e+02	8.152174e-01	8.685270e-01	8.704170e-01	3
171	171	21	167	2.591661e+01	1.740834e+02	8.882979e-01	8.704170e-01	8.704170e-01	3
172	172	116	92	1.202769e+02	7.972308e+01	4.423077e-01	3.986154e-01	1.612678e-01	2
173	173	173	32	1.677464e+02	3.225356e+01	1.560976e-01	1.612678e-01	1.612678e-01	2
174	174	187	31	1.677464e+02	3.225356e+01	1.422018e-01	1.612678e-01	1.612678e-01	2
175	175	168	37	1.677464e+02	3.225356e+01	1.804878e-01	1.612678e-01	1.612678e-01	2
176	176	184	43	1.677464e+02	3.225356e+01	1.894273e-01	1.612678e-01	1.612678e-01	2
177	177	181	25	1.727178e+02	2.728220e+01	1.213592e-01	1.364110e-01	1.612678e-01	2
178	178	178	14	1.845125e+02	1.548750e+01	7.291667e-02	7.743750e-02	7.743750e-02	1
179	179	205	26	1.845125e+02	1.548750e+01	1.125541e-01	7.743750e-02	7.743750e-02	1
180	180	152	20	1.845125e+02	1.548750e+01	1.162791e-01	7.743750e-02	7.743750e-02	1
181	181	180	12	1.845125e+02	1.548750e+01	6.250000e-02	7.743750e-02	7.743750e-02	1
182	182	167	17	1.845125e+02	1.548750e+01	9.239130e-02	7.743750e-02	7.743750e-02	1
183	183	199	17	1.845125e+02	1.548750e+01	7.870370e-02	7.743750e-02	7.743750e-02	1
184	184	173	14	1.845125e+02	1.548750e+01	7.486631e-02	7.743750e-02	7.743750e-02	1
185	185	141	66	1.227023e+02	7.729766e+01	3.188406e-01	3.864883e-01	7.743750e-02	1
186	186	33	180	3.510610e+01	1.648939e+02	8.450704e-01	8.244695e-01	8.244695e-01	4
187	187	42	183	3.510610e+01	1.648939e+02	8.133333e-01	8.244695e-01	8.244695e-01	4
188	188	38	162	3.510610e+01	1.648939e+02	8.100000e-01	8.244695e-01	8.244695e-01	4
189	189	46	175	3.510610e+01	1.648939e+02	7.918552e-01	8.244695e-01	8.244695e-01	4
190	190	33	153	3.510610e+01	1.648939e+02	8.225806e-01	8.244695e-01	8.244695e-01	4
191	191	33	175	3.510610e+01	1.648939e+02	8.413462e-01	8.244695e-01	8.244695e-01	4
192	192	38	161	3.510610e+01	1.648939e+02	8.090452e-01	8.244695e-01	8.244695e-01	4
193	193	29	165	3.510610e+01	1.648939e+02	8.505155e-01	8.244695e-01	8.244695e-01	4
194	194	41	173	3.510610e+01	1.648939e+02	8.084112e-01	8.244695e-01	8.244695e-01	4
195	195	31	145	3.510610e+01	1.648939e+02	8.238636e-01	8.244695e-01	8.244695e-01	4
196	196	27	167	3.510610e+01	1.648939e+02	8.608247e-01	8.244695e-01	8.244695e-01	4
197	197	35	152	3.510610e+01	1.648939e+02	8.128342e-01	8.244695e-01	8.244695e-01	4
198	198	40	158	3.510610e+01	1.648939e+02	7.979798e-01	8.244695e-01	8.244695e-01	4
199	199	29	155	3.510610e+01	1.648939e+02	8.423913e-01	8.244695e-01	8.244695e-01	4
200	200	34	166	3.510610e+01	1.648939e+02	8.300000e-01	8.244695e-01	8.244695e-01	4
