# Supplementary material for: Cochaperones convey the energy of ATP hydrolysis for directional action of Hsp90
Source: Nat Commun. 2024 Jan 17;15:569. doi: 10.1038/s41467-024-44847-6 (PMC10794413; doi:10.1038/s41467-024-44847-6)
Supplement: Supplementary file 6 — Source Data [file 41467_2024_44847_MOESM6_ESM.zip › SourceData_Simulations/1_Simulations_0kT/sim_0kT_mol51of200.txt]

coordinates	66.95	83.28	194.95	83.28
time(s)	frame	Idon(a.u.)	Iacc(a.u.)	Idon ideal(a.u.)	Iacc ideal(a.u.)	FRET	FRET ideal (blurr)	FRET ideal	state sequence
1	1	192	23	1.829310e+02	1.706899e+01	1.069767e-01	8.534497e-02	8.534497e-02	1
2	2	189	16	1.829392e+02	1.706083e+01	7.804878e-02	8.530413e-02	8.534497e-02	1
3	3	195	9	1.838612e+02	1.613883e+01	4.411765e-02	8.069413e-02	8.069413e-02	2
4	4	159	13	1.838612e+02	1.613883e+01	7.558140e-02	8.069413e-02	8.069413e-02	2
5	5	51	157	5.272960e+01	1.472704e+02	7.548077e-01	7.363520e-01	7.892043e-01	3
6	6	47	153	4.215915e+01	1.578409e+02	7.650000e-01	7.892043e-01	7.892043e-01	3
7	7	37	139	4.215915e+01	1.578409e+02	7.897727e-01	7.892043e-01	7.892043e-01	3
8	8	32	177	4.215915e+01	1.578409e+02	8.468900e-01	7.892043e-01	7.892043e-01	3
9	9	31	162	3.582280e+01	1.641772e+02	8.393782e-01	8.208860e-01	8.284192e-01	4
10	10	31	173	3.431616e+01	1.656838e+02	8.480392e-01	8.284192e-01	8.284192e-01	4
11	11	42	154	3.431616e+01	1.656838e+02	7.857143e-01	8.284192e-01	8.284192e-01	4
12	12	29	177	3.431616e+01	1.656838e+02	8.592233e-01	8.284192e-01	8.284192e-01	4
13	13	35	156	3.431616e+01	1.656838e+02	8.167539e-01	8.284192e-01	8.284192e-01	4
14	14	39	161	3.431616e+01	1.656838e+02	8.050000e-01	8.284192e-01	8.284192e-01	4
15	15	35	187	3.431616e+01	1.656838e+02	8.423423e-01	8.284192e-01	8.284192e-01	4
16	16	31	156	3.431616e+01	1.656838e+02	8.342246e-01	8.284192e-01	8.284192e-01	4
17	17	37	144	3.431616e+01	1.656838e+02	7.955801e-01	8.284192e-01	8.284192e-01	4
18	18	36	180	3.431616e+01	1.656838e+02	8.333333e-01	8.284192e-01	8.284192e-01	4
19	19	31	190	3.431616e+01	1.656838e+02	8.597285e-01	8.284192e-01	8.284192e-01	4
20	20	31	160	3.431616e+01	1.656838e+02	8.376963e-01	8.284192e-01	8.284192e-01	4
21	21	20	168	3.431616e+01	1.656838e+02	8.936170e-01	8.284192e-01	8.284192e-01	4
22	22	24	173	3.431616e+01	1.656838e+02	8.781726e-01	8.284192e-01	8.284192e-01	4
23	23	39	160	3.431616e+01	1.656838e+02	8.040201e-01	8.284192e-01	8.284192e-01	4
24	24	28	152	3.431616e+01	1.656838e+02	8.444444e-01	8.284192e-01	8.284192e-01	4
25	25	39	168	3.431616e+01	1.656838e+02	8.115942e-01	8.284192e-01	8.284192e-01	4
26	26	33	160	3.431616e+01	1.656838e+02	8.290155e-01	8.284192e-01	8.284192e-01	4
27	27	41	157	3.431616e+01	1.656838e+02	7.929293e-01	8.284192e-01	8.284192e-01	4
28	28	43	148	3.431616e+01	1.656838e+02	7.748691e-01	8.284192e-01	8.284192e-01	4
29	29	36	158	3.990825e+01	1.600918e+02	8.144330e-01	8.004588e-01	7.892043e-01	3
30	30	39	195	4.215915e+01	1.578409e+02	8.333333e-01	7.892043e-01	7.892043e-01	3
31	31	173	35	1.685346e+02	3.146540e+01	1.682692e-01	1.573270e-01	8.069413e-02	2
32	32	187	19	1.838612e+02	1.613883e+01	9.223301e-02	8.069413e-02	8.069413e-02	2
33	33	207	12	1.836894e+02	1.631055e+01	5.479452e-02	8.155277e-02	8.069413e-02	2
34	34	199	15	1.829310e+02	1.706899e+01	7.009346e-02	8.534497e-02	8.534497e-02	1
35	35	185	23	1.829310e+02	1.706899e+01	1.105769e-01	8.534497e-02	8.534497e-02	1
36	36	185	19	1.829310e+02	1.706899e+01	9.313725e-02	8.534497e-02	8.534497e-02	1
37	37	167	13	1.829310e+02	1.706899e+01	7.222222e-02	8.534497e-02	8.534497e-02	1
38	38	187	22	1.829310e+02	1.706899e+01	1.052632e-01	8.534497e-02	8.534497e-02	1
39	39	186	14	1.829310e+02	1.706899e+01	7.000000e-02	8.534497e-02	8.534497e-02	1
40	40	180	17	1.829310e+02	1.706899e+01	8.629442e-02	8.534497e-02	8.534497e-02	1
41	41	179	18	1.829310e+02	1.706899e+01	9.137056e-02	8.534497e-02	8.534497e-02	1
42	42	183	21	1.829310e+02	1.706899e+01	1.029412e-01	8.534497e-02	8.534497e-02	1
43	43	197	7	1.829310e+02	1.706899e+01	3.431373e-02	8.534497e-02	8.534497e-02	1
44	44	183	18	1.829310e+02	1.706899e+01	8.955224e-02	8.534497e-02	8.534497e-02	1
45	45	190	15	1.829310e+02	1.706899e+01	7.317073e-02	8.534497e-02	8.534497e-02	1
46	46	202	16	1.829310e+02	1.706899e+01	7.339450e-02	8.534497e-02	8.534497e-02	1
47	47	184	12	1.829310e+02	1.706899e+01	6.122449e-02	8.534497e-02	8.534497e-02	1
48	48	182	17	1.829310e+02	1.706899e+01	8.542714e-02	8.534497e-02	8.534497e-02	1
49	49	176	25	1.829310e+02	1.706899e+01	1.243781e-01	8.534497e-02	8.534497e-02	1
50	50	193	14	1.829310e+02	1.706899e+01	6.763285e-02	8.534497e-02	8.534497e-02	1
51	51	189	16	1.829310e+02	1.706899e+01	7.804878e-02	8.534497e-02	8.534497e-02	1
52	52	188	14	1.829310e+02	1.706899e+01	6.930693e-02	8.534497e-02	8.534497e-02	1
53	53	187	15	1.829310e+02	1.706899e+01	7.425743e-02	8.534497e-02	8.534497e-02	1
54	54	56	147	5.199455e+01	1.480054e+02	7.241379e-01	7.400272e-01	8.284192e-01	4
55	55	25	168	3.431616e+01	1.656838e+02	8.704663e-01	8.284192e-01	8.284192e-01	4
56	56	27	164	3.431616e+01	1.656838e+02	8.586387e-01	8.284192e-01	8.284192e-01	4
57	57	35	164	3.431616e+01	1.656838e+02	8.241206e-01	8.284192e-01	8.284192e-01	4
58	58	40	164	3.431616e+01	1.656838e+02	8.039216e-01	8.284192e-01	8.284192e-01	4
59	59	33	158	3.431616e+01	1.656838e+02	8.272251e-01	8.284192e-01	8.284192e-01	4
60	60	30	136	3.431616e+01	1.656838e+02	8.192771e-01	8.284192e-01	8.284192e-01	4
61	61	59	146	6.097927e+01	1.390207e+02	7.121951e-01	6.951037e-01	8.284192e-01	4
62	62	183	19	1.829310e+02	1.706899e+01	9.405941e-02	8.534497e-02	8.534497e-02	1
63	63	190	15	1.829310e+02	1.706899e+01	7.317073e-02	8.534497e-02	8.534497e-02	1
64	64	174	14	1.829310e+02	1.706899e+01	7.446809e-02	8.534497e-02	8.534497e-02	1
65	65	183	27	1.829310e+02	1.706899e+01	1.285714e-01	8.534497e-02	8.534497e-02	1
66	66	169	17	1.829310e+02	1.706899e+01	9.139785e-02	8.534497e-02	8.534497e-02	1
67	67	191	13	1.829310e+02	1.706899e+01	6.372549e-02	8.534497e-02	8.534497e-02	1
68	68	188	13	1.829310e+02	1.706899e+01	6.467662e-02	8.534497e-02	8.534497e-02	1
69	69	160	21	1.829310e+02	1.706899e+01	1.160221e-01	8.534497e-02	8.534497e-02	1
70	70	170	13	1.829310e+02	1.706899e+01	7.103825e-02	8.534497e-02	8.534497e-02	1
71	71	167	20	1.829310e+02	1.706899e+01	1.069519e-01	8.534497e-02	8.534497e-02	1
72	72	176	21	1.829310e+02	1.706899e+01	1.065990e-01	8.534497e-02	8.534497e-02	1
73	73	174	17	1.829310e+02	1.706899e+01	8.900524e-02	8.534497e-02	8.534497e-02	1
74	74	166	12	1.829310e+02	1.706899e+01	6.741573e-02	8.534497e-02	8.534497e-02	1
75	75	182	19	1.829310e+02	1.706899e+01	9.452736e-02	8.534497e-02	8.534497e-02	1
76	76	193	18	1.829310e+02	1.706899e+01	8.530806e-02	8.534497e-02	8.534497e-02	1
77	77	178	18	1.829310e+02	1.706899e+01	9.183673e-02	8.534497e-02	8.534497e-02	1
78	78	211	12	1.829310e+02	1.706899e+01	5.381166e-02	8.534497e-02	8.534497e-02	1
79	79	176	14	1.829310e+02	1.706899e+01	7.368421e-02	8.534497e-02	8.534497e-02	1
80	80	172	24	1.829310e+02	1.706899e+01	1.224490e-01	8.534497e-02	8.534497e-02	1
81	81	186	17	1.829310e+02	1.706899e+01	8.374384e-02	8.534497e-02	8.534497e-02	1
82	82	174	25	1.829310e+02	1.706899e+01	1.256281e-01	8.534497e-02	8.534497e-02	1
83	83	160	15	1.829310e+02	1.706899e+01	8.571429e-02	8.534497e-02	8.534497e-02	1
84	84	204	18	1.829310e+02	1.706899e+01	8.108108e-02	8.534497e-02	8.534497e-02	1
85	85	201	22	1.829310e+02	1.706899e+01	9.865471e-02	8.534497e-02	8.534497e-02	1
86	86	174	19	1.829310e+02	1.706899e+01	9.844560e-02	8.534497e-02	8.534497e-02	1
87	87	164	17	1.829310e+02	1.706899e+01	9.392265e-02	8.534497e-02	8.534497e-02	1
88	88	181	14	1.829310e+02	1.706899e+01	7.179487e-02	8.534497e-02	8.534497e-02	1
89	89	169	16	1.829310e+02	1.706899e+01	8.648649e-02	8.534497e-02	8.534497e-02	1
90	90	186	20	1.829310e+02	1.706899e+01	9.708738e-02	8.534497e-02	8.534497e-02	1
91	91	176	23	1.829310e+02	1.706899e+01	1.155779e-01	8.534497e-02	8.534497e-02	1
92	92	192	18	1.829310e+02	1.706899e+01	8.571429e-02	8.534497e-02	8.534497e-02	1
93	93	175	14	1.829310e+02	1.706899e+01	7.407407e-02	8.534497e-02	8.534497e-02	1
94	94	182	21	1.829310e+02	1.706899e+01	1.034483e-01	8.534497e-02	8.534497e-02	1
95	95	199	15	1.829310e+02	1.706899e+01	7.009346e-02	8.534497e-02	8.534497e-02	1
96	96	208	22	1.829310e+02	1.706899e+01	9.565217e-02	8.534497e-02	8.534497e-02	1
97	97	175	19	1.829310e+02	1.706899e+01	9.793814e-02	8.534497e-02	8.534497e-02	1
98	98	185	11	1.829310e+02	1.706899e+01	5.612245e-02	8.534497e-02	8.534497e-02	1
99	99	208	19	1.829310e+02	1.706899e+01	8.370044e-02	8.534497e-02	8.534497e-02	1
100	100	193	18	1.829310e+02	1.706899e+01	8.530806e-02	8.534497e-02	8.534497e-02	1
101	101	190	19	1.829310e+02	1.706899e+01	9.090909e-02	8.534497e-02	8.534497e-02	1
102	102	169	16	1.829310e+02	1.706899e+01	8.648649e-02	8.534497e-02	8.534497e-02	1
103	103	183	17	1.829310e+02	1.706899e+01	8.500000e-02	8.534497e-02	8.534497e-02	1
104	104	196	19	1.829310e+02	1.706899e+01	8.837209e-02	8.534497e-02	8.534497e-02	1
105	105	178	19	1.829310e+02	1.706899e+01	9.644670e-02	8.534497e-02	8.534497e-02	1
106	106	185	19	1.829310e+02	1.706899e+01	9.313725e-02	8.534497e-02	8.534497e-02	1
107	107	185	13	1.829310e+02	1.706899e+01	6.565657e-02	8.534497e-02	8.534497e-02	1
108	108	219	23	1.829310e+02	1.706899e+01	9.504132e-02	8.534497e-02	8.534497e-02	1
109	109	172	15	1.829310e+02	1.706899e+01	8.021390e-02	8.534497e-02	8.534497e-02	1
110	110	160	17	1.829310e+02	1.706899e+01	9.604520e-02	8.534497e-02	8.534497e-02	1
111	111	159	17	1.829310e+02	1.706899e+01	9.659091e-02	8.534497e-02	8.534497e-02	1
112	112	198	24	1.829310e+02	1.706899e+01	1.081081e-01	8.534497e-02	8.534497e-02	1
113	113	193	16	1.829310e+02	1.706899e+01	7.655502e-02	8.534497e-02	8.534497e-02	1
114	114	189	22	1.829310e+02	1.706899e+01	1.042654e-01	8.534497e-02	8.534497e-02	1
115	115	214	16	1.829310e+02	1.706899e+01	6.956522e-02	8.534497e-02	8.534497e-02	1
116	116	198	23	1.829310e+02	1.706899e+01	1.040724e-01	8.534497e-02	8.534497e-02	1
117	117	153	29	1.829310e+02	1.706899e+01	1.593407e-01	8.534497e-02	8.534497e-02	1
118	118	172	18	1.829310e+02	1.706899e+01	9.473684e-02	8.534497e-02	8.534497e-02	1
119	119	173	18	1.829310e+02	1.706899e+01	9.424084e-02	8.534497e-02	8.534497e-02	1
120	120	161	17	1.829310e+02	1.706899e+01	9.550562e-02	8.534497e-02	8.534497e-02	1
121	121	176	16	1.829310e+02	1.706899e+01	8.333333e-02	8.534497e-02	8.534497e-02	1
122	122	169	19	1.829310e+02	1.706899e+01	1.010638e-01	8.534497e-02	8.534497e-02	1
123	123	177	17	1.829310e+02	1.706899e+01	8.762887e-02	8.534497e-02	8.534497e-02	1
124	124	165	15	1.829310e+02	1.706899e+01	8.333333e-02	8.534497e-02	8.534497e-02	1
125	125	174	12	1.829310e+02	1.706899e+01	6.451613e-02	8.534497e-02	8.534497e-02	1
126	126	166	17	1.829310e+02	1.706899e+01	9.289617e-02	8.534497e-02	8.534497e-02	1
127	127	201	22	1.829310e+02	1.706899e+01	9.865471e-02	8.534497e-02	8.534497e-02	1
128	128	170	10	1.829310e+02	1.706899e+01	5.555556e-02	8.534497e-02	8.534497e-02	1
129	129	181	15	1.829310e+02	1.706899e+01	7.653061e-02	8.534497e-02	8.534497e-02	1
130	130	197	19	1.829310e+02	1.706899e+01	8.796296e-02	8.534497e-02	8.534497e-02	1
131	131	176	16	1.829310e+02	1.706899e+01	8.333333e-02	8.534497e-02	8.534497e-02	1
132	132	190	16	1.829310e+02	1.706899e+01	7.766990e-02	8.534497e-02	8.534497e-02	1
133	133	176	12	1.829310e+02	1.706899e+01	6.382979e-02	8.534497e-02	8.534497e-02	1
134	134	202	13	1.829310e+02	1.706899e+01	6.046512e-02	8.534497e-02	8.534497e-02	1
135	135	167	15	1.829310e+02	1.706899e+01	8.241758e-02	8.534497e-02	8.534497e-02	1
136	136	167	14	1.829310e+02	1.706899e+01	7.734807e-02	8.534497e-02	8.534497e-02	1
137	137	171	16	1.829310e+02	1.706899e+01	8.556150e-02	8.534497e-02	8.534497e-02	1
138	138	192	22	1.829310e+02	1.706899e+01	1.028037e-01	8.534497e-02	8.534497e-02	1
139	139	178	15	1.829310e+02	1.706899e+01	7.772021e-02	8.534497e-02	8.534497e-02	1
140	140	191	9	1.829310e+02	1.706899e+01	4.500000e-02	8.534497e-02	8.534497e-02	1
141	141	189	16	1.829310e+02	1.706899e+01	7.804878e-02	8.534497e-02	8.534497e-02	1
142	142	162	21	1.829310e+02	1.706899e+01	1.147541e-01	8.534497e-02	8.534497e-02	1
143	143	142	20	1.829310e+02	1.706899e+01	1.234568e-01	8.534497e-02	8.534497e-02	1
144	144	160	17	1.829310e+02	1.706899e+01	9.604520e-02	8.534497e-02	8.534497e-02	1
145	145	193	16	1.829310e+02	1.706899e+01	7.655502e-02	8.534497e-02	8.534497e-02	1
146	146	183	14	1.829310e+02	1.706899e+01	7.106599e-02	8.534497e-02	8.534497e-02	1
147	147	140	18	1.829310e+02	1.706899e+01	1.139241e-01	8.534497e-02	8.534497e-02	1
148	148	177	20	1.829310e+02	1.706899e+01	1.015228e-01	8.534497e-02	8.534497e-02	1
149	149	183	11	1.829310e+02	1.706899e+01	5.670103e-02	8.534497e-02	8.534497e-02	1
150	150	187	15	1.829310e+02	1.706899e+01	7.425743e-02	8.534497e-02	8.534497e-02	1
151	151	191	21	1.829310e+02	1.706899e+01	9.905660e-02	8.534497e-02	8.534497e-02	1
152	152	201	21	1.834626e+02	1.653743e+01	9.459459e-02	8.268715e-02	8.069413e-02	2
153	153	173	24	1.838612e+02	1.613883e+01	1.218274e-01	8.069413e-02	8.069413e-02	2
154	154	167	17	1.829736e+02	1.702644e+01	9.239130e-02	8.513222e-02	8.534497e-02	1
155	155	152	24	1.829310e+02	1.706899e+01	1.363636e-01	8.534497e-02	8.534497e-02	1
156	156	205	22	1.829310e+02	1.706899e+01	9.691630e-02	8.534497e-02	8.534497e-02	1
157	157	196	15	1.829310e+02	1.706899e+01	7.109005e-02	8.534497e-02	8.534497e-02	1
158	158	186	12	1.829310e+02	1.706899e+01	6.060606e-02	8.534497e-02	8.534497e-02	1
159	159	185	10	1.829310e+02	1.706899e+01	5.128205e-02	8.534497e-02	8.534497e-02	1
160	160	174	18	1.829310e+02	1.706899e+01	9.375000e-02	8.534497e-02	8.534497e-02	1
161	161	190	14	1.829310e+02	1.706899e+01	6.862745e-02	8.534497e-02	8.534497e-02	1
162	162	173	15	1.829310e+02	1.706899e+01	7.978723e-02	8.534497e-02	8.534497e-02	1
163	163	186	18	1.829310e+02	1.706899e+01	8.823529e-02	8.534497e-02	8.534497e-02	1
164	164	186	6	1.829310e+02	1.706899e+01	3.125000e-02	8.534497e-02	8.534497e-02	1
165	165	177	18	1.829310e+02	1.706899e+01	9.230769e-02	8.534497e-02	8.534497e-02	1
166	166	159	16	1.829310e+02	1.706899e+01	9.142857e-02	8.534497e-02	8.534497e-02	1
167	167	183	10	1.829310e+02	1.706899e+01	5.181347e-02	8.534497e-02	8.534497e-02	1
168	168	190	17	1.829310e+02	1.706899e+01	8.212560e-02	8.534497e-02	8.534497e-02	1
169	169	194	11	1.829310e+02	1.706899e+01	5.365854e-02	8.534497e-02	8.534497e-02	1
170	170	175	11	1.829310e+02	1.706899e+01	5.913978e-02	8.534497e-02	8.534497e-02	1
171	171	190	22	1.829310e+02	1.706899e+01	1.037736e-01	8.534497e-02	8.534497e-02	1
172	172	215	12	1.829310e+02	1.706899e+01	5.286344e-02	8.534497e-02	8.534497e-02	1
173	173	186	23	1.829310e+02	1.706899e+01	1.100478e-01	8.534497e-02	8.534497e-02	1
174	174	171	14	1.829310e+02	1.706899e+01	7.567568e-02	8.534497e-02	8.534497e-02	1
175	175	167	13	1.829310e+02	1.706899e+01	7.222222e-02	8.534497e-02	8.534497e-02	1
176	176	174	15	1.829310e+02	1.706899e+01	7.936508e-02	8.534497e-02	8.534497e-02	1
177	177	157	20	1.829310e+02	1.706899e+01	1.129944e-01	8.534497e-02	8.534497e-02	1
178	178	175	17	1.829310e+02	1.706899e+01	8.854167e-02	8.534497e-02	8.534497e-02	1
179	179	173	22	1.829310e+02	1.706899e+01	1.128205e-01	8.534497e-02	8.534497e-02	1
180	180	183	14	1.829310e+02	1.706899e+01	7.106599e-02	8.534497e-02	8.534497e-02	1
181	181	178	15	1.829310e+02	1.706899e+01	7.772021e-02	8.534497e-02	8.534497e-02	1
182	182	159	12	1.829310e+02	1.706899e+01	7.017544e-02	8.534497e-02	8.534497e-02	1
183	183	180	19	1.829310e+02	1.706899e+01	9.547739e-02	8.534497e-02	8.534497e-02	1
184	184	185	15	1.829310e+02	1.706899e+01	7.500000e-02	8.534497e-02	8.534497e-02	1
185	185	176	22	1.829310e+02	1.706899e+01	1.111111e-01	8.534497e-02	8.534497e-02	1
186	186	189	24	1.829310e+02	1.706899e+01	1.126761e-01	8.534497e-02	8.534497e-02	1
187	187	172	21	1.829310e+02	1.706899e+01	1.088083e-01	8.534497e-02	8.534497e-02	1
188	188	204	18	1.829310e+02	1.706899e+01	8.108108e-02	8.534497e-02	8.534497e-02	1
189	189	201	15	1.829310e+02	1.706899e+01	6.944444e-02	8.534497e-02	8.534497e-02	1
190	190	181	13	1.829310e+02	1.706899e+01	6.701031e-02	8.534497e-02	8.534497e-02	1
191	191	179	15	1.829310e+02	1.706899e+01	7.731959e-02	8.534497e-02	8.534497e-02	1
192	192	184	14	1.829310e+02	1.706899e+01	7.070707e-02	8.534497e-02	8.534497e-02	1
193	193	192	20	1.829310e+02	1.706899e+01	9.433962e-02	8.534497e-02	8.534497e-02	1
194	194	179	17	1.829310e+02	1.706899e+01	8.673469e-02	8.534497e-02	8.534497e-02	1
195	195	197	16	1.829310e+02	1.706899e+01	7.511737e-02	8.534497e-02	8.534497e-02	1
196	196	192	19	1.829310e+02	1.706899e+01	9.004739e-02	8.534497e-02	8.534497e-02	1
197	197	199	14	1.829310e+02	1.706899e+01	6.572770e-02	8.534497e-02	8.534497e-02	1
198	198	176	22	1.829310e+02	1.706899e+01	1.111111e-01	8.534497e-02	8.534497e-02	1
199	199	203	17	1.829310e+02	1.706899e+01	7.727273e-02	8.534497e-02	8.534497e-02	1
200	200	168	22	1.829310e+02	1.706899e+01	1.157895e-01	8.534497e-02	8.534497e-02	1
