# Supplementary material for: Cochaperones convey the energy of ATP hydrolysis for directional action of Hsp90
Source: Nat Commun. 2024 Jan 17;15:569. doi: 10.1038/s41467-024-44847-6 (PMC10794413; doi:10.1038/s41467-024-44847-6)
Supplement: Supplementary file 6 — Source Data [file 41467_2024_44847_MOESM6_ESM.zip › SourceData_Simulations/1_Simulations_0kT/sim_0kT_mol52of200.txt]

coordinates	58.42	98.45	186.42	98.45
time(s)	frame	Idon(a.u.)	Iacc(a.u.)	Idon ideal(a.u.)	Iacc ideal(a.u.)	FRET	FRET ideal (blurr)	FRET ideal	state sequence
1	1	182	14	1.789852e+02	2.101477e+01	7.142857e-02	1.050738e-01	4.263500e-02	1
2	2	47	139	4.520448e+01	1.547955e+02	7.473118e-01	7.739776e-01	7.739776e-01	4
3	3	30	150	4.520448e+01	1.547955e+02	8.333333e-01	7.739776e-01	7.739776e-01	4
4	4	50	168	4.520448e+01	1.547955e+02	7.706422e-01	7.739776e-01	7.739776e-01	4
5	5	53	149	4.520448e+01	1.547955e+02	7.376238e-01	7.739776e-01	7.739776e-01	4
6	6	47	155	4.520448e+01	1.547955e+02	7.673267e-01	7.739776e-01	7.739776e-01	4
7	7	35	168	4.520448e+01	1.547955e+02	8.275862e-01	7.739776e-01	7.739776e-01	4
8	8	41	147	4.520448e+01	1.547955e+02	7.819149e-01	7.739776e-01	7.739776e-01	4
9	9	45	167	4.520448e+01	1.547955e+02	7.877358e-01	7.739776e-01	7.739776e-01	4
10	10	43	154	4.520448e+01	1.547955e+02	7.817259e-01	7.739776e-01	7.739776e-01	4
11	11	54	187	4.520448e+01	1.547955e+02	7.759336e-01	7.739776e-01	7.739776e-01	4
12	12	48	151	4.520448e+01	1.547955e+02	7.587940e-01	7.739776e-01	7.739776e-01	4
13	13	45	165	4.520448e+01	1.547955e+02	7.857143e-01	7.739776e-01	7.739776e-01	4
14	14	48	152	4.520448e+01	1.547955e+02	7.600000e-01	7.739776e-01	7.739776e-01	4
15	15	54	163	4.520448e+01	1.547955e+02	7.511521e-01	7.739776e-01	7.739776e-01	4
16	16	55	140	4.520448e+01	1.547955e+02	7.179487e-01	7.739776e-01	7.739776e-01	4
17	17	50	109	4.520448e+01	1.547955e+02	6.855346e-01	7.739776e-01	7.739776e-01	4
18	18	39	189	4.520448e+01	1.547955e+02	8.289474e-01	7.739776e-01	7.739776e-01	4
19	19	39	171	4.520448e+01	1.547955e+02	8.142857e-01	7.739776e-01	7.739776e-01	4
20	20	55	140	4.520448e+01	1.547955e+02	7.179487e-01	7.739776e-01	7.739776e-01	4
21	21	135	84	1.244467e+02	7.555332e+01	3.835616e-01	3.777666e-01	4.263500e-02	1
22	22	204	15	1.914730e+02	8.527001e+00	6.849315e-02	4.263500e-02	4.263500e-02	1
23	23	197	8	1.914730e+02	8.527001e+00	3.902439e-02	4.263500e-02	4.263500e-02	1
24	24	190	5	1.914730e+02	8.527001e+00	2.564103e-02	4.263500e-02	4.263500e-02	1
25	25	194	12	1.914730e+02	8.527001e+00	5.825243e-02	4.263500e-02	4.263500e-02	1
26	26	190	11	1.914730e+02	8.527001e+00	5.472637e-02	4.263500e-02	4.263500e-02	1
27	27	148	57	1.465045e+02	5.349550e+01	2.780488e-01	2.674775e-01	4.263500e-02	1
28	28	35	156	4.520448e+01	1.547955e+02	8.167539e-01	7.739776e-01	7.739776e-01	4
29	29	48	156	4.520448e+01	1.547955e+02	7.647059e-01	7.739776e-01	7.739776e-01	4
30	30	56	148	4.520448e+01	1.547955e+02	7.254902e-01	7.739776e-01	7.739776e-01	4
31	31	43	144	4.520448e+01	1.547955e+02	7.700535e-01	7.739776e-01	7.739776e-01	4
32	32	42	165	4.520448e+01	1.547955e+02	7.971014e-01	7.739776e-01	7.739776e-01	4
33	33	35	183	4.520448e+01	1.547955e+02	8.394495e-01	7.739776e-01	7.739776e-01	4
34	34	49	138	4.520448e+01	1.547955e+02	7.379679e-01	7.739776e-01	7.739776e-01	4
35	35	47	142	4.520448e+01	1.547955e+02	7.513228e-01	7.739776e-01	7.739776e-01	4
36	36	32	147	4.520448e+01	1.547955e+02	8.212291e-01	7.739776e-01	7.739776e-01	4
37	37	43	126	4.520448e+01	1.547955e+02	7.455621e-01	7.739776e-01	7.739776e-01	4
38	38	43	149	4.520448e+01	1.547955e+02	7.760417e-01	7.739776e-01	7.739776e-01	4
39	39	46	166	4.520448e+01	1.547955e+02	7.830189e-01	7.739776e-01	7.739776e-01	4
40	40	49	173	4.520448e+01	1.547955e+02	7.792793e-01	7.739776e-01	7.739776e-01	4
41	41	41	161	4.520448e+01	1.547955e+02	7.970297e-01	7.739776e-01	7.739776e-01	4
42	42	53	129	4.520448e+01	1.547955e+02	7.087912e-01	7.739776e-01	7.739776e-01	4
43	43	47	151	4.520448e+01	1.547955e+02	7.626263e-01	7.739776e-01	7.739776e-01	4
44	44	47	153	4.520448e+01	1.547955e+02	7.650000e-01	7.739776e-01	7.739776e-01	4
45	45	47	163	4.520448e+01	1.547955e+02	7.761905e-01	7.739776e-01	7.739776e-01	4
46	46	36	148	4.520448e+01	1.547955e+02	8.043478e-01	7.739776e-01	7.739776e-01	4
47	47	36	151	4.520448e+01	1.547955e+02	8.074866e-01	7.739776e-01	7.739776e-01	4
48	48	34	156	4.520448e+01	1.547955e+02	8.210526e-01	7.739776e-01	7.739776e-01	4
49	49	51	156	4.520448e+01	1.547955e+02	7.536232e-01	7.739776e-01	7.739776e-01	4
50	50	43	143	4.520448e+01	1.547955e+02	7.688172e-01	7.739776e-01	7.739776e-01	4
51	51	48	151	4.520448e+01	1.547955e+02	7.587940e-01	7.739776e-01	7.739776e-01	4
52	52	45	150	4.520448e+01	1.547955e+02	7.692308e-01	7.739776e-01	7.739776e-01	4
53	53	47	151	4.520448e+01	1.547955e+02	7.626263e-01	7.739776e-01	7.739776e-01	4
54	54	44	144	4.520448e+01	1.547955e+02	7.659574e-01	7.739776e-01	7.739776e-01	4
55	55	49	175	4.520448e+01	1.547955e+02	7.812500e-01	7.739776e-01	7.739776e-01	4
56	56	47	143	4.520448e+01	1.547955e+02	7.526316e-01	7.739776e-01	7.739776e-01	4
57	57	52	156	4.520448e+01	1.547955e+02	7.500000e-01	7.739776e-01	7.739776e-01	4
58	58	46	150	4.520448e+01	1.547955e+02	7.653061e-01	7.739776e-01	7.739776e-01	4
59	59	46	160	4.520448e+01	1.547955e+02	7.766990e-01	7.739776e-01	7.739776e-01	4
60	60	27	148	4.520448e+01	1.547955e+02	8.457143e-01	7.739776e-01	7.739776e-01	4
61	61	43	130	4.520448e+01	1.547955e+02	7.514451e-01	7.739776e-01	7.739776e-01	4
62	62	55	162	4.520448e+01	1.547955e+02	7.465438e-01	7.739776e-01	7.739776e-01	4
63	63	52	157	4.520448e+01	1.547955e+02	7.511962e-01	7.739776e-01	7.739776e-01	4
64	64	48	135	4.520448e+01	1.547955e+02	7.377049e-01	7.739776e-01	7.739776e-01	4
65	65	40	132	4.520448e+01	1.547955e+02	7.674419e-01	7.739776e-01	7.739776e-01	4
66	66	42	157	4.520448e+01	1.547955e+02	7.889447e-01	7.739776e-01	7.739776e-01	4
67	67	46	151	4.520448e+01	1.547955e+02	7.664975e-01	7.739776e-01	7.739776e-01	4
68	68	35	148	4.520448e+01	1.547955e+02	8.087432e-01	7.739776e-01	7.739776e-01	4
69	69	45	181	4.520448e+01	1.547955e+02	8.008850e-01	7.739776e-01	7.739776e-01	4
70	70	40	140	4.520448e+01	1.547955e+02	7.777778e-01	7.739776e-01	7.739776e-01	4
71	71	47	166	4.520448e+01	1.547955e+02	7.793427e-01	7.739776e-01	7.739776e-01	4
72	72	51	156	4.520448e+01	1.547955e+02	7.536232e-01	7.739776e-01	7.739776e-01	4
73	73	56	155	4.520448e+01	1.547955e+02	7.345972e-01	7.739776e-01	7.739776e-01	4
74	74	91	78	1.153503e+02	8.464967e+01	4.615385e-01	4.232484e-01	7.739776e-01	4
75	75	218	5	1.914730e+02	8.527001e+00	2.242152e-02	4.263500e-02	4.263500e-02	1
76	76	174	6	1.914730e+02	8.527001e+00	3.333333e-02	4.263500e-02	4.263500e-02	1
77	77	177	15	1.914730e+02	8.527001e+00	7.812500e-02	4.263500e-02	4.263500e-02	1
78	78	206	8	1.914730e+02	8.527001e+00	3.738318e-02	4.263500e-02	4.263500e-02	1
79	79	197	4	1.914730e+02	8.527001e+00	1.990050e-02	4.263500e-02	4.263500e-02	1
80	80	178	8	1.914730e+02	8.527001e+00	4.301075e-02	4.263500e-02	4.263500e-02	1
81	81	192	4	1.914730e+02	8.527001e+00	2.040816e-02	4.263500e-02	4.263500e-02	1
82	82	145	45	1.503298e+02	4.967022e+01	2.368421e-01	2.483511e-01	4.263500e-02	1
83	83	47	150	4.520448e+01	1.547955e+02	7.614213e-01	7.739776e-01	7.739776e-01	4
84	84	46	177	4.520448e+01	1.547955e+02	7.937220e-01	7.739776e-01	7.739776e-01	4
85	85	42	147	4.520448e+01	1.547955e+02	7.777778e-01	7.739776e-01	7.739776e-01	4
86	86	43	142	4.520448e+01	1.547955e+02	7.675676e-01	7.739776e-01	7.739776e-01	4
87	87	45	151	4.520448e+01	1.547955e+02	7.704082e-01	7.739776e-01	7.739776e-01	4
88	88	43	146	4.520448e+01	1.547955e+02	7.724868e-01	7.739776e-01	7.739776e-01	4
89	89	49	135	4.520448e+01	1.547955e+02	7.336957e-01	7.739776e-01	7.739776e-01	4
90	90	47	136	4.520448e+01	1.547955e+02	7.431694e-01	7.739776e-01	7.739776e-01	4
91	91	41	157	4.520448e+01	1.547955e+02	7.929293e-01	7.739776e-01	7.739776e-01	4
92	92	151	51	1.468302e+02	5.316977e+01	2.524752e-01	2.658489e-01	4.263500e-02	1
93	93	206	10	1.914730e+02	8.527001e+00	4.629630e-02	4.263500e-02	4.263500e-02	1
94	94	203	7	1.914730e+02	8.527001e+00	3.333333e-02	4.263500e-02	4.263500e-02	1
95	95	194	7	1.914730e+02	8.527001e+00	3.482587e-02	4.263500e-02	4.263500e-02	1
96	96	205	10	1.914730e+02	8.527001e+00	4.651163e-02	4.263500e-02	4.263500e-02	1
97	97	194	14	1.914730e+02	8.527001e+00	6.730769e-02	4.263500e-02	4.263500e-02	1
98	98	181	10	1.914730e+02	8.527001e+00	5.235602e-02	4.263500e-02	4.263500e-02	1
99	99	181	8	1.914730e+02	8.527001e+00	4.232804e-02	4.263500e-02	4.263500e-02	1
100	100	192	4	1.914730e+02	8.527001e+00	2.040816e-02	4.263500e-02	4.263500e-02	1
101	101	202	16	1.914730e+02	8.527001e+00	7.339450e-02	4.263500e-02	4.263500e-02	1
102	102	201	6	1.914730e+02	8.527001e+00	2.898551e-02	4.263500e-02	4.263500e-02	1
103	103	185	7	1.914730e+02	8.527001e+00	3.645833e-02	4.263500e-02	4.263500e-02	1
104	104	178	5	1.914730e+02	8.527001e+00	2.732240e-02	4.263500e-02	4.263500e-02	1
105	105	206	15	1.914730e+02	8.527001e+00	6.787330e-02	4.263500e-02	4.263500e-02	1
106	106	225	6	1.914730e+02	8.527001e+00	2.597403e-02	4.263500e-02	4.263500e-02	1
107	107	207	8	1.914730e+02	8.527001e+00	3.720930e-02	4.263500e-02	4.263500e-02	1
108	108	213	7	1.914730e+02	8.527001e+00	3.181818e-02	4.263500e-02	4.263500e-02	1
109	109	217	8	1.914730e+02	8.527001e+00	3.555556e-02	4.263500e-02	4.263500e-02	1
110	110	185	12	1.914730e+02	8.527001e+00	6.091371e-02	4.263500e-02	4.263500e-02	1
111	111	182	7	1.914730e+02	8.527001e+00	3.703704e-02	4.263500e-02	4.263500e-02	1
112	112	213	6	1.914730e+02	8.527001e+00	2.739726e-02	4.263500e-02	4.263500e-02	1
113	113	191	10	1.914730e+02	8.527001e+00	4.975124e-02	4.263500e-02	4.263500e-02	1
114	114	182	7	1.914730e+02	8.527001e+00	3.703704e-02	4.263500e-02	4.263500e-02	1
115	115	193	7	1.914730e+02	8.527001e+00	3.500000e-02	4.263500e-02	4.263500e-02	1
116	116	171	14	1.914730e+02	8.527001e+00	7.567568e-02	4.263500e-02	4.263500e-02	1
117	117	183	4	1.914730e+02	8.527001e+00	2.139037e-02	4.263500e-02	4.263500e-02	1
118	118	202	5	1.914730e+02	8.527001e+00	2.415459e-02	4.263500e-02	4.263500e-02	1
119	119	189	9	1.914730e+02	8.527001e+00	4.545455e-02	4.263500e-02	4.263500e-02	1
120	120	193	3	1.914730e+02	8.527001e+00	1.530612e-02	4.263500e-02	4.263500e-02	1
121	121	170	11	1.914730e+02	8.527001e+00	6.077348e-02	4.263500e-02	4.263500e-02	1
122	122	182	5	1.914730e+02	8.527001e+00	2.673797e-02	4.263500e-02	4.263500e-02	1
123	123	186	5	1.914730e+02	8.527001e+00	2.617801e-02	4.263500e-02	4.263500e-02	1
124	124	183	11	1.914730e+02	8.527001e+00	5.670103e-02	4.263500e-02	4.263500e-02	1
125	125	208	5	1.914730e+02	8.527001e+00	2.347418e-02	4.263500e-02	4.263500e-02	1
126	126	220	4	1.914730e+02	8.527001e+00	1.785714e-02	4.263500e-02	4.263500e-02	1
127	127	160	8	1.914730e+02	8.527001e+00	4.761905e-02	4.263500e-02	4.263500e-02	1
128	128	178	10	1.914730e+02	8.527001e+00	5.319149e-02	4.263500e-02	4.263500e-02	1
129	129	194	10	1.914730e+02	8.527001e+00	4.901961e-02	4.263500e-02	4.263500e-02	1
130	130	196	7	1.914730e+02	8.527001e+00	3.448276e-02	4.263500e-02	4.263500e-02	1
131	131	221	7	1.914730e+02	8.527001e+00	3.070175e-02	4.263500e-02	4.263500e-02	1
132	132	190	11	1.914730e+02	8.527001e+00	5.472637e-02	4.263500e-02	4.263500e-02	1
133	133	188	10	1.914730e+02	8.527001e+00	5.050505e-02	4.263500e-02	4.263500e-02	1
134	134	204	6	1.914730e+02	8.527001e+00	2.857143e-02	4.263500e-02	4.263500e-02	1
135	135	181	7	1.914730e+02	8.527001e+00	3.723404e-02	4.263500e-02	4.263500e-02	1
136	136	185	11	1.914730e+02	8.527001e+00	5.612245e-02	4.263500e-02	4.263500e-02	1
137	137	184	9	1.914730e+02	8.527001e+00	4.663212e-02	4.263500e-02	4.263500e-02	1
138	138	202	10	1.914730e+02	8.527001e+00	4.716981e-02	4.263500e-02	4.263500e-02	1
139	139	205	10	1.914730e+02	8.527001e+00	4.651163e-02	4.263500e-02	4.263500e-02	1
140	140	189	6	1.914730e+02	8.527001e+00	3.076923e-02	4.263500e-02	4.263500e-02	1
141	141	190	8	1.914730e+02	8.527001e+00	4.040404e-02	4.263500e-02	4.263500e-02	1
142	142	181	4	1.914730e+02	8.527001e+00	2.162162e-02	4.263500e-02	4.263500e-02	1
143	143	203	4	1.914730e+02	8.527001e+00	1.932367e-02	4.263500e-02	4.263500e-02	1
144	144	199	14	1.914730e+02	8.527001e+00	6.572770e-02	4.263500e-02	4.263500e-02	1
145	145	199	8	1.914730e+02	8.527001e+00	3.864734e-02	4.263500e-02	4.263500e-02	1
146	146	191	6	1.914730e+02	8.527001e+00	3.045685e-02	4.263500e-02	4.263500e-02	1
147	147	183	6	1.914730e+02	8.527001e+00	3.174603e-02	4.263500e-02	4.263500e-02	1
148	148	192	9	1.914730e+02	8.527001e+00	4.477612e-02	4.263500e-02	4.263500e-02	1
149	149	182	7	1.914730e+02	8.527001e+00	3.703704e-02	4.263500e-02	4.263500e-02	1
150	150	202	8	1.914730e+02	8.527001e+00	3.809524e-02	4.263500e-02	4.263500e-02	1
151	151	167	6	1.914730e+02	8.527001e+00	3.468208e-02	4.263500e-02	4.263500e-02	1
152	152	178	12	1.914730e+02	8.527001e+00	6.315789e-02	4.263500e-02	4.263500e-02	1
153	153	186	11	1.914730e+02	8.527001e+00	5.583756e-02	4.263500e-02	4.263500e-02	1
154	154	201	13	1.914730e+02	8.527001e+00	6.074766e-02	4.263500e-02	4.263500e-02	1
155	155	217	8	1.914730e+02	8.527001e+00	3.555556e-02	4.263500e-02	4.263500e-02	1
156	156	211	14	1.914730e+02	8.527001e+00	6.222222e-02	4.263500e-02	4.263500e-02	1
157	157	189	11	1.914730e+02	8.527001e+00	5.500000e-02	4.263500e-02	4.263500e-02	1
158	158	198	8	1.914730e+02	8.527001e+00	3.883495e-02	4.263500e-02	4.263500e-02	1
159	159	173	9	1.914730e+02	8.527001e+00	4.945055e-02	4.263500e-02	4.263500e-02	1
160	160	191	8	1.914730e+02	8.527001e+00	4.020101e-02	4.263500e-02	4.263500e-02	1
161	161	181	4	1.914730e+02	8.527001e+00	2.162162e-02	4.263500e-02	4.263500e-02	1
162	162	181	2	1.914730e+02	8.527001e+00	1.092896e-02	4.263500e-02	4.263500e-02	1
163	163	183	9	1.858263e+02	1.417366e+01	4.687500e-02	7.086832e-02	4.263500e-02	1
164	164	181	23	1.787219e+02	2.127813e+01	1.127451e-01	1.063906e-01	1.063906e-01	2
165	165	123	79	1.238854e+02	7.611462e+01	3.910891e-01	3.805731e-01	1.063906e-01	2
166	166	43	149	4.520448e+01	1.547955e+02	7.760417e-01	7.739776e-01	7.739776e-01	4
167	167	44	151	4.520448e+01	1.547955e+02	7.743590e-01	7.739776e-01	7.739776e-01	4
168	168	43	143	4.520448e+01	1.547955e+02	7.688172e-01	7.739776e-01	7.739776e-01	4
169	169	45	151	4.520448e+01	1.547955e+02	7.704082e-01	7.739776e-01	7.739776e-01	4
170	170	47	133	4.520448e+01	1.547955e+02	7.388889e-01	7.739776e-01	7.739776e-01	4
171	171	46	141	4.520448e+01	1.547955e+02	7.540107e-01	7.739776e-01	7.739776e-01	4
172	172	42	142	4.520448e+01	1.547955e+02	7.717391e-01	7.739776e-01	7.739776e-01	4
173	173	43	163	4.520448e+01	1.547955e+02	7.912621e-01	7.739776e-01	7.739776e-01	4
174	174	50	186	4.520448e+01	1.547955e+02	7.881356e-01	7.739776e-01	7.739776e-01	4
175	175	45	161	4.520448e+01	1.547955e+02	7.815534e-01	7.739776e-01	7.739776e-01	4
176	176	30	149	4.520448e+01	1.547955e+02	8.324022e-01	7.739776e-01	7.739776e-01	4
177	177	45	167	4.520448e+01	1.547955e+02	7.877358e-01	7.739776e-01	7.739776e-01	4
178	178	42	178	4.520448e+01	1.547955e+02	8.090909e-01	7.739776e-01	7.739776e-01	4
179	179	54	140	4.520448e+01	1.547955e+02	7.216495e-01	7.739776e-01	7.739776e-01	4
180	180	46	152	4.520448e+01	1.547955e+02	7.676768e-01	7.739776e-01	7.739776e-01	4
181	181	56	155	4.520448e+01	1.547955e+02	7.345972e-01	7.739776e-01	7.739776e-01	4
182	182	60	175	4.520448e+01	1.547955e+02	7.446809e-01	7.739776e-01	7.739776e-01	4
183	183	48	157	4.520448e+01	1.547955e+02	7.658537e-01	7.739776e-01	7.739776e-01	4
184	184	56	161	4.520448e+01	1.547955e+02	7.419355e-01	7.739776e-01	7.739776e-01	4
185	185	51	160	4.520448e+01	1.547955e+02	7.582938e-01	7.739776e-01	7.739776e-01	4
186	186	51	167	4.520448e+01	1.547955e+02	7.660550e-01	7.739776e-01	7.739776e-01	4
187	187	46	156	4.520448e+01	1.547955e+02	7.722772e-01	7.739776e-01	7.739776e-01	4
188	188	36	160	4.520448e+01	1.547955e+02	8.163265e-01	7.739776e-01	7.739776e-01	4
189	189	39	136	4.520448e+01	1.547955e+02	7.771429e-01	7.739776e-01	7.739776e-01	4
190	190	42	143	4.520448e+01	1.547955e+02	7.729730e-01	7.739776e-01	7.739776e-01	4
191	191	29	155	4.520448e+01	1.547955e+02	8.423913e-01	7.739776e-01	7.739776e-01	4
192	192	50	162	4.520448e+01	1.547955e+02	7.641509e-01	7.739776e-01	7.739776e-01	4
193	193	36	132	4.520448e+01	1.547955e+02	7.857143e-01	7.739776e-01	7.739776e-01	4
194	194	30	152	4.520448e+01	1.547955e+02	8.351648e-01	7.739776e-01	7.739776e-01	4
195	195	42	151	4.520448e+01	1.547955e+02	7.823834e-01	7.739776e-01	7.739776e-01	4
196	196	48	152	4.520448e+01	1.547955e+02	7.600000e-01	7.739776e-01	7.739776e-01	4
197	197	36	150	4.520448e+01	1.547955e+02	8.064516e-01	7.739776e-01	7.739776e-01	4
198	198	54	173	4.520448e+01	1.547955e+02	7.621145e-01	7.739776e-01	7.739776e-01	4
199	199	48	165	4.520448e+01	1.547955e+02	7.746479e-01	7.739776e-01	7.739776e-01	4
200	200	49	151	4.520448e+01	1.547955e+02	7.550000e-01	7.739776e-01	7.739776e-01	4
