# Supplementary material for: Cochaperones convey the energy of ATP hydrolysis for directional action of Hsp90
Source: Nat Commun. 2024 Jan 17;15:569. doi: 10.1038/s41467-024-44847-6 (PMC10794413; doi:10.1038/s41467-024-44847-6)
Supplement: Supplementary file 6 — Source Data [file 41467_2024_44847_MOESM6_ESM.zip › SourceData_Simulations/1_Simulations_0kT/sim_0kT_mol53of200.txt]

coordinates	6.58	193.76	134.58	193.76
time(s)	frame	Idon(a.u.)	Iacc(a.u.)	Idon ideal(a.u.)	Iacc ideal(a.u.)	FRET	FRET ideal (blurr)	FRET ideal	state sequence
1	1	26	145	3.533491e+01	1.646651e+02	8.479532e-01	8.233255e-01	8.233255e-01	4
2	2	36	143	3.533491e+01	1.646651e+02	7.988827e-01	8.233255e-01	8.233255e-01	4
3	3	38	176	3.533491e+01	1.646651e+02	8.224299e-01	8.233255e-01	8.233255e-01	4
4	4	34	158	3.533491e+01	1.646651e+02	8.229167e-01	8.233255e-01	8.233255e-01	4
5	5	39	151	3.533491e+01	1.646651e+02	7.947368e-01	8.233255e-01	8.233255e-01	4
6	6	37	167	3.533491e+01	1.646651e+02	8.186275e-01	8.233255e-01	8.233255e-01	4
7	7	41	153	3.533491e+01	1.646651e+02	7.886598e-01	8.233255e-01	8.233255e-01	4
8	8	33	165	3.533491e+01	1.646651e+02	8.333333e-01	8.233255e-01	8.233255e-01	4
9	9	38	175	3.533491e+01	1.646651e+02	8.215962e-01	8.233255e-01	8.233255e-01	4
10	10	40	173	3.533491e+01	1.646651e+02	8.122066e-01	8.233255e-01	8.233255e-01	4
11	11	36	164	3.533491e+01	1.646651e+02	8.200000e-01	8.233255e-01	8.233255e-01	4
12	12	31	166	3.533491e+01	1.646651e+02	8.426396e-01	8.233255e-01	8.233255e-01	4
13	13	47	159	3.533491e+01	1.646651e+02	7.718447e-01	8.233255e-01	8.233255e-01	4
14	14	24	164	3.533491e+01	1.646651e+02	8.723404e-01	8.233255e-01	8.233255e-01	4
15	15	33	165	3.533491e+01	1.646651e+02	8.333333e-01	8.233255e-01	8.233255e-01	4
16	16	34	168	3.533491e+01	1.646651e+02	8.316832e-01	8.233255e-01	8.233255e-01	4
17	17	43	172	3.533491e+01	1.646651e+02	8.000000e-01	8.233255e-01	8.233255e-01	4
18	18	39	140	3.533491e+01	1.646651e+02	7.821229e-01	8.233255e-01	8.233255e-01	4
19	19	22	164	3.533491e+01	1.646651e+02	8.817204e-01	8.233255e-01	8.233255e-01	4
20	20	30	154	3.533491e+01	1.646651e+02	8.369565e-01	8.233255e-01	8.233255e-01	4
21	21	46	145	3.533491e+01	1.646651e+02	7.591623e-01	8.233255e-01	8.233255e-01	4
22	22	43	165	3.533491e+01	1.646651e+02	7.932692e-01	8.233255e-01	8.233255e-01	4
23	23	38	165	3.533491e+01	1.646651e+02	8.128079e-01	8.233255e-01	8.233255e-01	4
24	24	40	164	3.533491e+01	1.646651e+02	8.039216e-01	8.233255e-01	8.233255e-01	4
25	25	34	167	3.533491e+01	1.646651e+02	8.308458e-01	8.233255e-01	8.233255e-01	4
26	26	28	141	3.533491e+01	1.646651e+02	8.343195e-01	8.233255e-01	8.233255e-01	4
27	27	36	169	3.533491e+01	1.646651e+02	8.243902e-01	8.233255e-01	8.233255e-01	4
28	28	34	170	3.533491e+01	1.646651e+02	8.333333e-01	8.233255e-01	8.233255e-01	4
29	29	36	188	3.533491e+01	1.646651e+02	8.392857e-01	8.233255e-01	8.233255e-01	4
30	30	24	180	3.533491e+01	1.646651e+02	8.823529e-01	8.233255e-01	8.233255e-01	4
31	31	44	179	3.533491e+01	1.646651e+02	8.026906e-01	8.233255e-01	8.233255e-01	4
32	32	40	159	3.533491e+01	1.646651e+02	7.989950e-01	8.233255e-01	8.233255e-01	4
33	33	28	155	3.533491e+01	1.646651e+02	8.469945e-01	8.233255e-01	8.233255e-01	4
34	34	33	161	3.533491e+01	1.646651e+02	8.298969e-01	8.233255e-01	8.233255e-01	4
35	35	33	159	3.533491e+01	1.646651e+02	8.281250e-01	8.233255e-01	8.233255e-01	4
36	36	29	175	3.533491e+01	1.646651e+02	8.578431e-01	8.233255e-01	8.233255e-01	4
37	37	35	155	3.533491e+01	1.646651e+02	8.157895e-01	8.233255e-01	8.233255e-01	4
38	38	23	165	3.533491e+01	1.646651e+02	8.776596e-01	8.233255e-01	8.233255e-01	4
39	39	37	162	3.533491e+01	1.646651e+02	8.140704e-01	8.233255e-01	8.233255e-01	4
40	40	30	185	3.533491e+01	1.646651e+02	8.604651e-01	8.233255e-01	8.233255e-01	4
41	41	42	157	3.533491e+01	1.646651e+02	7.889447e-01	8.233255e-01	8.233255e-01	4
42	42	43	185	3.533491e+01	1.646651e+02	8.114035e-01	8.233255e-01	8.233255e-01	4
43	43	31	168	3.533491e+01	1.646651e+02	8.442211e-01	8.233255e-01	8.233255e-01	4
44	44	30	163	3.533491e+01	1.646651e+02	8.445596e-01	8.233255e-01	8.233255e-01	4
45	45	36	176	3.533491e+01	1.646651e+02	8.301887e-01	8.233255e-01	8.233255e-01	4
46	46	35	179	3.533491e+01	1.646651e+02	8.364486e-01	8.233255e-01	8.233255e-01	4
47	47	29	169	3.533491e+01	1.646651e+02	8.535354e-01	8.233255e-01	8.233255e-01	4
48	48	44	147	3.533491e+01	1.646651e+02	7.696335e-01	8.233255e-01	8.233255e-01	4
49	49	25	150	3.533491e+01	1.646651e+02	8.571429e-01	8.233255e-01	8.233255e-01	4
50	50	28	167	3.533491e+01	1.646651e+02	8.564103e-01	8.233255e-01	8.233255e-01	4
51	51	23	157	3.533491e+01	1.646651e+02	8.722222e-01	8.233255e-01	8.233255e-01	4
52	52	27	164	3.533491e+01	1.646651e+02	8.586387e-01	8.233255e-01	8.233255e-01	4
53	53	35	178	3.533491e+01	1.646651e+02	8.356808e-01	8.233255e-01	8.233255e-01	4
54	54	49	178	3.533491e+01	1.646651e+02	7.841410e-01	8.233255e-01	8.233255e-01	4
55	55	30	178	3.533491e+01	1.646651e+02	8.557692e-01	8.233255e-01	8.233255e-01	4
56	56	24	166	3.533491e+01	1.646651e+02	8.736842e-01	8.233255e-01	8.233255e-01	4
57	57	49	174	3.533491e+01	1.646651e+02	7.802691e-01	8.233255e-01	8.233255e-01	4
58	58	44	167	3.533491e+01	1.646651e+02	7.914692e-01	8.233255e-01	8.233255e-01	4
59	59	28	148	3.533491e+01	1.646651e+02	8.409091e-01	8.233255e-01	8.233255e-01	4
60	60	39	154	3.533491e+01	1.646651e+02	7.979275e-01	8.233255e-01	8.233255e-01	4
61	61	22	154	3.533491e+01	1.646651e+02	8.750000e-01	8.233255e-01	8.233255e-01	4
62	62	37	151	3.533491e+01	1.646651e+02	8.031915e-01	8.233255e-01	8.233255e-01	4
63	63	40	171	3.533491e+01	1.646651e+02	8.104265e-01	8.233255e-01	8.233255e-01	4
64	64	35	159	3.533491e+01	1.646651e+02	8.195876e-01	8.233255e-01	8.233255e-01	4
65	65	28	170	3.533491e+01	1.646651e+02	8.585859e-01	8.233255e-01	8.233255e-01	4
66	66	29	150	3.533491e+01	1.646651e+02	8.379888e-01	8.233255e-01	8.233255e-01	4
67	67	35	176	3.533491e+01	1.646651e+02	8.341232e-01	8.233255e-01	8.233255e-01	4
68	68	34	166	3.533491e+01	1.646651e+02	8.300000e-01	8.233255e-01	8.233255e-01	4
69	69	37	197	3.533491e+01	1.646651e+02	8.418803e-01	8.233255e-01	8.233255e-01	4
70	70	39	188	3.533491e+01	1.646651e+02	8.281938e-01	8.233255e-01	8.233255e-01	4
71	71	31	168	3.533491e+01	1.646651e+02	8.442211e-01	8.233255e-01	8.233255e-01	4
72	72	39	180	3.533491e+01	1.646651e+02	8.219178e-01	8.233255e-01	8.233255e-01	4
73	73	43	149	3.533491e+01	1.646651e+02	7.760417e-01	8.233255e-01	8.233255e-01	4
74	74	43	162	3.533491e+01	1.646651e+02	7.902439e-01	8.233255e-01	8.233255e-01	4
75	75	56	184	3.533491e+01	1.646651e+02	7.666667e-01	8.233255e-01	8.233255e-01	4
76	76	39	177	3.533491e+01	1.646651e+02	8.194444e-01	8.233255e-01	8.233255e-01	4
77	77	29	163	3.533491e+01	1.646651e+02	8.489583e-01	8.233255e-01	8.233255e-01	4
78	78	39	168	3.533491e+01	1.646651e+02	8.115942e-01	8.233255e-01	8.233255e-01	4
79	79	31	161	3.533491e+01	1.646651e+02	8.385417e-01	8.233255e-01	8.233255e-01	4
80	80	36	160	3.533491e+01	1.646651e+02	8.163265e-01	8.233255e-01	8.233255e-01	4
81	81	40	160	3.533491e+01	1.646651e+02	8.000000e-01	8.233255e-01	8.233255e-01	4
82	82	52	149	3.533491e+01	1.646651e+02	7.412935e-01	8.233255e-01	8.233255e-01	4
83	83	44	179	3.533491e+01	1.646651e+02	8.026906e-01	8.233255e-01	8.233255e-01	4
84	84	35	170	3.533491e+01	1.646651e+02	8.292683e-01	8.233255e-01	8.233255e-01	4
85	85	31	150	3.533491e+01	1.646651e+02	8.287293e-01	8.233255e-01	8.233255e-01	4
86	86	42	167	3.533491e+01	1.646651e+02	7.990431e-01	8.233255e-01	8.233255e-01	4
87	87	35	172	3.533491e+01	1.646651e+02	8.309179e-01	8.233255e-01	8.233255e-01	4
88	88	31	173	3.533491e+01	1.646651e+02	8.480392e-01	8.233255e-01	8.233255e-01	4
89	89	36	190	3.533491e+01	1.646651e+02	8.407080e-01	8.233255e-01	8.233255e-01	4
90	90	44	178	3.533491e+01	1.646651e+02	8.018018e-01	8.233255e-01	8.233255e-01	4
91	91	37	155	3.533491e+01	1.646651e+02	8.072917e-01	8.233255e-01	8.233255e-01	4
92	92	40	191	3.533491e+01	1.646651e+02	8.268398e-01	8.233255e-01	8.233255e-01	4
93	93	27	179	3.533491e+01	1.646651e+02	8.689320e-01	8.233255e-01	8.233255e-01	4
94	94	25	166	3.533491e+01	1.646651e+02	8.691099e-01	8.233255e-01	8.233255e-01	4
95	95	35	167	3.533491e+01	1.646651e+02	8.267327e-01	8.233255e-01	8.233255e-01	4
96	96	101	83	1.085343e+02	9.146571e+01	4.510870e-01	4.573285e-01	8.233255e-01	4
97	97	206	16	1.902321e+02	9.767877e+00	7.207207e-02	4.883938e-02	4.883938e-02	1
98	98	195	10	1.902321e+02	9.767877e+00	4.878049e-02	4.883938e-02	4.883938e-02	1
99	99	173	12	1.902321e+02	9.767877e+00	6.486486e-02	4.883938e-02	4.883938e-02	1
100	100	199	15	1.902321e+02	9.767877e+00	7.009346e-02	4.883938e-02	4.883938e-02	1
101	101	167	31	1.709556e+02	2.904442e+01	1.565657e-01	1.452221e-01	4.883938e-02	1
102	102	32	159	3.533491e+01	1.646651e+02	8.324607e-01	8.233255e-01	8.233255e-01	4
103	103	36	172	3.533491e+01	1.646651e+02	8.269231e-01	8.233255e-01	8.233255e-01	4
104	104	37	157	3.533491e+01	1.646651e+02	8.092784e-01	8.233255e-01	8.233255e-01	4
105	105	37	147	3.533491e+01	1.646651e+02	7.989130e-01	8.233255e-01	8.233255e-01	4
106	106	43	159	3.533491e+01	1.646651e+02	7.871287e-01	8.233255e-01	8.233255e-01	4
107	107	31	171	3.533491e+01	1.646651e+02	8.465347e-01	8.233255e-01	8.233255e-01	4
108	108	29	169	3.533491e+01	1.646651e+02	8.535354e-01	8.233255e-01	8.233255e-01	4
109	109	33	187	3.533491e+01	1.646651e+02	8.500000e-01	8.233255e-01	8.233255e-01	4
110	110	35	141	3.533491e+01	1.646651e+02	8.011364e-01	8.233255e-01	8.233255e-01	4
111	111	34	162	3.533491e+01	1.646651e+02	8.265306e-01	8.233255e-01	8.233255e-01	4
112	112	33	164	3.564387e+01	1.643561e+02	8.324873e-01	8.217806e-01	8.233255e-01	4
113	113	31	160	3.675454e+01	1.632455e+02	8.376963e-01	8.162273e-01	8.157720e-01	3
114	114	30	135	3.533491e+01	1.646651e+02	8.181818e-01	8.233255e-01	8.233255e-01	4
115	115	40	146	3.533491e+01	1.646651e+02	7.849462e-01	8.233255e-01	8.233255e-01	4
116	116	43	158	3.533491e+01	1.646651e+02	7.860697e-01	8.233255e-01	8.233255e-01	4
117	117	33	137	3.533491e+01	1.646651e+02	8.058824e-01	8.233255e-01	8.233255e-01	4
118	118	32	163	3.533491e+01	1.646651e+02	8.358974e-01	8.233255e-01	8.233255e-01	4
119	119	32	174	3.533491e+01	1.646651e+02	8.446602e-01	8.233255e-01	8.233255e-01	4
120	120	34	153	3.533491e+01	1.646651e+02	8.181818e-01	8.233255e-01	8.233255e-01	4
121	121	32	152	3.533491e+01	1.646651e+02	8.260870e-01	8.233255e-01	8.233255e-01	4
122	122	42	176	3.533491e+01	1.646651e+02	8.073394e-01	8.233255e-01	8.233255e-01	4
123	123	42	160	3.533491e+01	1.646651e+02	7.920792e-01	8.233255e-01	8.233255e-01	4
124	124	37	172	3.533491e+01	1.646651e+02	8.229665e-01	8.233255e-01	8.233255e-01	4
125	125	34	165	3.533491e+01	1.646651e+02	8.291457e-01	8.233255e-01	8.233255e-01	4
126	126	38	159	3.533491e+01	1.646651e+02	8.071066e-01	8.233255e-01	8.233255e-01	4
127	127	27	172	3.533491e+01	1.646651e+02	8.643216e-01	8.233255e-01	8.233255e-01	4
128	128	42	184	3.533491e+01	1.646651e+02	8.141593e-01	8.233255e-01	8.233255e-01	4
129	129	36	135	3.533491e+01	1.646651e+02	7.894737e-01	8.233255e-01	8.233255e-01	4
130	130	43	157	3.533491e+01	1.646651e+02	7.850000e-01	8.233255e-01	8.233255e-01	4
131	131	24	176	3.533491e+01	1.646651e+02	8.800000e-01	8.233255e-01	8.233255e-01	4
132	132	26	171	3.533491e+01	1.646651e+02	8.680203e-01	8.233255e-01	8.233255e-01	4
133	133	35	159	3.533491e+01	1.646651e+02	8.195876e-01	8.233255e-01	8.233255e-01	4
134	134	29	170	3.533491e+01	1.646651e+02	8.542714e-01	8.233255e-01	8.233255e-01	4
135	135	42	173	3.533491e+01	1.646651e+02	8.046512e-01	8.233255e-01	8.233255e-01	4
136	136	36	143	3.533491e+01	1.646651e+02	7.988827e-01	8.233255e-01	8.233255e-01	4
137	137	36	182	3.533491e+01	1.646651e+02	8.348624e-01	8.233255e-01	8.233255e-01	4
138	138	26	167	3.533491e+01	1.646651e+02	8.652850e-01	8.233255e-01	8.233255e-01	4
139	139	41	153	3.533491e+01	1.646651e+02	7.886598e-01	8.233255e-01	8.233255e-01	4
140	140	36	151	3.533491e+01	1.646651e+02	8.074866e-01	8.233255e-01	8.233255e-01	4
141	141	34	156	3.533491e+01	1.646651e+02	8.210526e-01	8.233255e-01	8.233255e-01	4
142	142	43	155	3.533491e+01	1.646651e+02	7.828283e-01	8.233255e-01	8.233255e-01	4
143	143	40	154	3.533491e+01	1.646651e+02	7.938144e-01	8.233255e-01	8.233255e-01	4
144	144	30	166	3.533491e+01	1.646651e+02	8.469388e-01	8.233255e-01	8.233255e-01	4
145	145	30	168	3.533491e+01	1.646651e+02	8.484848e-01	8.233255e-01	8.233255e-01	4
146	146	34	188	3.533491e+01	1.646651e+02	8.468468e-01	8.233255e-01	8.233255e-01	4
147	147	33	175	3.533491e+01	1.646651e+02	8.413462e-01	8.233255e-01	8.233255e-01	4
148	148	30	181	3.533491e+01	1.646651e+02	8.578199e-01	8.233255e-01	8.233255e-01	4
149	149	41	163	3.533491e+01	1.646651e+02	7.990196e-01	8.233255e-01	8.233255e-01	4
150	150	35	153	3.533491e+01	1.646651e+02	8.138298e-01	8.233255e-01	8.233255e-01	4
151	151	28	166	3.533491e+01	1.646651e+02	8.556701e-01	8.233255e-01	8.233255e-01	4
152	152	47	173	3.533491e+01	1.646651e+02	7.863636e-01	8.233255e-01	8.233255e-01	4
153	153	31	163	3.533491e+01	1.646651e+02	8.402062e-01	8.233255e-01	8.233255e-01	4
154	154	31	166	3.533491e+01	1.646651e+02	8.426396e-01	8.233255e-01	8.233255e-01	4
155	155	41	180	3.533491e+01	1.646651e+02	8.144796e-01	8.233255e-01	8.233255e-01	4
156	156	35	165	3.533491e+01	1.646651e+02	8.250000e-01	8.233255e-01	8.233255e-01	4
157	157	43	165	3.533491e+01	1.646651e+02	7.932692e-01	8.233255e-01	8.233255e-01	4
158	158	35	176	3.533491e+01	1.646651e+02	8.341232e-01	8.233255e-01	8.233255e-01	4
159	159	34	161	3.533491e+01	1.646651e+02	8.256410e-01	8.233255e-01	8.233255e-01	4
160	160	31	153	3.533491e+01	1.646651e+02	8.315217e-01	8.233255e-01	8.233255e-01	4
161	161	37	181	3.533491e+01	1.646651e+02	8.302752e-01	8.233255e-01	8.233255e-01	4
162	162	36	181	3.533491e+01	1.646651e+02	8.341014e-01	8.233255e-01	8.233255e-01	4
163	163	36	168	3.533491e+01	1.646651e+02	8.235294e-01	8.233255e-01	8.233255e-01	4
164	164	25	150	3.533491e+01	1.646651e+02	8.571429e-01	8.233255e-01	8.233255e-01	4
165	165	39	179	3.533491e+01	1.646651e+02	8.211009e-01	8.233255e-01	8.233255e-01	4
166	166	49	168	3.533491e+01	1.646651e+02	7.741935e-01	8.233255e-01	8.233255e-01	4
167	167	31	181	3.533491e+01	1.646651e+02	8.537736e-01	8.233255e-01	8.233255e-01	4
168	168	29	179	3.533491e+01	1.646651e+02	8.605769e-01	8.233255e-01	8.233255e-01	4
169	169	36	162	3.533491e+01	1.646651e+02	8.181818e-01	8.233255e-01	8.233255e-01	4
170	170	31	144	3.533491e+01	1.646651e+02	8.228571e-01	8.233255e-01	8.233255e-01	4
171	171	37	191	3.533491e+01	1.646651e+02	8.377193e-01	8.233255e-01	8.233255e-01	4
172	172	68	124	6.532448e+01	1.346755e+02	6.458333e-01	6.733776e-01	8.233255e-01	4
173	173	187	17	1.902321e+02	9.767877e+00	8.333333e-02	4.883938e-02	4.883938e-02	1
174	174	157	5	1.902321e+02	9.767877e+00	3.086420e-02	4.883938e-02	4.883938e-02	1
175	175	221	6	1.902321e+02	9.767877e+00	2.643172e-02	4.883938e-02	4.883938e-02	1
176	176	204	11	1.902321e+02	9.767877e+00	5.116279e-02	4.883938e-02	4.883938e-02	1
177	177	174	8	1.902321e+02	9.767877e+00	4.395604e-02	4.883938e-02	4.883938e-02	1
178	178	176	9	1.902321e+02	9.767877e+00	4.864865e-02	4.883938e-02	4.883938e-02	1
179	179	184	12	1.902321e+02	9.767877e+00	6.122449e-02	4.883938e-02	4.883938e-02	1
180	180	193	12	1.902321e+02	9.767877e+00	5.853659e-02	4.883938e-02	4.883938e-02	1
181	181	176	12	1.902321e+02	9.767877e+00	6.382979e-02	4.883938e-02	4.883938e-02	1
182	182	195	12	1.902321e+02	9.767877e+00	5.797101e-02	4.883938e-02	4.883938e-02	1
183	183	209	6	1.902321e+02	9.767877e+00	2.790698e-02	4.883938e-02	4.883938e-02	1
184	184	190	13	1.902321e+02	9.767877e+00	6.403941e-02	4.883938e-02	4.883938e-02	1
185	185	186	7	1.902321e+02	9.767877e+00	3.626943e-02	4.883938e-02	4.883938e-02	1
186	186	181	10	1.902321e+02	9.767877e+00	5.235602e-02	4.883938e-02	4.883938e-02	1
187	187	186	9	1.902321e+02	9.767877e+00	4.615385e-02	4.883938e-02	4.883938e-02	1
188	188	183	8	1.902321e+02	9.767877e+00	4.188482e-02	4.883938e-02	4.883938e-02	1
189	189	183	8	1.902321e+02	9.767877e+00	4.188482e-02	4.883938e-02	4.883938e-02	1
190	190	190	6	1.902321e+02	9.767877e+00	3.061224e-02	4.883938e-02	4.883938e-02	1
191	191	172	10	1.902321e+02	9.767877e+00	5.494505e-02	4.883938e-02	4.883938e-02	1
192	192	208	5	1.902321e+02	9.767877e+00	2.347418e-02	4.883938e-02	4.883938e-02	1
193	193	167	6	1.902321e+02	9.767877e+00	3.468208e-02	4.883938e-02	4.883938e-02	1
194	194	207	6	1.902321e+02	9.767877e+00	2.816901e-02	4.883938e-02	4.883938e-02	1
195	195	185	10	1.902321e+02	9.767877e+00	5.128205e-02	4.883938e-02	4.883938e-02	1
196	196	198	11	1.902321e+02	9.767877e+00	5.263158e-02	4.883938e-02	4.883938e-02	1
197	197	203	5	1.902321e+02	9.767877e+00	2.403846e-02	4.883938e-02	4.883938e-02	1
198	198	155	10	1.902321e+02	9.767877e+00	6.060606e-02	4.883938e-02	4.883938e-02	1
199	199	182	14	1.902321e+02	9.767877e+00	7.142857e-02	4.883938e-02	4.883938e-02	1
200	200	186	7	1.902321e+02	9.767877e+00	3.626943e-02	4.883938e-02	4.883938e-02	1
