# Supplementary material for: Cochaperones convey the energy of ATP hydrolysis for directional action of Hsp90
Source: Nat Commun. 2024 Jan 17;15:569. doi: 10.1038/s41467-024-44847-6 (PMC10794413; doi:10.1038/s41467-024-44847-6)
Supplement: Supplementary file 6 — Source Data [file 41467_2024_44847_MOESM6_ESM.zip › SourceData_Simulations/1_Simulations_0kT/sim_0kT_mol54of200.txt]

coordinates	28.07	83.41	156.07	83.41
time(s)	frame	Idon(a.u.)	Iacc(a.u.)	Idon ideal(a.u.)	Iacc ideal(a.u.)	FRET	FRET ideal (blurr)	FRET ideal	state sequence
1	1	49	149	4.647976e+01	1.535202e+02	7.525253e-01	7.676012e-01	7.676012e-01	4
2	2	46	163	4.647976e+01	1.535202e+02	7.799043e-01	7.676012e-01	7.676012e-01	4
3	3	41	165	4.647976e+01	1.535202e+02	8.009709e-01	7.676012e-01	7.676012e-01	4
4	4	50	156	4.647976e+01	1.535202e+02	7.572816e-01	7.676012e-01	7.676012e-01	4
5	5	51	178	4.647976e+01	1.535202e+02	7.772926e-01	7.676012e-01	7.676012e-01	4
6	6	43	148	4.647976e+01	1.535202e+02	7.748691e-01	7.676012e-01	7.676012e-01	4
7	7	38	170	4.647976e+01	1.535202e+02	8.173077e-01	7.676012e-01	7.676012e-01	4
8	8	34	157	4.647976e+01	1.535202e+02	8.219895e-01	7.676012e-01	7.676012e-01	4
9	9	40	160	4.647976e+01	1.535202e+02	8.000000e-01	7.676012e-01	7.676012e-01	4
10	10	41	156	4.647976e+01	1.535202e+02	7.918782e-01	7.676012e-01	7.676012e-01	4
11	11	60	150	4.647976e+01	1.535202e+02	7.142857e-01	7.676012e-01	7.676012e-01	4
12	12	80	128	7.941259e+01	1.205874e+02	6.153846e-01	6.029371e-01	7.676012e-01	4
13	13	194	13	1.859272e+02	1.407284e+01	6.280193e-02	7.036420e-02	7.036420e-02	1
14	14	173	13	1.859272e+02	1.407284e+01	6.989247e-02	7.036420e-02	7.036420e-02	1
15	15	171	17	1.859272e+02	1.407284e+01	9.042553e-02	7.036420e-02	7.036420e-02	1
16	16	170	12	1.859272e+02	1.407284e+01	6.593407e-02	7.036420e-02	7.036420e-02	1
17	17	182	14	1.859272e+02	1.407284e+01	7.142857e-02	7.036420e-02	7.036420e-02	1
18	18	206	16	1.859272e+02	1.407284e+01	7.207207e-02	7.036420e-02	7.036420e-02	1
19	19	187	9	1.859272e+02	1.407284e+01	4.591837e-02	7.036420e-02	7.036420e-02	1
20	20	165	12	1.859272e+02	1.407284e+01	6.779661e-02	7.036420e-02	7.036420e-02	1
21	21	185	6	1.859272e+02	1.407284e+01	3.141361e-02	7.036420e-02	7.036420e-02	1
22	22	162	15	1.859272e+02	1.407284e+01	8.474576e-02	7.036420e-02	7.036420e-02	1
23	23	201	11	1.859272e+02	1.407284e+01	5.188679e-02	7.036420e-02	7.036420e-02	1
24	24	177	18	1.859272e+02	1.407284e+01	9.230769e-02	7.036420e-02	7.036420e-02	1
25	25	197	14	1.859272e+02	1.407284e+01	6.635071e-02	7.036420e-02	7.036420e-02	1
26	26	188	16	1.859272e+02	1.407284e+01	7.843137e-02	7.036420e-02	7.036420e-02	1
27	27	167	11	1.859272e+02	1.407284e+01	6.179775e-02	7.036420e-02	7.036420e-02	1
28	28	171	19	1.859272e+02	1.407284e+01	1.000000e-01	7.036420e-02	7.036420e-02	1
29	29	195	13	1.859272e+02	1.407284e+01	6.250000e-02	7.036420e-02	7.036420e-02	1
30	30	189	12	1.859272e+02	1.407284e+01	5.970149e-02	7.036420e-02	7.036420e-02	1
31	31	194	13	1.859272e+02	1.407284e+01	6.280193e-02	7.036420e-02	7.036420e-02	1
32	32	196	17	1.859272e+02	1.407284e+01	7.981221e-02	7.036420e-02	7.036420e-02	1
33	33	191	10	1.859272e+02	1.407284e+01	4.975124e-02	7.036420e-02	7.036420e-02	1
34	34	177	11	1.859272e+02	1.407284e+01	5.851064e-02	7.036420e-02	7.036420e-02	1
35	35	186	11	1.859272e+02	1.407284e+01	5.583756e-02	7.036420e-02	7.036420e-02	1
36	36	194	15	1.859272e+02	1.407284e+01	7.177033e-02	7.036420e-02	7.036420e-02	1
37	37	183	13	1.859272e+02	1.407284e+01	6.632653e-02	7.036420e-02	7.036420e-02	1
38	38	175	9	1.859272e+02	1.407284e+01	4.891304e-02	7.036420e-02	7.036420e-02	1
39	39	218	16	1.859272e+02	1.407284e+01	6.837607e-02	7.036420e-02	7.036420e-02	1
40	40	181	18	1.859272e+02	1.407284e+01	9.045226e-02	7.036420e-02	7.036420e-02	1
41	41	186	7	1.859272e+02	1.407284e+01	3.626943e-02	7.036420e-02	7.036420e-02	1
42	42	179	22	1.859272e+02	1.407284e+01	1.094527e-01	7.036420e-02	7.036420e-02	1
43	43	188	12	1.859272e+02	1.407284e+01	6.000000e-02	7.036420e-02	7.036420e-02	1
44	44	171	15	1.859272e+02	1.407284e+01	8.064516e-02	7.036420e-02	7.036420e-02	1
45	45	184	12	1.859272e+02	1.407284e+01	6.122449e-02	7.036420e-02	7.036420e-02	1
46	46	210	13	1.859272e+02	1.407284e+01	5.829596e-02	7.036420e-02	7.036420e-02	1
47	47	180	18	1.859272e+02	1.407284e+01	9.090909e-02	7.036420e-02	7.036420e-02	1
48	48	179	11	1.859272e+02	1.407284e+01	5.789474e-02	7.036420e-02	7.036420e-02	1
49	49	182	17	1.859272e+02	1.407284e+01	8.542714e-02	7.036420e-02	7.036420e-02	1
50	50	195	13	1.859272e+02	1.407284e+01	6.250000e-02	7.036420e-02	7.036420e-02	1
51	51	206	10	1.859272e+02	1.407284e+01	4.629630e-02	7.036420e-02	7.036420e-02	1
52	52	179	20	1.859272e+02	1.407284e+01	1.005025e-01	7.036420e-02	7.036420e-02	1
53	53	182	14	1.859272e+02	1.407284e+01	7.142857e-02	7.036420e-02	7.036420e-02	1
54	54	196	14	1.859272e+02	1.407284e+01	6.666667e-02	7.036420e-02	7.036420e-02	1
55	55	176	20	1.859272e+02	1.407284e+01	1.020408e-01	7.036420e-02	7.036420e-02	1
56	56	180	12	1.859272e+02	1.407284e+01	6.250000e-02	7.036420e-02	7.036420e-02	1
57	57	178	9	1.859272e+02	1.407284e+01	4.812834e-02	7.036420e-02	7.036420e-02	1
58	58	145	19	1.859272e+02	1.407284e+01	1.158537e-01	7.036420e-02	7.036420e-02	1
59	59	175	12	1.859272e+02	1.407284e+01	6.417112e-02	7.036420e-02	7.036420e-02	1
60	60	192	9	1.859272e+02	1.407284e+01	4.477612e-02	7.036420e-02	7.036420e-02	1
61	61	187	17	1.859272e+02	1.407284e+01	8.333333e-02	7.036420e-02	7.036420e-02	1
62	62	178	20	1.859272e+02	1.407284e+01	1.010101e-01	7.036420e-02	7.036420e-02	1
63	63	182	18	1.859272e+02	1.407284e+01	9.000000e-02	7.036420e-02	7.036420e-02	1
64	64	182	10	1.859272e+02	1.407284e+01	5.208333e-02	7.036420e-02	7.036420e-02	1
65	65	185	16	1.859272e+02	1.407284e+01	7.960199e-02	7.036420e-02	7.036420e-02	1
66	66	72	114	8.816920e+01	1.118308e+02	6.129032e-01	5.591540e-01	7.676012e-01	4
67	67	47	157	4.647976e+01	1.535202e+02	7.696078e-01	7.676012e-01	7.676012e-01	4
68	68	47	169	4.647976e+01	1.535202e+02	7.824074e-01	7.676012e-01	7.676012e-01	4
69	69	30	153	4.647976e+01	1.535202e+02	8.360656e-01	7.676012e-01	7.676012e-01	4
70	70	51	156	4.647976e+01	1.535202e+02	7.536232e-01	7.676012e-01	7.676012e-01	4
71	71	49	155	4.647976e+01	1.535202e+02	7.598039e-01	7.676012e-01	7.676012e-01	4
72	72	47	152	4.647976e+01	1.535202e+02	7.638191e-01	7.676012e-01	7.676012e-01	4
73	73	45	150	4.647976e+01	1.535202e+02	7.692308e-01	7.676012e-01	7.676012e-01	4
74	74	40	146	4.647976e+01	1.535202e+02	7.849462e-01	7.676012e-01	7.676012e-01	4
75	75	48	152	4.647976e+01	1.535202e+02	7.600000e-01	7.676012e-01	7.676012e-01	4
76	76	55	154	4.647976e+01	1.535202e+02	7.368421e-01	7.676012e-01	7.676012e-01	4
77	77	50	177	4.647976e+01	1.535202e+02	7.797357e-01	7.676012e-01	7.676012e-01	4
78	78	44	148	4.647976e+01	1.535202e+02	7.708333e-01	7.676012e-01	7.676012e-01	4
79	79	52	152	4.647976e+01	1.535202e+02	7.450980e-01	7.676012e-01	7.676012e-01	4
80	80	42	150	4.647976e+01	1.535202e+02	7.812500e-01	7.676012e-01	7.676012e-01	4
81	81	43	146	4.647976e+01	1.535202e+02	7.724868e-01	7.676012e-01	7.676012e-01	4
82	82	44	164	4.647976e+01	1.535202e+02	7.884615e-01	7.676012e-01	7.676012e-01	4
83	83	51	159	4.647976e+01	1.535202e+02	7.571429e-01	7.676012e-01	7.676012e-01	4
84	84	39	127	4.647976e+01	1.535202e+02	7.650602e-01	7.676012e-01	7.676012e-01	4
85	85	43	131	4.647976e+01	1.535202e+02	7.528736e-01	7.676012e-01	7.676012e-01	4
86	86	40	137	4.647976e+01	1.535202e+02	7.740113e-01	7.676012e-01	7.676012e-01	4
87	87	50	161	4.647976e+01	1.535202e+02	7.630332e-01	7.676012e-01	7.676012e-01	4
88	88	50	150	4.647976e+01	1.535202e+02	7.500000e-01	7.676012e-01	7.676012e-01	4
89	89	44	165	4.647976e+01	1.535202e+02	7.894737e-01	7.676012e-01	7.676012e-01	4
90	90	46	141	4.647976e+01	1.535202e+02	7.540107e-01	7.676012e-01	7.676012e-01	4
91	91	39	153	4.647976e+01	1.535202e+02	7.968750e-01	7.676012e-01	7.676012e-01	4
92	92	111	97	1.022879e+02	9.771213e+01	4.663462e-01	4.885607e-01	7.676012e-01	4
93	93	176	19	1.859272e+02	1.407284e+01	9.743590e-02	7.036420e-02	7.036420e-02	1
94	94	186	16	1.859272e+02	1.407284e+01	7.920792e-02	7.036420e-02	7.036420e-02	1
95	95	183	19	1.859272e+02	1.407284e+01	9.405941e-02	7.036420e-02	7.036420e-02	1
96	96	196	14	1.859272e+02	1.407284e+01	6.666667e-02	7.036420e-02	7.036420e-02	1
97	97	202	13	1.859272e+02	1.407284e+01	6.046512e-02	7.036420e-02	7.036420e-02	1
98	98	171	18	1.859272e+02	1.407284e+01	9.523810e-02	7.036420e-02	7.036420e-02	1
99	99	191	14	1.859272e+02	1.407284e+01	6.829268e-02	7.036420e-02	7.036420e-02	1
100	100	202	16	1.859272e+02	1.407284e+01	7.339450e-02	7.036420e-02	7.036420e-02	1
101	101	171	15	1.859272e+02	1.407284e+01	8.064516e-02	7.036420e-02	7.036420e-02	1
102	102	178	14	1.859272e+02	1.407284e+01	7.291667e-02	7.036420e-02	7.036420e-02	1
103	103	166	8	1.859272e+02	1.407284e+01	4.597701e-02	7.036420e-02	7.036420e-02	1
104	104	185	14	1.859272e+02	1.407284e+01	7.035176e-02	7.036420e-02	7.036420e-02	1
105	105	182	8	1.859272e+02	1.407284e+01	4.210526e-02	7.036420e-02	7.036420e-02	1
106	106	179	13	1.859272e+02	1.407284e+01	6.770833e-02	7.036420e-02	7.036420e-02	1
107	107	181	16	1.859272e+02	1.407284e+01	8.121827e-02	7.036420e-02	7.036420e-02	1
108	108	173	18	1.859272e+02	1.407284e+01	9.424084e-02	7.036420e-02	7.036420e-02	1
109	109	188	7	1.859272e+02	1.407284e+01	3.589744e-02	7.036420e-02	7.036420e-02	1
110	110	150	12	1.859272e+02	1.407284e+01	7.407407e-02	7.036420e-02	7.036420e-02	1
111	111	185	11	1.859272e+02	1.407284e+01	5.612245e-02	7.036420e-02	7.036420e-02	1
112	112	187	15	1.859272e+02	1.407284e+01	7.425743e-02	7.036420e-02	7.036420e-02	1
113	113	193	17	1.859272e+02	1.407284e+01	8.095238e-02	7.036420e-02	7.036420e-02	1
114	114	173	11	1.859272e+02	1.407284e+01	5.978261e-02	7.036420e-02	7.036420e-02	1
115	115	188	14	1.859272e+02	1.407284e+01	6.930693e-02	7.036420e-02	7.036420e-02	1
116	116	201	18	1.859272e+02	1.407284e+01	8.219178e-02	7.036420e-02	7.036420e-02	1
117	117	190	14	1.859272e+02	1.407284e+01	6.862745e-02	7.036420e-02	7.036420e-02	1
118	118	205	20	1.859272e+02	1.407284e+01	8.888889e-02	7.036420e-02	7.036420e-02	1
119	119	179	14	1.859272e+02	1.407284e+01	7.253886e-02	7.036420e-02	7.036420e-02	1
120	120	179	16	1.859272e+02	1.407284e+01	8.205128e-02	7.036420e-02	7.036420e-02	1
121	121	180	20	1.859272e+02	1.407284e+01	1.000000e-01	7.036420e-02	7.036420e-02	1
122	122	179	12	1.859272e+02	1.407284e+01	6.282723e-02	7.036420e-02	7.036420e-02	1
123	123	184	8	1.859272e+02	1.407284e+01	4.166667e-02	7.036420e-02	7.036420e-02	1
124	124	153	14	1.859272e+02	1.407284e+01	8.383234e-02	7.036420e-02	7.036420e-02	1
125	125	176	14	1.859272e+02	1.407284e+01	7.368421e-02	7.036420e-02	7.036420e-02	1
126	126	187	8	1.859272e+02	1.407284e+01	4.102564e-02	7.036420e-02	7.036420e-02	1
127	127	174	14	1.859272e+02	1.407284e+01	7.446809e-02	7.036420e-02	7.036420e-02	1
128	128	180	10	1.859272e+02	1.407284e+01	5.263158e-02	7.036420e-02	7.036420e-02	1
129	129	205	16	1.859272e+02	1.407284e+01	7.239819e-02	7.036420e-02	7.036420e-02	1
130	130	177	14	1.859272e+02	1.407284e+01	7.329843e-02	7.036420e-02	7.036420e-02	1
131	131	180	14	1.859272e+02	1.407284e+01	7.216495e-02	7.036420e-02	7.036420e-02	1
132	132	183	11	1.859272e+02	1.407284e+01	5.670103e-02	7.036420e-02	7.036420e-02	1
133	133	182	12	1.859272e+02	1.407284e+01	6.185567e-02	7.036420e-02	7.036420e-02	1
134	134	190	21	1.859272e+02	1.407284e+01	9.952607e-02	7.036420e-02	7.036420e-02	1
135	135	153	21	1.859272e+02	1.407284e+01	1.206897e-01	7.036420e-02	7.036420e-02	1
136	136	200	8	1.859272e+02	1.407284e+01	3.846154e-02	7.036420e-02	7.036420e-02	1
137	137	197	14	1.859272e+02	1.407284e+01	6.635071e-02	7.036420e-02	7.036420e-02	1
138	138	194	9	1.859272e+02	1.407284e+01	4.433498e-02	7.036420e-02	7.036420e-02	1
139	139	188	12	1.859272e+02	1.407284e+01	6.000000e-02	7.036420e-02	7.036420e-02	1
140	140	163	21	1.859272e+02	1.407284e+01	1.141304e-01	7.036420e-02	7.036420e-02	1
141	141	192	7	1.859272e+02	1.407284e+01	3.517588e-02	7.036420e-02	7.036420e-02	1
142	142	179	14	1.859272e+02	1.407284e+01	7.253886e-02	7.036420e-02	7.036420e-02	1
143	143	193	12	1.859272e+02	1.407284e+01	5.853659e-02	7.036420e-02	7.036420e-02	1
144	144	191	10	1.859272e+02	1.407284e+01	4.975124e-02	7.036420e-02	7.036420e-02	1
145	145	187	18	1.859272e+02	1.407284e+01	8.780488e-02	7.036420e-02	7.036420e-02	1
146	146	168	14	1.859272e+02	1.407284e+01	7.692308e-02	7.036420e-02	7.036420e-02	1
147	147	201	13	1.859272e+02	1.407284e+01	6.074766e-02	7.036420e-02	7.036420e-02	1
148	148	189	18	1.859272e+02	1.407284e+01	8.695652e-02	7.036420e-02	7.036420e-02	1
149	149	181	11	1.859272e+02	1.407284e+01	5.729167e-02	7.036420e-02	7.036420e-02	1
150	150	176	13	1.859272e+02	1.407284e+01	6.878307e-02	7.036420e-02	7.036420e-02	1
151	151	191	16	1.859272e+02	1.407284e+01	7.729469e-02	7.036420e-02	7.036420e-02	1
152	152	187	8	1.859272e+02	1.407284e+01	4.102564e-02	7.036420e-02	7.036420e-02	1
153	153	178	16	1.859272e+02	1.407284e+01	8.247423e-02	7.036420e-02	7.036420e-02	1
154	154	177	12	1.859272e+02	1.407284e+01	6.349206e-02	7.036420e-02	7.036420e-02	1
155	155	170	17	1.859272e+02	1.407284e+01	9.090909e-02	7.036420e-02	7.036420e-02	1
156	156	204	16	1.859272e+02	1.407284e+01	7.272727e-02	7.036420e-02	7.036420e-02	1
157	157	189	11	1.859272e+02	1.407284e+01	5.500000e-02	7.036420e-02	7.036420e-02	1
158	158	183	20	1.859272e+02	1.407284e+01	9.852217e-02	7.036420e-02	7.036420e-02	1
159	159	168	9	1.859272e+02	1.407284e+01	5.084746e-02	7.036420e-02	7.036420e-02	1
160	160	191	17	1.859272e+02	1.407284e+01	8.173077e-02	7.036420e-02	7.036420e-02	1
161	161	187	13	1.859272e+02	1.407284e+01	6.500000e-02	7.036420e-02	7.036420e-02	1
162	162	174	9	1.859272e+02	1.407284e+01	4.918033e-02	7.036420e-02	7.036420e-02	1
163	163	180	17	1.859272e+02	1.407284e+01	8.629442e-02	7.036420e-02	7.036420e-02	1
164	164	164	20	1.859272e+02	1.407284e+01	1.086957e-01	7.036420e-02	7.036420e-02	1
165	165	191	8	1.859272e+02	1.407284e+01	4.020101e-02	7.036420e-02	7.036420e-02	1
166	166	193	22	1.859272e+02	1.407284e+01	1.023256e-01	7.036420e-02	7.036420e-02	1
167	167	205	13	1.859272e+02	1.407284e+01	5.963303e-02	7.036420e-02	7.036420e-02	1
168	168	191	18	1.859272e+02	1.407284e+01	8.612440e-02	7.036420e-02	7.036420e-02	1
169	169	181	13	1.859272e+02	1.407284e+01	6.701031e-02	7.036420e-02	7.036420e-02	1
170	170	167	16	1.859272e+02	1.407284e+01	8.743169e-02	7.036420e-02	7.036420e-02	1
171	171	179	15	1.859272e+02	1.407284e+01	7.731959e-02	7.036420e-02	7.036420e-02	1
172	172	179	9	1.859272e+02	1.407284e+01	4.787234e-02	7.036420e-02	7.036420e-02	1
173	173	177	15	1.859272e+02	1.407284e+01	7.812500e-02	7.036420e-02	7.036420e-02	1
174	174	176	17	1.859272e+02	1.407284e+01	8.808290e-02	7.036420e-02	7.036420e-02	1
175	175	154	15	1.859272e+02	1.407284e+01	8.875740e-02	7.036420e-02	7.036420e-02	1
176	176	187	15	1.859272e+02	1.407284e+01	7.425743e-02	7.036420e-02	7.036420e-02	1
177	177	199	14	1.859272e+02	1.407284e+01	6.572770e-02	7.036420e-02	7.036420e-02	1
178	178	205	7	1.859272e+02	1.407284e+01	3.301887e-02	7.036420e-02	7.036420e-02	1
179	179	190	10	1.859272e+02	1.407284e+01	5.000000e-02	7.036420e-02	7.036420e-02	1
180	180	174	12	1.859272e+02	1.407284e+01	6.451613e-02	7.036420e-02	7.036420e-02	1
181	181	188	14	1.859272e+02	1.407284e+01	6.930693e-02	7.036420e-02	7.036420e-02	1
182	182	190	13	1.859272e+02	1.407284e+01	6.403941e-02	7.036420e-02	7.036420e-02	1
183	183	163	15	1.859272e+02	1.407284e+01	8.426966e-02	7.036420e-02	7.036420e-02	1
184	184	199	10	1.859272e+02	1.407284e+01	4.784689e-02	7.036420e-02	7.036420e-02	1
185	185	209	18	1.859272e+02	1.407284e+01	7.929515e-02	7.036420e-02	7.036420e-02	1
186	186	164	17	1.859272e+02	1.407284e+01	9.392265e-02	7.036420e-02	7.036420e-02	1
187	187	185	17	1.859272e+02	1.407284e+01	8.415842e-02	7.036420e-02	7.036420e-02	1
188	188	182	21	1.859272e+02	1.407284e+01	1.034483e-01	7.036420e-02	7.036420e-02	1
189	189	206	12	1.859272e+02	1.407284e+01	5.504587e-02	7.036420e-02	7.036420e-02	1
190	190	195	14	1.859272e+02	1.407284e+01	6.698565e-02	7.036420e-02	7.036420e-02	1
191	191	200	8	1.859272e+02	1.407284e+01	3.846154e-02	7.036420e-02	7.036420e-02	1
192	192	185	15	1.859272e+02	1.407284e+01	7.500000e-02	7.036420e-02	7.036420e-02	1
193	193	202	19	1.859272e+02	1.407284e+01	8.597285e-02	7.036420e-02	7.036420e-02	1
194	194	209	22	1.859272e+02	1.407284e+01	9.523810e-02	7.036420e-02	7.036420e-02	1
195	195	178	10	1.859272e+02	1.407284e+01	5.319149e-02	7.036420e-02	7.036420e-02	1
196	196	188	10	1.859272e+02	1.407284e+01	5.050505e-02	7.036420e-02	7.036420e-02	1
197	197	167	14	1.859272e+02	1.407284e+01	7.734807e-02	7.036420e-02	7.036420e-02	1
198	198	156	16	1.859272e+02	1.407284e+01	9.302326e-02	7.036420e-02	7.036420e-02	1
199	199	196	7	1.859272e+02	1.407284e+01	3.448276e-02	7.036420e-02	7.036420e-02	1
200	200	195	10	1.859272e+02	1.407284e+01	4.878049e-02	7.036420e-02	7.036420e-02	1
