# Supplementary material for: Cochaperones convey the energy of ATP hydrolysis for directional action of Hsp90
Source: Nat Commun. 2024 Jan 17;15:569. doi: 10.1038/s41467-024-44847-6 (PMC10794413; doi:10.1038/s41467-024-44847-6)
Supplement: Supplementary file 6 — Source Data [file 41467_2024_44847_MOESM6_ESM.zip › SourceData_Simulations/1_Simulations_0kT/sim_0kT_mol55of200.txt]

coordinates	122.57	228.57	250.57	228.57
time(s)	frame	Idon(a.u.)	Iacc(a.u.)	Idon ideal(a.u.)	Iacc ideal(a.u.)	FRET	FRET ideal (blurr)	FRET ideal	state sequence
1	1	33	189	3.413040e+01	1.658696e+02	8.513514e-01	8.293480e-01	8.293480e-01	4
2	2	38	151	3.413040e+01	1.658696e+02	7.989418e-01	8.293480e-01	8.293480e-01	4
3	3	31	163	3.413040e+01	1.658696e+02	8.402062e-01	8.293480e-01	8.293480e-01	4
4	4	41	164	3.413040e+01	1.658696e+02	8.000000e-01	8.293480e-01	8.293480e-01	4
5	5	39	142	3.413040e+01	1.658696e+02	7.845304e-01	8.293480e-01	8.293480e-01	4
6	6	44	187	3.413040e+01	1.658696e+02	8.095238e-01	8.293480e-01	8.293480e-01	4
7	7	32	163	3.413040e+01	1.658696e+02	8.358974e-01	8.293480e-01	8.293480e-01	4
8	8	35	180	3.312058e+01	1.668794e+02	8.372093e-01	8.343971e-01	8.293480e-01	4
9	9	24	160	2.440821e+01	1.755918e+02	8.695652e-01	8.779589e-01	8.779589e-01	3
10	10	26	180	2.440821e+01	1.755918e+02	8.737864e-01	8.779589e-01	8.779589e-01	3
11	11	43	159	3.188730e+01	1.681127e+02	7.871287e-01	8.405635e-01	8.293480e-01	4
12	12	30	171	3.413040e+01	1.658696e+02	8.507463e-01	8.293480e-01	8.293480e-01	4
13	13	33	170	3.413040e+01	1.658696e+02	8.374384e-01	8.293480e-01	8.293480e-01	4
14	14	38	176	3.413040e+01	1.658696e+02	8.224299e-01	8.293480e-01	8.293480e-01	4
15	15	29	176	3.413040e+01	1.658696e+02	8.585366e-01	8.293480e-01	8.293480e-01	4
16	16	27	168	3.413040e+01	1.658696e+02	8.615385e-01	8.293480e-01	8.293480e-01	4
17	17	41	157	3.413040e+01	1.658696e+02	7.929293e-01	8.293480e-01	8.293480e-01	4
18	18	29	154	3.413040e+01	1.658696e+02	8.415301e-01	8.293480e-01	8.293480e-01	4
19	19	28	183	3.413040e+01	1.658696e+02	8.672986e-01	8.293480e-01	8.293480e-01	4
20	20	43	153	3.413040e+01	1.658696e+02	7.806122e-01	8.293480e-01	8.293480e-01	4
21	21	27	168	3.413040e+01	1.658696e+02	8.615385e-01	8.293480e-01	8.293480e-01	4
22	22	31	154	3.413040e+01	1.658696e+02	8.324324e-01	8.293480e-01	8.293480e-01	4
23	23	30	157	3.413040e+01	1.658696e+02	8.395722e-01	8.293480e-01	8.293480e-01	4
24	24	38	167	3.413040e+01	1.658696e+02	8.146341e-01	8.293480e-01	8.293480e-01	4
25	25	40	177	3.413040e+01	1.658696e+02	8.156682e-01	8.293480e-01	8.293480e-01	4
26	26	39	155	3.413040e+01	1.658696e+02	7.989691e-01	8.293480e-01	8.293480e-01	4
27	27	36	175	3.413040e+01	1.658696e+02	8.293839e-01	8.293480e-01	8.293480e-01	4
28	28	29	188	3.413040e+01	1.658696e+02	8.663594e-01	8.293480e-01	8.293480e-01	4
29	29	40	175	3.413040e+01	1.658696e+02	8.139535e-01	8.293480e-01	8.293480e-01	4
30	30	35	169	3.413040e+01	1.658696e+02	8.284314e-01	8.293480e-01	8.293480e-01	4
31	31	31	177	3.413040e+01	1.658696e+02	8.509615e-01	8.293480e-01	8.293480e-01	4
32	32	34	176	3.413040e+01	1.658696e+02	8.380952e-01	8.293480e-01	8.293480e-01	4
33	33	38	179	3.413040e+01	1.658696e+02	8.248848e-01	8.293480e-01	8.293480e-01	4
34	34	33	180	3.413040e+01	1.658696e+02	8.450704e-01	8.293480e-01	8.293480e-01	4
35	35	52	167	3.413040e+01	1.658696e+02	7.625571e-01	8.293480e-01	8.293480e-01	4
36	36	45	181	3.413040e+01	1.658696e+02	8.008850e-01	8.293480e-01	8.293480e-01	4
37	37	36	177	3.413040e+01	1.658696e+02	8.309859e-01	8.293480e-01	8.293480e-01	4
38	38	32	167	3.413040e+01	1.658696e+02	8.391960e-01	8.293480e-01	8.293480e-01	4
39	39	38	163	3.413040e+01	1.658696e+02	8.109453e-01	8.293480e-01	8.293480e-01	4
40	40	29	167	3.413040e+01	1.658696e+02	8.520408e-01	8.293480e-01	8.293480e-01	4
41	41	39	182	3.413040e+01	1.658696e+02	8.235294e-01	8.293480e-01	8.293480e-01	4
42	42	38	178	3.413040e+01	1.658696e+02	8.240741e-01	8.293480e-01	8.293480e-01	4
43	43	46	174	3.413040e+01	1.658696e+02	7.909091e-01	8.293480e-01	8.293480e-01	4
44	44	36	169	3.413040e+01	1.658696e+02	8.243902e-01	8.293480e-01	8.293480e-01	4
45	45	32	155	3.413040e+01	1.658696e+02	8.288770e-01	8.293480e-01	8.293480e-01	4
46	46	34	145	3.413040e+01	1.658696e+02	8.100559e-01	8.293480e-01	8.293480e-01	4
47	47	24	164	3.413040e+01	1.658696e+02	8.723404e-01	8.293480e-01	8.293480e-01	4
48	48	33	164	3.413040e+01	1.658696e+02	8.324873e-01	8.293480e-01	8.293480e-01	4
49	49	37	158	3.413040e+01	1.658696e+02	8.102564e-01	8.293480e-01	8.293480e-01	4
50	50	28	163	3.413040e+01	1.658696e+02	8.534031e-01	8.293480e-01	8.293480e-01	4
51	51	30	192	3.413040e+01	1.658696e+02	8.648649e-01	8.293480e-01	8.293480e-01	4
52	52	33	150	3.413040e+01	1.658696e+02	8.196721e-01	8.293480e-01	8.293480e-01	4
53	53	35	169	3.413040e+01	1.658696e+02	8.284314e-01	8.293480e-01	8.293480e-01	4
54	54	46	154	3.413040e+01	1.658696e+02	7.700000e-01	8.293480e-01	8.293480e-01	4
55	55	42	163	3.413040e+01	1.658696e+02	7.951220e-01	8.293480e-01	8.293480e-01	4
56	56	41	161	3.413040e+01	1.658696e+02	7.970297e-01	8.293480e-01	8.293480e-01	4
57	57	35	171	3.413040e+01	1.658696e+02	8.300971e-01	8.293480e-01	8.293480e-01	4
58	58	46	176	3.413040e+01	1.658696e+02	7.927928e-01	8.293480e-01	8.293480e-01	4
59	59	32	157	3.413040e+01	1.658696e+02	8.306878e-01	8.293480e-01	8.293480e-01	4
60	60	29	175	3.413040e+01	1.658696e+02	8.578431e-01	8.293480e-01	8.293480e-01	4
61	61	44	175	3.413040e+01	1.658696e+02	7.990868e-01	8.293480e-01	8.293480e-01	4
62	62	26	173	3.413040e+01	1.658696e+02	8.693467e-01	8.293480e-01	8.293480e-01	4
63	63	32	158	3.413040e+01	1.658696e+02	8.315789e-01	8.293480e-01	8.293480e-01	4
64	64	35	192	3.413040e+01	1.658696e+02	8.458150e-01	8.293480e-01	8.293480e-01	4
65	65	34	178	3.413040e+01	1.658696e+02	8.396226e-01	8.293480e-01	8.293480e-01	4
66	66	38	188	3.413040e+01	1.658696e+02	8.318584e-01	8.293480e-01	8.293480e-01	4
67	67	32	177	3.413040e+01	1.658696e+02	8.468900e-01	8.293480e-01	8.293480e-01	4
68	68	28	164	3.413040e+01	1.658696e+02	8.541667e-01	8.293480e-01	8.293480e-01	4
69	69	31	167	3.413040e+01	1.658696e+02	8.434343e-01	8.293480e-01	8.293480e-01	4
70	70	34	149	3.413040e+01	1.658696e+02	8.142077e-01	8.293480e-01	8.293480e-01	4
71	71	30	160	3.413040e+01	1.658696e+02	8.421053e-01	8.293480e-01	8.293480e-01	4
72	72	43	157	3.413040e+01	1.658696e+02	7.850000e-01	8.293480e-01	8.293480e-01	4
73	73	41	194	3.413040e+01	1.658696e+02	8.255319e-01	8.293480e-01	8.293480e-01	4
74	74	35	151	3.413040e+01	1.658696e+02	8.118280e-01	8.293480e-01	8.293480e-01	4
75	75	23	169	3.413040e+01	1.658696e+02	8.802083e-01	8.293480e-01	8.293480e-01	4
76	76	30	163	3.413040e+01	1.658696e+02	8.445596e-01	8.293480e-01	8.293480e-01	4
77	77	25	173	3.413040e+01	1.658696e+02	8.737374e-01	8.293480e-01	8.293480e-01	4
78	78	33	153	3.413040e+01	1.658696e+02	8.225806e-01	8.293480e-01	8.293480e-01	4
79	79	33	191	3.413040e+01	1.658696e+02	8.526786e-01	8.293480e-01	8.293480e-01	4
80	80	28	183	3.413040e+01	1.658696e+02	8.672986e-01	8.293480e-01	8.293480e-01	4
81	81	50	174	3.413040e+01	1.658696e+02	7.767857e-01	8.293480e-01	8.293480e-01	4
82	82	35	165	3.413040e+01	1.658696e+02	8.250000e-01	8.293480e-01	8.293480e-01	4
83	83	30	159	3.413040e+01	1.658696e+02	8.412698e-01	8.293480e-01	8.293480e-01	4
84	84	23	173	3.413040e+01	1.658696e+02	8.826531e-01	8.293480e-01	8.293480e-01	4
85	85	34	165	3.413040e+01	1.658696e+02	8.291457e-01	8.293480e-01	8.293480e-01	4
86	86	41	169	3.413040e+01	1.658696e+02	8.047619e-01	8.293480e-01	8.293480e-01	4
87	87	24	175	3.413040e+01	1.658696e+02	8.793970e-01	8.293480e-01	8.293480e-01	4
88	88	30	173	3.413040e+01	1.658696e+02	8.522167e-01	8.293480e-01	8.293480e-01	4
89	89	34	152	3.413040e+01	1.658696e+02	8.172043e-01	8.293480e-01	8.293480e-01	4
90	90	39	172	3.413040e+01	1.658696e+02	8.151659e-01	8.293480e-01	8.293480e-01	4
91	91	28	190	3.413040e+01	1.658696e+02	8.715596e-01	8.293480e-01	8.293480e-01	4
92	92	30	177	3.413040e+01	1.658696e+02	8.550725e-01	8.293480e-01	8.293480e-01	4
93	93	48	165	3.413040e+01	1.658696e+02	7.746479e-01	8.293480e-01	8.293480e-01	4
94	94	25	171	3.413040e+01	1.658696e+02	8.724490e-01	8.293480e-01	8.293480e-01	4
95	95	27	155	3.413040e+01	1.658696e+02	8.516484e-01	8.293480e-01	8.293480e-01	4
96	96	44	154	3.413040e+01	1.658696e+02	7.777778e-01	8.293480e-01	8.293480e-01	4
97	97	34	181	3.413040e+01	1.658696e+02	8.418605e-01	8.293480e-01	8.293480e-01	4
98	98	31	185	3.413040e+01	1.658696e+02	8.564815e-01	8.293480e-01	8.293480e-01	4
99	99	39	156	3.413040e+01	1.658696e+02	8.000000e-01	8.293480e-01	8.293480e-01	4
100	100	33	162	3.413040e+01	1.658696e+02	8.307692e-01	8.293480e-01	8.293480e-01	4
101	101	37	158	3.413040e+01	1.658696e+02	8.102564e-01	8.293480e-01	8.293480e-01	4
102	102	155	46	1.474460e+02	5.255404e+01	2.288557e-01	2.627702e-01	1.363957e-01	1
103	103	172	18	1.727209e+02	2.727915e+01	9.473684e-02	1.363957e-01	1.363957e-01	1
104	104	162	19	1.727209e+02	2.727915e+01	1.049724e-01	1.363957e-01	1.363957e-01	1
105	105	146	31	1.727209e+02	2.727915e+01	1.751412e-01	1.363957e-01	1.363957e-01	1
106	106	184	24	1.727209e+02	2.727915e+01	1.153846e-01	1.363957e-01	1.363957e-01	1
107	107	161	30	1.727209e+02	2.727915e+01	1.570681e-01	1.363957e-01	1.363957e-01	1
108	108	168	28	1.727209e+02	2.727915e+01	1.428571e-01	1.363957e-01	1.363957e-01	1
109	109	204	30	1.727209e+02	2.727915e+01	1.282051e-01	1.363957e-01	1.363957e-01	1
110	110	157	22	1.727209e+02	2.727915e+01	1.229050e-01	1.363957e-01	1.363957e-01	1
111	111	149	26	1.727209e+02	2.727915e+01	1.485714e-01	1.363957e-01	1.363957e-01	1
112	112	153	18	1.727209e+02	2.727915e+01	1.052632e-01	1.363957e-01	1.363957e-01	1
113	113	162	28	1.727209e+02	2.727915e+01	1.473684e-01	1.363957e-01	1.363957e-01	1
114	114	167	25	1.727209e+02	2.727915e+01	1.302083e-01	1.363957e-01	1.363957e-01	1
115	115	170	22	1.727209e+02	2.727915e+01	1.145833e-01	1.363957e-01	1.363957e-01	1
116	116	170	27	1.727209e+02	2.727915e+01	1.370558e-01	1.363957e-01	1.363957e-01	1
117	117	154	25	1.727209e+02	2.727915e+01	1.396648e-01	1.363957e-01	1.363957e-01	1
118	118	164	35	1.727209e+02	2.727915e+01	1.758794e-01	1.363957e-01	1.363957e-01	1
119	119	153	26	1.727209e+02	2.727915e+01	1.452514e-01	1.363957e-01	1.363957e-01	1
120	120	154	22	1.727209e+02	2.727915e+01	1.250000e-01	1.363957e-01	1.363957e-01	1
121	121	196	28	1.727209e+02	2.727915e+01	1.250000e-01	1.363957e-01	1.363957e-01	1
122	122	185	27	1.727209e+02	2.727915e+01	1.273585e-01	1.363957e-01	1.363957e-01	1
123	123	186	26	1.727209e+02	2.727915e+01	1.226415e-01	1.363957e-01	1.363957e-01	1
124	124	170	36	1.727209e+02	2.727915e+01	1.747573e-01	1.363957e-01	1.363957e-01	1
125	125	180	30	1.727209e+02	2.727915e+01	1.428571e-01	1.363957e-01	1.363957e-01	1
126	126	161	26	1.727209e+02	2.727915e+01	1.390374e-01	1.363957e-01	1.363957e-01	1
127	127	172	17	1.727209e+02	2.727915e+01	8.994709e-02	1.363957e-01	1.363957e-01	1
128	128	190	22	1.727209e+02	2.727915e+01	1.037736e-01	1.363957e-01	1.363957e-01	1
129	129	167	23	1.727209e+02	2.727915e+01	1.210526e-01	1.363957e-01	1.363957e-01	1
130	130	180	22	1.727209e+02	2.727915e+01	1.089109e-01	1.363957e-01	1.363957e-01	1
131	131	171	20	1.727209e+02	2.727915e+01	1.047120e-01	1.363957e-01	1.363957e-01	1
132	132	192	26	1.727209e+02	2.727915e+01	1.192661e-01	1.363957e-01	1.363957e-01	1
133	133	175	32	1.727209e+02	2.727915e+01	1.545894e-01	1.363957e-01	1.363957e-01	1
134	134	169	24	1.727209e+02	2.727915e+01	1.243523e-01	1.363957e-01	1.363957e-01	1
135	135	183	26	1.727209e+02	2.727915e+01	1.244019e-01	1.363957e-01	1.363957e-01	1
136	136	168	26	1.727209e+02	2.727915e+01	1.340206e-01	1.363957e-01	1.363957e-01	1
137	137	176	21	1.727209e+02	2.727915e+01	1.065990e-01	1.363957e-01	1.363957e-01	1
138	138	184	34	1.727209e+02	2.727915e+01	1.559633e-01	1.363957e-01	1.363957e-01	1
139	139	69	173	5.042624e+01	1.495738e+02	7.148760e-01	7.478688e-01	8.779589e-01	3
140	140	23	183	2.440821e+01	1.755918e+02	8.883495e-01	8.779589e-01	8.779589e-01	3
141	141	86	121	9.024166e+01	1.097583e+02	5.845411e-01	5.487917e-01	8.779589e-01	3
142	142	163	19	1.791313e+02	2.086867e+01	1.043956e-01	1.043434e-01	1.043434e-01	2
143	143	156	39	1.675965e+02	3.240355e+01	2.000000e-01	1.620177e-01	1.043434e-01	2
144	144	23	174	2.440821e+01	1.755918e+02	8.832487e-01	8.779589e-01	8.779589e-01	3
145	145	21	159	2.440821e+01	1.755918e+02	8.833333e-01	8.779589e-01	8.779589e-01	3
146	146	40	163	3.216135e+01	1.678387e+02	8.029557e-01	8.391933e-01	8.293480e-01	4
147	147	36	183	3.413040e+01	1.658696e+02	8.356164e-01	8.293480e-01	8.293480e-01	4
148	148	29	140	3.413040e+01	1.658696e+02	8.284024e-01	8.293480e-01	8.293480e-01	4
149	149	42	178	3.413040e+01	1.658696e+02	8.090909e-01	8.293480e-01	8.293480e-01	4
150	150	45	148	3.413040e+01	1.658696e+02	7.668394e-01	8.293480e-01	8.293480e-01	4
151	151	49	166	3.413040e+01	1.658696e+02	7.720930e-01	8.293480e-01	8.293480e-01	4
152	152	36	187	3.413040e+01	1.658696e+02	8.385650e-01	8.293480e-01	8.293480e-01	4
153	153	42	162	3.413040e+01	1.658696e+02	7.941176e-01	8.293480e-01	8.293480e-01	4
154	154	32	169	3.413040e+01	1.658696e+02	8.407960e-01	8.293480e-01	8.293480e-01	4
155	155	37	179	3.413040e+01	1.658696e+02	8.287037e-01	8.293480e-01	8.293480e-01	4
156	156	33	173	3.413040e+01	1.658696e+02	8.398058e-01	8.293480e-01	8.293480e-01	4
157	157	32	158	3.413040e+01	1.658696e+02	8.315789e-01	8.293480e-01	8.293480e-01	4
158	158	44	139	3.413040e+01	1.658696e+02	7.595628e-01	8.293480e-01	8.293480e-01	4
159	159	41	181	3.413040e+01	1.658696e+02	8.153153e-01	8.293480e-01	8.293480e-01	4
160	160	29	152	3.413040e+01	1.658696e+02	8.397790e-01	8.293480e-01	8.293480e-01	4
161	161	27	167	3.413040e+01	1.658696e+02	8.608247e-01	8.293480e-01	8.293480e-01	4
162	162	32	158	3.413040e+01	1.658696e+02	8.315789e-01	8.293480e-01	8.293480e-01	4
163	163	20	210	3.413040e+01	1.658696e+02	9.130435e-01	8.293480e-01	8.293480e-01	4
164	164	51	158	3.413040e+01	1.658696e+02	7.559809e-01	8.293480e-01	8.293480e-01	4
165	165	30	163	3.413040e+01	1.658696e+02	8.445596e-01	8.293480e-01	8.293480e-01	4
166	166	30	197	3.413040e+01	1.658696e+02	8.678414e-01	8.293480e-01	8.293480e-01	4
167	167	36	156	3.413040e+01	1.658696e+02	8.125000e-01	8.293480e-01	8.293480e-01	4
168	168	46	154	3.413040e+01	1.658696e+02	7.700000e-01	8.293480e-01	8.293480e-01	4
169	169	34	166	3.413040e+01	1.658696e+02	8.300000e-01	8.293480e-01	8.293480e-01	4
170	170	29	171	3.413040e+01	1.658696e+02	8.550000e-01	8.293480e-01	8.293480e-01	4
171	171	39	168	3.413040e+01	1.658696e+02	8.115942e-01	8.293480e-01	8.293480e-01	4
172	172	32	174	3.413040e+01	1.658696e+02	8.446602e-01	8.293480e-01	8.293480e-01	4
173	173	35	160	3.413040e+01	1.658696e+02	8.205128e-01	8.293480e-01	8.293480e-01	4
174	174	38	156	3.413040e+01	1.658696e+02	8.041237e-01	8.293480e-01	8.293480e-01	4
175	175	28	160	3.413040e+01	1.658696e+02	8.510638e-01	8.293480e-01	8.293480e-01	4
176	176	40	157	3.413040e+01	1.658696e+02	7.969543e-01	8.293480e-01	8.293480e-01	4
177	177	29	158	3.413040e+01	1.658696e+02	8.449198e-01	8.293480e-01	8.293480e-01	4
178	178	28	168	3.413040e+01	1.658696e+02	8.571429e-01	8.293480e-01	8.293480e-01	4
179	179	42	156	3.413040e+01	1.658696e+02	7.878788e-01	8.293480e-01	8.293480e-01	4
180	180	39	144	3.413040e+01	1.658696e+02	7.868852e-01	8.293480e-01	8.293480e-01	4
181	181	49	167	3.413040e+01	1.658696e+02	7.731481e-01	8.293480e-01	8.293480e-01	4
182	182	42	169	3.413040e+01	1.658696e+02	8.009479e-01	8.293480e-01	8.293480e-01	4
183	183	38	191	3.413040e+01	1.658696e+02	8.340611e-01	8.293480e-01	8.293480e-01	4
184	184	27	158	3.413040e+01	1.658696e+02	8.540541e-01	8.293480e-01	8.293480e-01	4
185	185	38	173	3.413040e+01	1.658696e+02	8.199052e-01	8.293480e-01	8.293480e-01	4
186	186	29	177	3.413040e+01	1.658696e+02	8.592233e-01	8.293480e-01	8.293480e-01	4
187	187	34	163	3.413040e+01	1.658696e+02	8.274112e-01	8.293480e-01	8.293480e-01	4
188	188	36	151	3.413040e+01	1.658696e+02	8.074866e-01	8.293480e-01	8.293480e-01	4
189	189	42	184	3.413040e+01	1.658696e+02	8.141593e-01	8.293480e-01	8.293480e-01	4
190	190	40	161	3.413040e+01	1.658696e+02	8.009950e-01	8.293480e-01	8.293480e-01	4
191	191	37	137	3.413040e+01	1.658696e+02	7.873563e-01	8.293480e-01	8.293480e-01	4
192	192	30	135	3.413040e+01	1.658696e+02	8.181818e-01	8.293480e-01	8.293480e-01	4
193	193	38	150	3.413040e+01	1.658696e+02	7.978723e-01	8.293480e-01	8.293480e-01	4
194	194	25	155	3.413040e+01	1.658696e+02	8.611111e-01	8.293480e-01	8.293480e-01	4
195	195	34	165	3.413040e+01	1.658696e+02	8.291457e-01	8.293480e-01	8.293480e-01	4
196	196	35	170	3.413040e+01	1.658696e+02	8.292683e-01	8.293480e-01	8.293480e-01	4
197	197	36	153	3.413040e+01	1.658696e+02	8.095238e-01	8.293480e-01	8.293480e-01	4
198	198	29	165	3.413040e+01	1.658696e+02	8.505155e-01	8.293480e-01	8.293480e-01	4
199	199	36	177	3.413040e+01	1.658696e+02	8.309859e-01	8.293480e-01	8.293480e-01	4
200	200	40	158	3.413040e+01	1.658696e+02	7.979798e-01	8.293480e-01	8.293480e-01	4
