# Supplementary material for: Cochaperones convey the energy of ATP hydrolysis for directional action of Hsp90
Source: Nat Commun. 2024 Jan 17;15:569. doi: 10.1038/s41467-024-44847-6 (PMC10794413; doi:10.1038/s41467-024-44847-6)
Supplement: Supplementary file 6 — Source Data [file 41467_2024_44847_MOESM6_ESM.zip › SourceData_Simulations/1_Simulations_0kT/sim_0kT_mol56of200.txt]

coordinates	16.07	210.53	144.07	210.53
time(s)	frame	Idon(a.u.)	Iacc(a.u.)	Idon ideal(a.u.)	Iacc ideal(a.u.)	FRET	FRET ideal (blurr)	FRET ideal	state sequence
1	1	43	148	3.920090e+01	1.607991e+02	7.748691e-01	8.039955e-01	8.039955e-01	4
2	2	37	177	3.920090e+01	1.607991e+02	8.271028e-01	8.039955e-01	8.039955e-01	4
3	3	38	153	3.920090e+01	1.607991e+02	8.010471e-01	8.039955e-01	8.039955e-01	4
4	4	46	163	3.920090e+01	1.607991e+02	7.799043e-01	8.039955e-01	8.039955e-01	4
5	5	33	145	3.920090e+01	1.607991e+02	8.146067e-01	8.039955e-01	8.039955e-01	4
6	6	47	160	3.920090e+01	1.607991e+02	7.729469e-01	8.039955e-01	8.039955e-01	4
7	7	57	142	3.920090e+01	1.607991e+02	7.135678e-01	8.039955e-01	8.039955e-01	4
8	8	27	160	3.920090e+01	1.607991e+02	8.556150e-01	8.039955e-01	8.039955e-01	4
9	9	28	166	3.920090e+01	1.607991e+02	8.556701e-01	8.039955e-01	8.039955e-01	4
10	10	37	156	3.920090e+01	1.607991e+02	8.082902e-01	8.039955e-01	8.039955e-01	4
11	11	43	163	3.920090e+01	1.607991e+02	7.912621e-01	8.039955e-01	8.039955e-01	4
12	12	44	166	3.920090e+01	1.607991e+02	7.904762e-01	8.039955e-01	8.039955e-01	4
13	13	44	160	3.920090e+01	1.607991e+02	7.843137e-01	8.039955e-01	8.039955e-01	4
14	14	46	153	3.920090e+01	1.607991e+02	7.688442e-01	8.039955e-01	8.039955e-01	4
15	15	39	166	3.920090e+01	1.607991e+02	8.097561e-01	8.039955e-01	8.039955e-01	4
16	16	41	175	3.920090e+01	1.607991e+02	8.101852e-01	8.039955e-01	8.039955e-01	4
17	17	43	148	3.920090e+01	1.607991e+02	7.748691e-01	8.039955e-01	8.039955e-01	4
18	18	37	162	3.920090e+01	1.607991e+02	8.140704e-01	8.039955e-01	8.039955e-01	4
19	19	37	156	3.920090e+01	1.607991e+02	8.082902e-01	8.039955e-01	8.039955e-01	4
20	20	35	150	3.920090e+01	1.607991e+02	8.108108e-01	8.039955e-01	8.039955e-01	4
21	21	37	167	3.920090e+01	1.607991e+02	8.186275e-01	8.039955e-01	8.039955e-01	4
22	22	34	161	3.920090e+01	1.607991e+02	8.256410e-01	8.039955e-01	8.039955e-01	4
23	23	37	175	3.920090e+01	1.607991e+02	8.254717e-01	8.039955e-01	8.039955e-01	4
24	24	45	135	3.920090e+01	1.607991e+02	7.500000e-01	8.039955e-01	8.039955e-01	4
25	25	43	167	3.920090e+01	1.607991e+02	7.952381e-01	8.039955e-01	8.039955e-01	4
26	26	38	151	3.920090e+01	1.607991e+02	7.989418e-01	8.039955e-01	8.039955e-01	4
27	27	38	159	3.920090e+01	1.607991e+02	8.071066e-01	8.039955e-01	8.039955e-01	4
28	28	40	140	3.920090e+01	1.607991e+02	7.777778e-01	8.039955e-01	8.039955e-01	4
29	29	32	151	3.920090e+01	1.607991e+02	8.251366e-01	8.039955e-01	8.039955e-01	4
30	30	37	158	3.920090e+01	1.607991e+02	8.102564e-01	8.039955e-01	8.039955e-01	4
31	31	21	152	3.920090e+01	1.607991e+02	8.786127e-01	8.039955e-01	8.039955e-01	4
32	32	35	153	3.920090e+01	1.607991e+02	8.138298e-01	8.039955e-01	8.039955e-01	4
33	33	33	152	3.920090e+01	1.607991e+02	8.216216e-01	8.039955e-01	8.039955e-01	4
34	34	34	165	3.920090e+01	1.607991e+02	8.291457e-01	8.039955e-01	8.039955e-01	4
35	35	45	180	3.920090e+01	1.607991e+02	8.000000e-01	8.039955e-01	8.039955e-01	4
36	36	33	146	3.920090e+01	1.607991e+02	8.156425e-01	8.039955e-01	8.039955e-01	4
37	37	38	149	3.920090e+01	1.607991e+02	7.967914e-01	8.039955e-01	8.039955e-01	4
38	38	43	154	3.920090e+01	1.607991e+02	7.817259e-01	8.039955e-01	8.039955e-01	4
39	39	37	169	3.920090e+01	1.607991e+02	8.203883e-01	8.039955e-01	8.039955e-01	4
40	40	36	164	3.920090e+01	1.607991e+02	8.200000e-01	8.039955e-01	8.039955e-01	4
41	41	32	160	3.920090e+01	1.607991e+02	8.333333e-01	8.039955e-01	8.039955e-01	4
42	42	38	192	3.920090e+01	1.607991e+02	8.347826e-01	8.039955e-01	8.039955e-01	4
43	43	44	136	3.920090e+01	1.607991e+02	7.555556e-01	8.039955e-01	8.039955e-01	4
44	44	34	146	3.920090e+01	1.607991e+02	8.111111e-01	8.039955e-01	8.039955e-01	4
45	45	40	125	3.920090e+01	1.607991e+02	7.575758e-01	8.039955e-01	8.039955e-01	4
46	46	28	128	3.920090e+01	1.607991e+02	8.205128e-01	8.039955e-01	8.039955e-01	4
47	47	33	146	3.920090e+01	1.607991e+02	8.156425e-01	8.039955e-01	8.039955e-01	4
48	48	35	166	3.920090e+01	1.607991e+02	8.258706e-01	8.039955e-01	8.039955e-01	4
49	49	39	170	3.920090e+01	1.607991e+02	8.133971e-01	8.039955e-01	8.039955e-01	4
50	50	39	165	3.920090e+01	1.607991e+02	8.088235e-01	8.039955e-01	8.039955e-01	4
51	51	39	170	3.920090e+01	1.607991e+02	8.133971e-01	8.039955e-01	8.039955e-01	4
52	52	40	145	3.920090e+01	1.607991e+02	7.837838e-01	8.039955e-01	8.039955e-01	4
53	53	38	170	3.920090e+01	1.607991e+02	8.173077e-01	8.039955e-01	8.039955e-01	4
54	54	46	150	3.920090e+01	1.607991e+02	7.653061e-01	8.039955e-01	8.039955e-01	4
55	55	46	139	3.920090e+01	1.607991e+02	7.513514e-01	8.039955e-01	8.039955e-01	4
56	56	32	147	3.920090e+01	1.607991e+02	8.212291e-01	8.039955e-01	8.039955e-01	4
57	57	40	155	3.920090e+01	1.607991e+02	7.948718e-01	8.039955e-01	8.039955e-01	4
58	58	43	177	3.920090e+01	1.607991e+02	8.045455e-01	8.039955e-01	8.039955e-01	4
59	59	44	169	3.920090e+01	1.607991e+02	7.934272e-01	8.039955e-01	8.039955e-01	4
60	60	32	152	3.920090e+01	1.607991e+02	8.260870e-01	8.039955e-01	8.039955e-01	4
61	61	38	151	3.920090e+01	1.607991e+02	7.989418e-01	8.039955e-01	8.039955e-01	4
62	62	41	170	3.920090e+01	1.607991e+02	8.056872e-01	8.039955e-01	8.039955e-01	4
63	63	38	174	3.920090e+01	1.607991e+02	8.207547e-01	8.039955e-01	8.039955e-01	4
64	64	45	171	3.920090e+01	1.607991e+02	7.916667e-01	8.039955e-01	8.039955e-01	4
65	65	49	147	3.920090e+01	1.607991e+02	7.500000e-01	8.039955e-01	8.039955e-01	4
66	66	48	157	3.920090e+01	1.607991e+02	7.658537e-01	8.039955e-01	8.039955e-01	4
67	67	42	176	3.920090e+01	1.607991e+02	8.073394e-01	8.039955e-01	8.039955e-01	4
68	68	34	182	3.920090e+01	1.607991e+02	8.425926e-01	8.039955e-01	8.039955e-01	4
69	69	42	136	3.920090e+01	1.607991e+02	7.640449e-01	8.039955e-01	8.039955e-01	4
70	70	42	161	3.920090e+01	1.607991e+02	7.931034e-01	8.039955e-01	8.039955e-01	4
71	71	45	160	3.920090e+01	1.607991e+02	7.804878e-01	8.039955e-01	8.039955e-01	4
72	72	39	145	3.920090e+01	1.607991e+02	7.880435e-01	8.039955e-01	8.039955e-01	4
73	73	44	175	3.920090e+01	1.607991e+02	7.990868e-01	8.039955e-01	8.039955e-01	4
74	74	41	143	3.920090e+01	1.607991e+02	7.771739e-01	8.039955e-01	8.039955e-01	4
75	75	48	161	3.920090e+01	1.607991e+02	7.703349e-01	8.039955e-01	8.039955e-01	4
76	76	45	155	3.920090e+01	1.607991e+02	7.750000e-01	8.039955e-01	8.039955e-01	4
77	77	42	163	3.920090e+01	1.607991e+02	7.951220e-01	8.039955e-01	8.039955e-01	4
78	78	49	143	3.920090e+01	1.607991e+02	7.447917e-01	8.039955e-01	8.039955e-01	4
79	79	48	164	3.920090e+01	1.607991e+02	7.735849e-01	8.039955e-01	8.039955e-01	4
80	80	44	161	3.920090e+01	1.607991e+02	7.853659e-01	8.039955e-01	8.039955e-01	4
81	81	28	153	3.920090e+01	1.607991e+02	8.453039e-01	8.039955e-01	8.039955e-01	4
82	82	41	156	3.920090e+01	1.607991e+02	7.918782e-01	8.039955e-01	8.039955e-01	4
83	83	32	176	3.920090e+01	1.607991e+02	8.461538e-01	8.039955e-01	8.039955e-01	4
84	84	41	145	3.920090e+01	1.607991e+02	7.795699e-01	8.039955e-01	8.039955e-01	4
85	85	44	147	3.920090e+01	1.607991e+02	7.696335e-01	8.039955e-01	8.039955e-01	4
86	86	37	166	3.920090e+01	1.607991e+02	8.177340e-01	8.039955e-01	8.039955e-01	4
87	87	43	180	3.920090e+01	1.607991e+02	8.071749e-01	8.039955e-01	8.039955e-01	4
88	88	42	159	3.920090e+01	1.607991e+02	7.910448e-01	8.039955e-01	8.039955e-01	4
89	89	29	161	3.920090e+01	1.607991e+02	8.473684e-01	8.039955e-01	8.039955e-01	4
90	90	47	160	3.920090e+01	1.607991e+02	7.729469e-01	8.039955e-01	8.039955e-01	4
91	91	39	149	3.920090e+01	1.607991e+02	7.925532e-01	8.039955e-01	8.039955e-01	4
92	92	43	158	3.920090e+01	1.607991e+02	7.860697e-01	8.039955e-01	8.039955e-01	4
93	93	39	161	3.920090e+01	1.607991e+02	8.050000e-01	8.039955e-01	8.039955e-01	4
94	94	31	195	3.920090e+01	1.607991e+02	8.628319e-01	8.039955e-01	8.039955e-01	4
95	95	41	183	3.920090e+01	1.607991e+02	8.169643e-01	8.039955e-01	8.039955e-01	4
96	96	40	145	3.920090e+01	1.607991e+02	7.837838e-01	8.039955e-01	8.039955e-01	4
97	97	34	172	3.920090e+01	1.607991e+02	8.349515e-01	8.039955e-01	8.039955e-01	4
98	98	39	165	3.920090e+01	1.607991e+02	8.088235e-01	8.039955e-01	8.039955e-01	4
99	99	37	158	3.920090e+01	1.607991e+02	8.102564e-01	8.039955e-01	8.039955e-01	4
100	100	45	168	3.920090e+01	1.607991e+02	7.887324e-01	8.039955e-01	8.039955e-01	4
101	101	40	154	3.920090e+01	1.607991e+02	7.938144e-01	8.039955e-01	8.039955e-01	4
102	102	39	152	3.920090e+01	1.607991e+02	7.958115e-01	8.039955e-01	8.039955e-01	4
103	103	38	161	3.920090e+01	1.607991e+02	8.090452e-01	8.039955e-01	8.039955e-01	4
104	104	44	146	3.920090e+01	1.607991e+02	7.684211e-01	8.039955e-01	8.039955e-01	4
105	105	40	170	3.920090e+01	1.607991e+02	8.095238e-01	8.039955e-01	8.039955e-01	4
106	106	47	160	3.920090e+01	1.607991e+02	7.729469e-01	8.039955e-01	8.039955e-01	4
107	107	48	171	3.920090e+01	1.607991e+02	7.808219e-01	8.039955e-01	8.039955e-01	4
108	108	32	169	3.920090e+01	1.607991e+02	8.407960e-01	8.039955e-01	8.039955e-01	4
109	109	48	167	3.920090e+01	1.607991e+02	7.767442e-01	8.039955e-01	8.039955e-01	4
110	110	26	195	3.920090e+01	1.607991e+02	8.823529e-01	8.039955e-01	8.039955e-01	4
111	111	42	148	3.920090e+01	1.607991e+02	7.789474e-01	8.039955e-01	8.039955e-01	4
112	112	35	137	3.920090e+01	1.607991e+02	7.965116e-01	8.039955e-01	8.039955e-01	4
113	113	46	156	3.920090e+01	1.607991e+02	7.722772e-01	8.039955e-01	8.039955e-01	4
114	114	54	174	3.920090e+01	1.607991e+02	7.631579e-01	8.039955e-01	8.039955e-01	4
115	115	35	159	3.920090e+01	1.607991e+02	8.195876e-01	8.039955e-01	8.039955e-01	4
116	116	43	167	3.920090e+01	1.607991e+02	7.952381e-01	8.039955e-01	8.039955e-01	4
117	117	36	177	3.920090e+01	1.607991e+02	8.309859e-01	8.039955e-01	8.039955e-01	4
118	118	36	159	3.920090e+01	1.607991e+02	8.153846e-01	8.039955e-01	8.039955e-01	4
119	119	41	159	3.920090e+01	1.607991e+02	7.950000e-01	8.039955e-01	8.039955e-01	4
120	120	38	162	3.920090e+01	1.607991e+02	8.100000e-01	8.039955e-01	8.039955e-01	4
121	121	34	169	3.920090e+01	1.607991e+02	8.325123e-01	8.039955e-01	8.039955e-01	4
122	122	42	161	3.920090e+01	1.607991e+02	7.931034e-01	8.039955e-01	8.039955e-01	4
123	123	39	149	3.920090e+01	1.607991e+02	7.925532e-01	8.039955e-01	8.039955e-01	4
124	124	33	136	3.920090e+01	1.607991e+02	8.047337e-01	8.039955e-01	8.039955e-01	4
125	125	44	170	3.920090e+01	1.607991e+02	7.943925e-01	8.039955e-01	8.039955e-01	4
126	126	35	165	3.920090e+01	1.607991e+02	8.250000e-01	8.039955e-01	8.039955e-01	4
127	127	35	162	3.920090e+01	1.607991e+02	8.223350e-01	8.039955e-01	8.039955e-01	4
128	128	34	164	3.920090e+01	1.607991e+02	8.282828e-01	8.039955e-01	8.039955e-01	4
129	129	45	152	3.920090e+01	1.607991e+02	7.715736e-01	8.039955e-01	8.039955e-01	4
130	130	36	142	3.920090e+01	1.607991e+02	7.977528e-01	8.039955e-01	8.039955e-01	4
131	131	38	146	3.920090e+01	1.607991e+02	7.934783e-01	8.039955e-01	8.039955e-01	4
132	132	38	159	3.595117e+01	1.640488e+02	8.071066e-01	8.202441e-01	8.257011e-01	3
133	133	49	150	3.838450e+01	1.616155e+02	7.537688e-01	8.080775e-01	8.039955e-01	4
134	134	48	135	3.920090e+01	1.607991e+02	7.377049e-01	8.039955e-01	8.039955e-01	4
135	135	43	157	3.920090e+01	1.607991e+02	7.850000e-01	8.039955e-01	8.039955e-01	4
136	136	41	151	3.920090e+01	1.607991e+02	7.864583e-01	8.039955e-01	8.039955e-01	4
137	137	47	175	3.920090e+01	1.607991e+02	7.882883e-01	8.039955e-01	8.039955e-01	4
138	138	45	152	3.920090e+01	1.607991e+02	7.715736e-01	8.039955e-01	8.039955e-01	4
139	139	40	160	3.920090e+01	1.607991e+02	8.000000e-01	8.039955e-01	8.039955e-01	4
140	140	40	159	3.920090e+01	1.607991e+02	7.989950e-01	8.039955e-01	8.039955e-01	4
141	141	41	178	3.920090e+01	1.607991e+02	8.127854e-01	8.039955e-01	8.039955e-01	4
142	142	44	172	3.920090e+01	1.607991e+02	7.962963e-01	8.039955e-01	8.039955e-01	4
143	143	39	155	3.920090e+01	1.607991e+02	7.989691e-01	8.039955e-01	8.039955e-01	4
144	144	53	150	3.920090e+01	1.607991e+02	7.389163e-01	8.039955e-01	8.039955e-01	4
145	145	40	149	3.920090e+01	1.607991e+02	7.883598e-01	8.039955e-01	8.039955e-01	4
146	146	48	142	3.920090e+01	1.607991e+02	7.473684e-01	8.039955e-01	8.039955e-01	4
147	147	38	154	3.920090e+01	1.607991e+02	8.020833e-01	8.039955e-01	8.039955e-01	4
148	148	41	150	3.920090e+01	1.607991e+02	7.853403e-01	8.039955e-01	8.039955e-01	4
149	149	46	182	3.920090e+01	1.607991e+02	7.982456e-01	8.039955e-01	8.039955e-01	4
150	150	40	149	3.920090e+01	1.607991e+02	7.883598e-01	8.039955e-01	8.039955e-01	4
151	151	38	171	3.920090e+01	1.607991e+02	8.181818e-01	8.039955e-01	8.039955e-01	4
152	152	32	180	3.920090e+01	1.607991e+02	8.490566e-01	8.039955e-01	8.039955e-01	4
153	153	150	54	1.410021e+02	5.899787e+01	2.647059e-01	2.949893e-01	9.758890e-02	1
154	154	200	25	1.804822e+02	1.951778e+01	1.111111e-01	9.758890e-02	9.758890e-02	1
155	155	176	34	1.804822e+02	1.951778e+01	1.619048e-01	9.758890e-02	9.758890e-02	1
156	156	168	25	1.804822e+02	1.951778e+01	1.295337e-01	9.758890e-02	9.758890e-02	1
157	157	194	18	1.804822e+02	1.951778e+01	8.490566e-02	9.758890e-02	9.758890e-02	1
158	158	179	16	1.804822e+02	1.951778e+01	8.205128e-02	9.758890e-02	9.758890e-02	1
159	159	169	24	1.804822e+02	1.951778e+01	1.243523e-01	9.758890e-02	9.758890e-02	1
160	160	187	21	1.804822e+02	1.951778e+01	1.009615e-01	9.758890e-02	9.758890e-02	1
161	161	184	15	1.804822e+02	1.951778e+01	7.537688e-02	9.758890e-02	9.758890e-02	1
162	162	199	12	1.804822e+02	1.951778e+01	5.687204e-02	9.758890e-02	9.758890e-02	1
163	163	201	26	1.804822e+02	1.951778e+01	1.145374e-01	9.758890e-02	9.758890e-02	1
164	164	164	17	1.804822e+02	1.951778e+01	9.392265e-02	9.758890e-02	9.758890e-02	1
165	165	183	24	1.804822e+02	1.951778e+01	1.159420e-01	9.758890e-02	9.758890e-02	1
166	166	191	20	1.804822e+02	1.951778e+01	9.478673e-02	9.758890e-02	9.758890e-02	1
167	167	153	18	1.804822e+02	1.951778e+01	1.052632e-01	9.758890e-02	9.758890e-02	1
168	168	181	14	1.804822e+02	1.951778e+01	7.179487e-02	9.758890e-02	9.758890e-02	1
169	169	174	21	1.804822e+02	1.951778e+01	1.076923e-01	9.758890e-02	9.758890e-02	1
170	170	197	30	1.804822e+02	1.951778e+01	1.321586e-01	9.758890e-02	9.758890e-02	1
171	171	194	22	1.804822e+02	1.951778e+01	1.018519e-01	9.758890e-02	9.758890e-02	1
172	172	188	25	1.804822e+02	1.951778e+01	1.173709e-01	9.758890e-02	9.758890e-02	1
173	173	202	26	1.804822e+02	1.951778e+01	1.140351e-01	9.758890e-02	9.758890e-02	1
174	174	168	22	1.804822e+02	1.951778e+01	1.157895e-01	9.758890e-02	9.758890e-02	1
175	175	180	21	1.804822e+02	1.951778e+01	1.044776e-01	9.758890e-02	9.758890e-02	1
176	176	175	13	1.804822e+02	1.951778e+01	6.914894e-02	9.758890e-02	9.758890e-02	1
177	177	179	14	1.804822e+02	1.951778e+01	7.253886e-02	9.758890e-02	9.758890e-02	1
178	178	171	22	1.804822e+02	1.951778e+01	1.139896e-01	9.758890e-02	9.758890e-02	1
179	179	174	16	1.804822e+02	1.951778e+01	8.421053e-02	9.758890e-02	9.758890e-02	1
180	180	198	18	1.804822e+02	1.951778e+01	8.333333e-02	9.758890e-02	9.758890e-02	1
181	181	165	21	1.804822e+02	1.951778e+01	1.129032e-01	9.758890e-02	9.758890e-02	1
182	182	188	18	1.804822e+02	1.951778e+01	8.737864e-02	9.758890e-02	9.758890e-02	1
183	183	176	18	1.804822e+02	1.951778e+01	9.278351e-02	9.758890e-02	9.758890e-02	1
184	184	194	18	1.804822e+02	1.951778e+01	8.490566e-02	9.758890e-02	9.758890e-02	1
185	185	170	18	1.804822e+02	1.951778e+01	9.574468e-02	9.758890e-02	9.758890e-02	1
186	186	183	21	1.804822e+02	1.951778e+01	1.029412e-01	9.758890e-02	9.758890e-02	1
187	187	175	17	1.804822e+02	1.951778e+01	8.854167e-02	9.758890e-02	9.758890e-02	1
188	188	176	16	1.804822e+02	1.951778e+01	8.333333e-02	9.758890e-02	9.758890e-02	1
189	189	174	23	1.804822e+02	1.951778e+01	1.167513e-01	9.758890e-02	9.758890e-02	1
190	190	205	16	1.804822e+02	1.951778e+01	7.239819e-02	9.758890e-02	9.758890e-02	1
191	191	186	20	1.804822e+02	1.951778e+01	9.708738e-02	9.758890e-02	9.758890e-02	1
192	192	175	14	1.804822e+02	1.951778e+01	7.407407e-02	9.758890e-02	9.758890e-02	1
193	193	194	27	1.804822e+02	1.951778e+01	1.221719e-01	9.758890e-02	9.758890e-02	1
194	194	191	25	1.804822e+02	1.951778e+01	1.157407e-01	9.758890e-02	9.758890e-02	1
195	195	178	19	1.804822e+02	1.951778e+01	9.644670e-02	9.758890e-02	9.758890e-02	1
196	196	192	15	1.804822e+02	1.951778e+01	7.246377e-02	9.758890e-02	9.758890e-02	1
197	197	173	15	1.804822e+02	1.951778e+01	7.978723e-02	9.758890e-02	9.758890e-02	1
198	198	187	18	1.804822e+02	1.951778e+01	8.780488e-02	9.758890e-02	9.758890e-02	1
199	199	71	132	7.218353e+01	1.278165e+02	6.502463e-01	6.390823e-01	8.039955e-01	4
200	200	26	142	3.920090e+01	1.607991e+02	8.452381e-01	8.039955e-01	8.039955e-01	4
