# Supplementary material for: Cochaperones convey the energy of ATP hydrolysis for directional action of Hsp90
Source: Nat Commun. 2024 Jan 17;15:569. doi: 10.1038/s41467-024-44847-6 (PMC10794413; doi:10.1038/s41467-024-44847-6)
Supplement: Supplementary file 6 — Source Data [file 41467_2024_44847_MOESM6_ESM.zip › SourceData_Simulations/1_Simulations_0kT/sim_0kT_mol57of200.txt]

coordinates	114.21	62.11	242.21	62.11
time(s)	frame	Idon(a.u.)	Iacc(a.u.)	Idon ideal(a.u.)	Iacc ideal(a.u.)	FRET	FRET ideal (blurr)	FRET ideal	state sequence
1	1	195	11	1.877668e+02	1.223324e+01	5.339806e-02	6.116622e-02	6.116622e-02	1
2	2	181	11	1.877668e+02	1.223324e+01	5.729167e-02	6.116622e-02	6.116622e-02	1
3	3	200	12	1.877668e+02	1.223324e+01	5.660377e-02	6.116622e-02	6.116622e-02	1
4	4	194	6	1.877668e+02	1.223324e+01	3.000000e-02	6.116622e-02	6.116622e-02	1
5	5	197	15	1.879223e+02	1.207773e+01	7.075472e-02	6.038865e-02	6.016689e-02	2
6	6	207	12	1.879666e+02	1.203338e+01	5.479452e-02	6.016689e-02	6.016689e-02	2
7	7	130	56	1.461034e+02	5.389656e+01	3.010753e-01	2.694828e-01	6.016689e-02	2
8	8	191	13	1.879666e+02	1.203338e+01	6.372549e-02	6.016689e-02	6.016689e-02	2
9	9	207	10	1.879666e+02	1.203338e+01	4.608295e-02	6.016689e-02	6.016689e-02	2
10	10	189	12	1.879666e+02	1.203338e+01	5.970149e-02	6.016689e-02	6.016689e-02	2
11	11	172	14	1.879666e+02	1.203338e+01	7.526882e-02	6.016689e-02	6.016689e-02	2
12	12	173	7	1.879666e+02	1.203338e+01	3.888889e-02	6.016689e-02	6.016689e-02	2
13	13	197	9	1.879666e+02	1.203338e+01	4.368932e-02	6.016689e-02	6.016689e-02	2
14	14	192	9	1.879666e+02	1.203338e+01	4.477612e-02	6.016689e-02	6.016689e-02	2
15	15	182	11	1.879666e+02	1.203338e+01	5.699482e-02	6.016689e-02	6.016689e-02	2
16	16	164	15	1.879666e+02	1.203338e+01	8.379888e-02	6.016689e-02	6.016689e-02	2
17	17	173	26	1.766982e+02	2.330181e+01	1.306533e-01	1.165090e-01	6.016689e-02	2
18	18	49	138	5.897203e+01	1.410280e+02	7.379679e-01	7.051399e-01	7.051399e-01	3
19	19	47	155	5.897203e+01	1.410280e+02	7.673267e-01	7.051399e-01	7.051399e-01	3
20	20	56	136	5.897203e+01	1.410280e+02	7.083333e-01	7.051399e-01	7.051399e-01	3
21	21	56	153	5.897203e+01	1.410280e+02	7.320574e-01	7.051399e-01	7.051399e-01	3
22	22	58	147	5.897203e+01	1.410280e+02	7.170732e-01	7.051399e-01	7.051399e-01	3
23	23	55	157	5.897203e+01	1.410280e+02	7.405660e-01	7.051399e-01	7.051399e-01	3
24	24	30	155	4.029784e+01	1.597022e+02	8.378378e-01	7.985108e-01	8.337602e-01	4
25	25	34	168	3.324796e+01	1.667520e+02	8.316832e-01	8.337602e-01	8.337602e-01	4
26	26	29	180	3.324796e+01	1.667520e+02	8.612440e-01	8.337602e-01	8.337602e-01	4
27	27	42	180	3.324796e+01	1.667520e+02	8.108108e-01	8.337602e-01	8.337602e-01	4
28	28	31	185	3.324796e+01	1.667520e+02	8.564815e-01	8.337602e-01	8.337602e-01	4
29	29	37	157	3.324796e+01	1.667520e+02	8.092784e-01	8.337602e-01	8.337602e-01	4
30	30	31	153	3.324796e+01	1.667520e+02	8.315217e-01	8.337602e-01	8.337602e-01	4
31	31	33	148	3.324796e+01	1.667520e+02	8.176796e-01	8.337602e-01	8.337602e-01	4
32	32	42	166	3.324796e+01	1.667520e+02	7.980769e-01	8.337602e-01	8.337602e-01	4
33	33	36	161	3.324796e+01	1.667520e+02	8.172589e-01	8.337602e-01	8.337602e-01	4
34	34	36	184	3.324796e+01	1.667520e+02	8.363636e-01	8.337602e-01	8.337602e-01	4
35	35	35	162	3.324796e+01	1.667520e+02	8.223350e-01	8.337602e-01	8.337602e-01	4
36	36	32	214	3.324796e+01	1.667520e+02	8.699187e-01	8.337602e-01	8.337602e-01	4
37	37	31	182	3.324796e+01	1.667520e+02	8.544601e-01	8.337602e-01	8.337602e-01	4
38	38	36	172	3.324796e+01	1.667520e+02	8.269231e-01	8.337602e-01	8.337602e-01	4
39	39	33	166	3.324796e+01	1.667520e+02	8.341709e-01	8.337602e-01	8.337602e-01	4
40	40	30	191	3.324796e+01	1.667520e+02	8.642534e-01	8.337602e-01	8.337602e-01	4
41	41	28	150	3.324796e+01	1.667520e+02	8.426966e-01	8.337602e-01	8.337602e-01	4
42	42	23	150	3.324796e+01	1.667520e+02	8.670520e-01	8.337602e-01	8.337602e-01	4
43	43	27	162	3.324796e+01	1.667520e+02	8.571429e-01	8.337602e-01	8.337602e-01	4
44	44	33	174	3.324796e+01	1.667520e+02	8.405797e-01	8.337602e-01	8.337602e-01	4
45	45	29	172	3.324796e+01	1.667520e+02	8.557214e-01	8.337602e-01	8.337602e-01	4
46	46	34	185	3.324796e+01	1.667520e+02	8.447489e-01	8.337602e-01	8.337602e-01	4
47	47	43	175	3.324796e+01	1.667520e+02	8.027523e-01	8.337602e-01	8.337602e-01	4
48	48	50	133	5.751771e+01	1.424823e+02	7.267760e-01	7.124114e-01	7.051399e-01	3
49	49	103	101	1.100038e+02	8.999623e+01	4.950980e-01	4.499811e-01	7.051399e-01	3
50	50	201	15	1.879666e+02	1.203338e+01	6.944444e-02	6.016689e-02	6.016689e-02	2
51	51	195	9	1.879666e+02	1.203338e+01	4.411765e-02	6.016689e-02	6.016689e-02	2
52	52	181	18	1.879666e+02	1.203338e+01	9.045226e-02	6.016689e-02	6.016689e-02	2
53	53	75	135	7.153875e+01	1.284612e+02	6.428571e-01	6.423062e-01	7.051399e-01	3
54	54	60	155	5.275824e+01	1.472418e+02	7.209302e-01	7.362088e-01	7.051399e-01	3
55	55	30	165	3.324796e+01	1.667520e+02	8.461538e-01	8.337602e-01	8.337602e-01	4
56	56	31	176	3.324796e+01	1.667520e+02	8.502415e-01	8.337602e-01	8.337602e-01	4
57	57	36	151	3.324796e+01	1.667520e+02	8.074866e-01	8.337602e-01	8.337602e-01	4
58	58	22	159	3.324796e+01	1.667520e+02	8.784530e-01	8.337602e-01	8.337602e-01	4
59	59	38	177	3.324796e+01	1.667520e+02	8.232558e-01	8.337602e-01	8.337602e-01	4
60	60	29	179	3.324796e+01	1.667520e+02	8.605769e-01	8.337602e-01	8.337602e-01	4
61	61	32	151	3.324796e+01	1.667520e+02	8.251366e-01	8.337602e-01	8.337602e-01	4
62	62	33	164	3.324796e+01	1.667520e+02	8.324873e-01	8.337602e-01	8.337602e-01	4
63	63	32	182	3.324796e+01	1.667520e+02	8.504673e-01	8.337602e-01	8.337602e-01	4
64	64	33	167	3.324796e+01	1.667520e+02	8.350000e-01	8.337602e-01	8.337602e-01	4
65	65	29	156	3.324796e+01	1.667520e+02	8.432432e-01	8.337602e-01	8.337602e-01	4
66	66	42	135	3.324796e+01	1.667520e+02	7.627119e-01	8.337602e-01	8.337602e-01	4
67	67	19	159	3.324796e+01	1.667520e+02	8.932584e-01	8.337602e-01	8.337602e-01	4
68	68	33	200	3.324796e+01	1.667520e+02	8.583691e-01	8.337602e-01	8.337602e-01	4
69	69	37	163	3.324796e+01	1.667520e+02	8.150000e-01	8.337602e-01	8.337602e-01	4
70	70	35	153	3.324796e+01	1.667520e+02	8.138298e-01	8.337602e-01	8.337602e-01	4
71	71	29	166	3.324796e+01	1.667520e+02	8.512821e-01	8.337602e-01	8.337602e-01	4
72	72	41	171	3.324796e+01	1.667520e+02	8.066038e-01	8.337602e-01	8.337602e-01	4
73	73	19	184	3.324796e+01	1.667520e+02	9.064039e-01	8.337602e-01	8.337602e-01	4
74	74	32	182	3.324796e+01	1.667520e+02	8.504673e-01	8.337602e-01	8.337602e-01	4
75	75	38	153	3.324796e+01	1.667520e+02	8.010471e-01	8.337602e-01	8.337602e-01	4
76	76	31	166	3.324796e+01	1.667520e+02	8.426396e-01	8.337602e-01	8.337602e-01	4
77	77	24	182	3.324796e+01	1.667520e+02	8.834951e-01	8.337602e-01	8.337602e-01	4
78	78	34	172	3.324796e+01	1.667520e+02	8.349515e-01	8.337602e-01	8.337602e-01	4
79	79	33	150	3.324796e+01	1.667520e+02	8.196721e-01	8.337602e-01	8.337602e-01	4
80	80	35	169	3.324796e+01	1.667520e+02	8.284314e-01	8.337602e-01	8.337602e-01	4
81	81	36	164	3.324796e+01	1.667520e+02	8.200000e-01	8.337602e-01	8.337602e-01	4
82	82	26	150	3.324796e+01	1.667520e+02	8.522727e-01	8.337602e-01	8.337602e-01	4
83	83	37	154	3.324796e+01	1.667520e+02	8.062827e-01	8.337602e-01	8.337602e-01	4
84	84	36	157	3.324796e+01	1.667520e+02	8.134715e-01	8.337602e-01	8.337602e-01	4
85	85	34	159	3.324796e+01	1.667520e+02	8.238342e-01	8.337602e-01	8.337602e-01	4
86	86	32	175	3.324796e+01	1.667520e+02	8.454106e-01	8.337602e-01	8.337602e-01	4
87	87	31	150	3.324796e+01	1.667520e+02	8.287293e-01	8.337602e-01	8.337602e-01	4
88	88	36	140	3.324796e+01	1.667520e+02	7.954545e-01	8.337602e-01	8.337602e-01	4
89	89	34	182	3.324796e+01	1.667520e+02	8.425926e-01	8.337602e-01	8.337602e-01	4
90	90	35	164	3.324796e+01	1.667520e+02	8.241206e-01	8.337602e-01	8.337602e-01	4
91	91	35	178	3.436197e+01	1.656380e+02	8.356808e-01	8.281902e-01	8.337602e-01	4
92	92	170	9	1.877668e+02	1.223324e+01	5.027933e-02	6.116622e-02	6.116622e-02	1
93	93	209	10	1.877668e+02	1.223324e+01	4.566210e-02	6.116622e-02	6.116622e-02	1
94	94	171	11	1.877668e+02	1.223324e+01	6.043956e-02	6.116622e-02	6.116622e-02	1
95	95	180	9	1.877668e+02	1.223324e+01	4.761905e-02	6.116622e-02	6.116622e-02	1
96	96	167	13	1.877668e+02	1.223324e+01	7.222222e-02	6.116622e-02	6.116622e-02	1
97	97	192	12	1.877668e+02	1.223324e+01	5.882353e-02	6.116622e-02	6.116622e-02	1
98	98	199	15	1.877668e+02	1.223324e+01	7.009346e-02	6.116622e-02	6.116622e-02	1
99	99	197	16	1.877668e+02	1.223324e+01	7.511737e-02	6.116622e-02	6.116622e-02	1
100	100	169	12	1.877828e+02	1.221718e+01	6.629834e-02	6.108590e-02	6.116622e-02	1
101	101	78	124	7.188556e+01	1.281144e+02	6.138614e-01	6.405722e-01	7.051399e-01	3
102	102	69	146	5.897203e+01	1.410280e+02	6.790698e-01	7.051399e-01	7.051399e-01	3
103	103	69	126	5.897203e+01	1.410280e+02	6.461538e-01	7.051399e-01	7.051399e-01	3
104	104	157	25	1.731595e+02	2.684052e+01	1.373626e-01	1.342026e-01	6.016689e-02	2
105	105	168	10	1.879666e+02	1.203338e+01	5.617978e-02	6.016689e-02	6.016689e-02	2
106	106	84	130	8.021313e+01	1.197869e+02	6.074766e-01	5.989344e-01	7.051399e-01	3
107	107	174	37	1.575067e+02	4.249333e+01	1.753555e-01	2.124666e-01	6.016689e-02	2
108	108	189	7	1.878505e+02	1.214948e+01	3.571429e-02	6.074738e-02	6.116622e-02	1
109	109	177	12	1.877668e+02	1.223324e+01	6.349206e-02	6.116622e-02	6.116622e-02	1
110	110	199	12	1.877668e+02	1.223324e+01	5.687204e-02	6.116622e-02	6.116622e-02	1
111	111	212	11	1.877668e+02	1.223324e+01	4.932735e-02	6.116622e-02	6.116622e-02	1
112	112	184	12	1.877668e+02	1.223324e+01	6.122449e-02	6.116622e-02	6.116622e-02	1
113	113	187	11	1.877668e+02	1.223324e+01	5.555556e-02	6.116622e-02	6.116622e-02	1
114	114	213	12	1.877668e+02	1.223324e+01	5.333333e-02	6.116622e-02	6.116622e-02	1
115	115	193	11	1.877668e+02	1.223324e+01	5.392157e-02	6.116622e-02	6.116622e-02	1
116	116	183	13	1.877668e+02	1.223324e+01	6.632653e-02	6.116622e-02	6.116622e-02	1
117	117	194	13	1.877668e+02	1.223324e+01	6.280193e-02	6.116622e-02	6.116622e-02	1
118	118	210	12	1.877668e+02	1.223324e+01	5.405405e-02	6.116622e-02	6.116622e-02	1
119	119	204	15	1.877668e+02	1.223324e+01	6.849315e-02	6.116622e-02	6.116622e-02	1
120	120	201	17	1.877668e+02	1.223324e+01	7.798165e-02	6.116622e-02	6.116622e-02	1
121	121	199	12	1.877668e+02	1.223324e+01	5.687204e-02	6.116622e-02	6.116622e-02	1
122	122	203	9	1.877668e+02	1.223324e+01	4.245283e-02	6.116622e-02	6.116622e-02	1
123	123	171	9	1.877668e+02	1.223324e+01	5.000000e-02	6.116622e-02	6.116622e-02	1
124	124	192	14	1.877668e+02	1.223324e+01	6.796117e-02	6.116622e-02	6.116622e-02	1
125	125	190	8	1.877668e+02	1.223324e+01	4.040404e-02	6.116622e-02	6.116622e-02	1
126	126	165	10	1.877668e+02	1.223324e+01	5.714286e-02	6.116622e-02	6.116622e-02	1
127	127	206	9	1.877668e+02	1.223324e+01	4.186047e-02	6.116622e-02	6.116622e-02	1
128	128	203	18	1.877668e+02	1.223324e+01	8.144796e-02	6.116622e-02	6.116622e-02	1
129	129	185	12	1.877668e+02	1.223324e+01	6.091371e-02	6.116622e-02	6.116622e-02	1
130	130	191	10	1.877668e+02	1.223324e+01	4.975124e-02	6.116622e-02	6.116622e-02	1
131	131	113	75	1.251480e+02	7.485202e+01	3.989362e-01	3.742601e-01	7.051399e-01	3
132	132	54	168	4.134312e+01	1.586569e+02	7.567568e-01	7.932844e-01	8.337602e-01	4
133	133	45	182	3.324796e+01	1.667520e+02	8.017621e-01	8.337602e-01	8.337602e-01	4
134	134	33	197	3.324796e+01	1.667520e+02	8.565217e-01	8.337602e-01	8.337602e-01	4
135	135	30	158	3.324796e+01	1.667520e+02	8.404255e-01	8.337602e-01	8.337602e-01	4
136	136	34	175	3.324796e+01	1.667520e+02	8.373206e-01	8.337602e-01	8.337602e-01	4
137	137	28	155	3.324796e+01	1.667520e+02	8.469945e-01	8.337602e-01	8.337602e-01	4
138	138	26	173	3.324796e+01	1.667520e+02	8.693467e-01	8.337602e-01	8.337602e-01	4
139	139	32	169	3.324796e+01	1.667520e+02	8.407960e-01	8.337602e-01	8.337602e-01	4
140	140	40	167	3.324796e+01	1.667520e+02	8.067633e-01	8.337602e-01	8.337602e-01	4
141	141	31	165	3.324796e+01	1.667520e+02	8.418367e-01	8.337602e-01	8.337602e-01	4
142	142	33	179	3.324796e+01	1.667520e+02	8.443396e-01	8.337602e-01	8.337602e-01	4
143	143	30	155	3.324796e+01	1.667520e+02	8.378378e-01	8.337602e-01	8.337602e-01	4
144	144	26	176	3.324796e+01	1.667520e+02	8.712871e-01	8.337602e-01	8.337602e-01	4
145	145	30	167	3.324796e+01	1.667520e+02	8.477157e-01	8.337602e-01	8.337602e-01	4
146	146	28	172	3.324796e+01	1.667520e+02	8.600000e-01	8.337602e-01	8.337602e-01	4
147	147	33	165	3.324796e+01	1.667520e+02	8.333333e-01	8.337602e-01	8.337602e-01	4
148	148	36	174	3.324796e+01	1.667520e+02	8.285714e-01	8.337602e-01	8.337602e-01	4
149	149	30	154	3.324796e+01	1.667520e+02	8.369565e-01	8.337602e-01	8.337602e-01	4
150	150	35	170	3.324796e+01	1.667520e+02	8.292683e-01	8.337602e-01	8.337602e-01	4
151	151	36	168	3.324796e+01	1.667520e+02	8.235294e-01	8.337602e-01	8.337602e-01	4
152	152	42	172	3.324796e+01	1.667520e+02	8.037383e-01	8.337602e-01	8.337602e-01	4
153	153	27	188	3.324796e+01	1.667520e+02	8.744186e-01	8.337602e-01	8.337602e-01	4
154	154	48	167	3.324796e+01	1.667520e+02	7.767442e-01	8.337602e-01	8.337602e-01	4
155	155	35	156	3.324796e+01	1.667520e+02	8.167539e-01	8.337602e-01	8.337602e-01	4
156	156	25	178	3.324796e+01	1.667520e+02	8.768473e-01	8.337602e-01	8.337602e-01	4
157	157	38	185	3.324796e+01	1.667520e+02	8.295964e-01	8.337602e-01	8.337602e-01	4
158	158	33	167	3.324796e+01	1.667520e+02	8.350000e-01	8.337602e-01	8.337602e-01	4
159	159	29	172	3.324796e+01	1.667520e+02	8.557214e-01	8.337602e-01	8.337602e-01	4
160	160	41	168	3.324796e+01	1.667520e+02	8.038278e-01	8.337602e-01	8.337602e-01	4
161	161	26	177	3.324796e+01	1.667520e+02	8.719212e-01	8.337602e-01	8.337602e-01	4
162	162	35	162	3.324796e+01	1.667520e+02	8.223350e-01	8.337602e-01	8.337602e-01	4
163	163	38	174	3.324796e+01	1.667520e+02	8.207547e-01	8.337602e-01	8.337602e-01	4
164	164	14	157	3.324796e+01	1.667520e+02	9.181287e-01	8.337602e-01	8.337602e-01	4
165	165	32	179	3.324796e+01	1.667520e+02	8.483412e-01	8.337602e-01	8.337602e-01	4
166	166	34	157	3.324796e+01	1.667520e+02	8.219895e-01	8.337602e-01	8.337602e-01	4
167	167	28	176	3.324796e+01	1.667520e+02	8.627451e-01	8.337602e-01	8.337602e-01	4
168	168	32	164	3.324796e+01	1.667520e+02	8.367347e-01	8.337602e-01	8.337602e-01	4
169	169	31	155	3.324796e+01	1.667520e+02	8.333333e-01	8.337602e-01	8.337602e-01	4
170	170	29	142	3.324796e+01	1.667520e+02	8.304094e-01	8.337602e-01	8.337602e-01	4
171	171	33	141	3.324796e+01	1.667520e+02	8.103448e-01	8.337602e-01	8.337602e-01	4
172	172	44	178	3.324796e+01	1.667520e+02	8.018018e-01	8.337602e-01	8.337602e-01	4
173	173	22	159	3.324796e+01	1.667520e+02	8.784530e-01	8.337602e-01	8.337602e-01	4
174	174	33	166	3.324796e+01	1.667520e+02	8.341709e-01	8.337602e-01	8.337602e-01	4
175	175	36	169	3.324796e+01	1.667520e+02	8.243902e-01	8.337602e-01	8.337602e-01	4
176	176	31	163	3.324796e+01	1.667520e+02	8.402062e-01	8.337602e-01	8.337602e-01	4
177	177	32	161	3.324796e+01	1.667520e+02	8.341969e-01	8.337602e-01	8.337602e-01	4
178	178	34	171	3.324796e+01	1.667520e+02	8.341463e-01	8.337602e-01	8.337602e-01	4
179	179	29	166	3.324796e+01	1.667520e+02	8.512821e-01	8.337602e-01	8.337602e-01	4
180	180	33	156	3.324796e+01	1.667520e+02	8.253968e-01	8.337602e-01	8.337602e-01	4
181	181	42	173	3.324796e+01	1.667520e+02	8.046512e-01	8.337602e-01	8.337602e-01	4
182	182	35	143	3.324796e+01	1.667520e+02	8.033708e-01	8.337602e-01	8.337602e-01	4
183	183	29	155	3.324796e+01	1.667520e+02	8.423913e-01	8.337602e-01	8.337602e-01	4
184	184	35	182	3.324796e+01	1.667520e+02	8.387097e-01	8.337602e-01	8.337602e-01	4
185	185	22	171	3.324796e+01	1.667520e+02	8.860104e-01	8.337602e-01	8.337602e-01	4
186	186	36	172	3.324796e+01	1.667520e+02	8.269231e-01	8.337602e-01	8.337602e-01	4
187	187	36	188	3.324796e+01	1.667520e+02	8.392857e-01	8.337602e-01	8.337602e-01	4
188	188	31	178	3.324796e+01	1.667520e+02	8.516746e-01	8.337602e-01	8.337602e-01	4
189	189	24	161	3.324796e+01	1.667520e+02	8.702703e-01	8.337602e-01	8.337602e-01	4
190	190	29	168	3.324796e+01	1.667520e+02	8.527919e-01	8.337602e-01	8.337602e-01	4
191	191	37	166	3.324796e+01	1.667520e+02	8.177340e-01	8.337602e-01	8.337602e-01	4
192	192	26	171	3.324796e+01	1.667520e+02	8.680203e-01	8.337602e-01	8.337602e-01	4
193	193	30	154	3.324796e+01	1.667520e+02	8.369565e-01	8.337602e-01	8.337602e-01	4
194	194	34	176	3.324796e+01	1.667520e+02	8.380952e-01	8.337602e-01	8.337602e-01	4
195	195	25	160	3.324796e+01	1.667520e+02	8.648649e-01	8.337602e-01	8.337602e-01	4
196	196	32	165	3.324796e+01	1.667520e+02	8.375635e-01	8.337602e-01	8.337602e-01	4
197	197	34	132	3.324796e+01	1.667520e+02	7.951807e-01	8.337602e-01	8.337602e-01	4
198	198	38	150	3.324796e+01	1.667520e+02	7.978723e-01	8.337602e-01	8.337602e-01	4
199	199	43	166	3.324796e+01	1.667520e+02	7.942584e-01	8.337602e-01	8.337602e-01	4
200	200	29	165	3.324796e+01	1.667520e+02	8.505155e-01	8.337602e-01	8.337602e-01	4
