# Supplementary material for: Cochaperones convey the energy of ATP hydrolysis for directional action of Hsp90
Source: Nat Commun. 2024 Jan 17;15:569. doi: 10.1038/s41467-024-44847-6 (PMC10794413; doi:10.1038/s41467-024-44847-6)
Supplement: Supplementary file 6 — Source Data [file 41467_2024_44847_MOESM6_ESM.zip › SourceData_Simulations/1_Simulations_0kT/sim_0kT_mol58of200.txt]

coordinates	75.86	41.70	203.86	41.70
time(s)	frame	Idon(a.u.)	Iacc(a.u.)	Idon ideal(a.u.)	Iacc ideal(a.u.)	FRET	FRET ideal (blurr)	FRET ideal	state sequence
1	1	37	153	3.644136e+01	1.635586e+02	8.052632e-01	8.177932e-01	8.177932e-01	4
2	2	42	148	3.644136e+01	1.635586e+02	7.789474e-01	8.177932e-01	8.177932e-01	4
3	3	42	158	3.644136e+01	1.635586e+02	7.900000e-01	8.177932e-01	8.177932e-01	4
4	4	29	152	3.644136e+01	1.635586e+02	8.397790e-01	8.177932e-01	8.177932e-01	4
5	5	45	168	3.644136e+01	1.635586e+02	7.887324e-01	8.177932e-01	8.177932e-01	4
6	6	51	158	3.644136e+01	1.635586e+02	7.559809e-01	8.177932e-01	8.177932e-01	4
7	7	33	185	3.644136e+01	1.635586e+02	8.486239e-01	8.177932e-01	8.177932e-01	4
8	8	29	166	3.644136e+01	1.635586e+02	8.512821e-01	8.177932e-01	8.177932e-01	4
9	9	41	164	3.644136e+01	1.635586e+02	8.000000e-01	8.177932e-01	8.177932e-01	4
10	10	35	163	3.644136e+01	1.635586e+02	8.232323e-01	8.177932e-01	8.177932e-01	4
11	11	39	163	3.644136e+01	1.635586e+02	8.069307e-01	8.177932e-01	8.177932e-01	4
12	12	28	142	3.644136e+01	1.635586e+02	8.352941e-01	8.177932e-01	8.177932e-01	4
13	13	43	178	3.644136e+01	1.635586e+02	8.054299e-01	8.177932e-01	8.177932e-01	4
14	14	31	205	3.644136e+01	1.635586e+02	8.686441e-01	8.177932e-01	8.177932e-01	4
15	15	42	137	3.644136e+01	1.635586e+02	7.653631e-01	8.177932e-01	8.177932e-01	4
16	16	39	169	3.644136e+01	1.635586e+02	8.125000e-01	8.177932e-01	8.177932e-01	4
17	17	34	156	3.644136e+01	1.635586e+02	8.210526e-01	8.177932e-01	8.177932e-01	4
18	18	35	171	3.644136e+01	1.635586e+02	8.300971e-01	8.177932e-01	8.177932e-01	4
19	19	37	172	3.644136e+01	1.635586e+02	8.229665e-01	8.177932e-01	8.177932e-01	4
20	20	43	185	3.644136e+01	1.635586e+02	8.114035e-01	8.177932e-01	8.177932e-01	4
21	21	44	155	3.644136e+01	1.635586e+02	7.788945e-01	8.177932e-01	8.177932e-01	4
22	22	36	163	3.644136e+01	1.635586e+02	8.190955e-01	8.177932e-01	8.177932e-01	4
23	23	23	142	3.644136e+01	1.635586e+02	8.606061e-01	8.177932e-01	8.177932e-01	4
24	24	35	159	3.644136e+01	1.635586e+02	8.195876e-01	8.177932e-01	8.177932e-01	4
25	25	39	165	3.644136e+01	1.635586e+02	8.088235e-01	8.177932e-01	8.177932e-01	4
26	26	31	177	3.644136e+01	1.635586e+02	8.509615e-01	8.177932e-01	8.177932e-01	4
27	27	28	175	3.644136e+01	1.635586e+02	8.620690e-01	8.177932e-01	8.177932e-01	4
28	28	43	165	3.644136e+01	1.635586e+02	7.932692e-01	8.177932e-01	8.177932e-01	4
29	29	42	147	3.644136e+01	1.635586e+02	7.777778e-01	8.177932e-01	8.177932e-01	4
30	30	38	178	3.644136e+01	1.635586e+02	8.240741e-01	8.177932e-01	8.177932e-01	4
31	31	36	185	3.644136e+01	1.635586e+02	8.371041e-01	8.177932e-01	8.177932e-01	4
32	32	45	180	3.644136e+01	1.635586e+02	8.000000e-01	8.177932e-01	8.177932e-01	4
33	33	45	145	3.644136e+01	1.635586e+02	7.631579e-01	8.177932e-01	8.177932e-01	4
34	34	41	180	3.644136e+01	1.635586e+02	8.144796e-01	8.177932e-01	8.177932e-01	4
35	35	32	159	3.644136e+01	1.635586e+02	8.324607e-01	8.177932e-01	8.177932e-01	4
36	36	40	163	3.644136e+01	1.635586e+02	8.029557e-01	8.177932e-01	8.177932e-01	4
37	37	48	152	3.644136e+01	1.635586e+02	7.600000e-01	8.177932e-01	8.177932e-01	4
38	38	38	173	3.644136e+01	1.635586e+02	8.199052e-01	8.177932e-01	8.177932e-01	4
39	39	35	166	3.644136e+01	1.635586e+02	8.258706e-01	8.177932e-01	8.177932e-01	4
40	40	27	165	3.644136e+01	1.635586e+02	8.593750e-01	8.177932e-01	8.177932e-01	4
41	41	37	167	3.644136e+01	1.635586e+02	8.186275e-01	8.177932e-01	8.177932e-01	4
42	42	47	151	3.644136e+01	1.635586e+02	7.626263e-01	8.177932e-01	8.177932e-01	4
43	43	32	156	3.644136e+01	1.635586e+02	8.297872e-01	8.177932e-01	8.177932e-01	4
44	44	44	165	3.644136e+01	1.635586e+02	7.894737e-01	8.177932e-01	8.177932e-01	4
45	45	36	190	3.644136e+01	1.635586e+02	8.407080e-01	8.177932e-01	8.177932e-01	4
46	46	39	159	3.644136e+01	1.635586e+02	8.030303e-01	8.177932e-01	8.177932e-01	4
47	47	42	167	3.644136e+01	1.635586e+02	7.990431e-01	8.177932e-01	8.177932e-01	4
48	48	34	154	3.644136e+01	1.635586e+02	8.191489e-01	8.177932e-01	8.177932e-01	4
49	49	37	155	3.644136e+01	1.635586e+02	8.072917e-01	8.177932e-01	8.177932e-01	4
50	50	38	160	3.644136e+01	1.635586e+02	8.080808e-01	8.177932e-01	8.177932e-01	4
51	51	34	178	3.644136e+01	1.635586e+02	8.396226e-01	8.177932e-01	8.177932e-01	4
52	52	30	159	3.644136e+01	1.635586e+02	8.412698e-01	8.177932e-01	8.177932e-01	4
53	53	39	161	3.644136e+01	1.635586e+02	8.050000e-01	8.177932e-01	8.177932e-01	4
54	54	40	154	3.644136e+01	1.635586e+02	7.938144e-01	8.177932e-01	8.177932e-01	4
55	55	42	173	3.644136e+01	1.635586e+02	8.046512e-01	8.177932e-01	8.177932e-01	4
56	56	35	144	3.644136e+01	1.635586e+02	8.044693e-01	8.177932e-01	8.177932e-01	4
57	57	33	163	3.644136e+01	1.635586e+02	8.316327e-01	8.177932e-01	8.177932e-01	4
58	58	36	176	3.644136e+01	1.635586e+02	8.301887e-01	8.177932e-01	8.177932e-01	4
59	59	35	146	3.644136e+01	1.635586e+02	8.066298e-01	8.177932e-01	8.177932e-01	4
60	60	48	138	3.644136e+01	1.635586e+02	7.419355e-01	8.177932e-01	8.177932e-01	4
61	61	26	152	3.644136e+01	1.635586e+02	8.539326e-01	8.177932e-01	8.177932e-01	4
62	62	31	151	3.644136e+01	1.635586e+02	8.296703e-01	8.177932e-01	8.177932e-01	4
63	63	38	172	3.644136e+01	1.635586e+02	8.190476e-01	8.177932e-01	8.177932e-01	4
64	64	35	177	3.644136e+01	1.635586e+02	8.349057e-01	8.177932e-01	8.177932e-01	4
65	65	31	175	3.644136e+01	1.635586e+02	8.495146e-01	8.177932e-01	8.177932e-01	4
66	66	27	176	3.644136e+01	1.635586e+02	8.669951e-01	8.177932e-01	8.177932e-01	4
67	67	37	156	3.644136e+01	1.635586e+02	8.082902e-01	8.177932e-01	8.177932e-01	4
68	68	42	154	3.644136e+01	1.635586e+02	7.857143e-01	8.177932e-01	8.177932e-01	4
69	69	31	161	3.644136e+01	1.635586e+02	8.385417e-01	8.177932e-01	8.177932e-01	4
70	70	50	170	3.644136e+01	1.635586e+02	7.727273e-01	8.177932e-01	8.177932e-01	4
71	71	34	154	3.644136e+01	1.635586e+02	8.191489e-01	8.177932e-01	8.177932e-01	4
72	72	45	171	3.644136e+01	1.635586e+02	7.916667e-01	8.177932e-01	8.177932e-01	4
73	73	36	187	3.644136e+01	1.635586e+02	8.385650e-01	8.177932e-01	8.177932e-01	4
74	74	42	160	3.644136e+01	1.635586e+02	7.920792e-01	8.177932e-01	8.177932e-01	4
75	75	33	169	3.644136e+01	1.635586e+02	8.366337e-01	8.177932e-01	8.177932e-01	4
76	76	30	155	3.644136e+01	1.635586e+02	8.378378e-01	8.177932e-01	8.177932e-01	4
77	77	44	169	3.644136e+01	1.635586e+02	7.934272e-01	8.177932e-01	8.177932e-01	4
78	78	32	163	3.644136e+01	1.635586e+02	8.358974e-01	8.177932e-01	8.177932e-01	4
79	79	40	149	3.644136e+01	1.635586e+02	7.883598e-01	8.177932e-01	8.177932e-01	4
80	80	38	177	3.644136e+01	1.635586e+02	8.232558e-01	8.177932e-01	8.177932e-01	4
81	81	27	171	3.644136e+01	1.635586e+02	8.636364e-01	8.177932e-01	8.177932e-01	4
82	82	36	184	3.644136e+01	1.635586e+02	8.363636e-01	8.177932e-01	8.177932e-01	4
83	83	38	179	3.644136e+01	1.635586e+02	8.248848e-01	8.177932e-01	8.177932e-01	4
84	84	38	160	3.644136e+01	1.635586e+02	8.080808e-01	8.177932e-01	8.177932e-01	4
85	85	31	152	3.644136e+01	1.635586e+02	8.306011e-01	8.177932e-01	8.177932e-01	4
86	86	41	146	3.644136e+01	1.635586e+02	7.807487e-01	8.177932e-01	8.177932e-01	4
87	87	27	166	3.644136e+01	1.635586e+02	8.601036e-01	8.177932e-01	8.177932e-01	4
88	88	36	152	3.644136e+01	1.635586e+02	8.085106e-01	8.177932e-01	8.177932e-01	4
89	89	39	145	3.644136e+01	1.635586e+02	7.880435e-01	8.177932e-01	8.177932e-01	4
90	90	31	167	3.644136e+01	1.635586e+02	8.434343e-01	8.177932e-01	8.177932e-01	4
91	91	31	163	3.644136e+01	1.635586e+02	8.402062e-01	8.177932e-01	8.177932e-01	4
92	92	29	164	3.644136e+01	1.635586e+02	8.497409e-01	8.177932e-01	8.177932e-01	4
93	93	56	144	3.644136e+01	1.635586e+02	7.200000e-01	8.177932e-01	8.177932e-01	4
94	94	28	191	3.644136e+01	1.635586e+02	8.721461e-01	8.177932e-01	8.177932e-01	4
95	95	31	167	3.644136e+01	1.635586e+02	8.434343e-01	8.177932e-01	8.177932e-01	4
96	96	46	174	3.644136e+01	1.635586e+02	7.909091e-01	8.177932e-01	8.177932e-01	4
97	97	26	139	3.644136e+01	1.635586e+02	8.424242e-01	8.177932e-01	8.177932e-01	4
98	98	34	173	3.644136e+01	1.635586e+02	8.357488e-01	8.177932e-01	8.177932e-01	4
99	99	41	174	3.644136e+01	1.635586e+02	8.093023e-01	8.177932e-01	8.177932e-01	4
100	100	39	139	3.644136e+01	1.635586e+02	7.808989e-01	8.177932e-01	8.177932e-01	4
101	101	29	143	3.644136e+01	1.635586e+02	8.313953e-01	8.177932e-01	8.177932e-01	4
102	102	22	160	3.644136e+01	1.635586e+02	8.791209e-01	8.177932e-01	8.177932e-01	4
103	103	48	139	3.644136e+01	1.635586e+02	7.433155e-01	8.177932e-01	8.177932e-01	4
104	104	34	161	3.644136e+01	1.635586e+02	8.256410e-01	8.177932e-01	8.177932e-01	4
105	105	32	165	3.644136e+01	1.635586e+02	8.375635e-01	8.177932e-01	8.177932e-01	4
106	106	22	172	3.644136e+01	1.635586e+02	8.865979e-01	8.177932e-01	8.177932e-01	4
107	107	43	161	3.644136e+01	1.635586e+02	7.892157e-01	8.177932e-01	8.177932e-01	4
108	108	31	155	3.644136e+01	1.635586e+02	8.333333e-01	8.177932e-01	8.177932e-01	4
109	109	30	162	3.644136e+01	1.635586e+02	8.437500e-01	8.177932e-01	8.177932e-01	4
110	110	46	148	3.644136e+01	1.635586e+02	7.628866e-01	8.177932e-01	8.177932e-01	4
111	111	25	160	3.644136e+01	1.635586e+02	8.648649e-01	8.177932e-01	8.177932e-01	4
112	112	46	160	4.129611e+01	1.587039e+02	7.766990e-01	7.935194e-01	8.177932e-01	4
113	113	166	22	1.785828e+02	2.141724e+01	1.170213e-01	1.070862e-01	1.070862e-01	1
114	114	189	28	1.785828e+02	2.141724e+01	1.290323e-01	1.070862e-01	1.070862e-01	1
115	115	191	17	1.785828e+02	2.141724e+01	8.173077e-02	1.070862e-01	1.070862e-01	1
116	116	156	25	1.785828e+02	2.141724e+01	1.381215e-01	1.070862e-01	1.070862e-01	1
117	117	182	21	1.785828e+02	2.141724e+01	1.034483e-01	1.070862e-01	1.070862e-01	1
118	118	161	29	1.785828e+02	2.141724e+01	1.526316e-01	1.070862e-01	1.070862e-01	1
119	119	177	18	1.785828e+02	2.141724e+01	9.230769e-02	1.070862e-01	1.070862e-01	1
120	120	183	16	1.785828e+02	2.141724e+01	8.040201e-02	1.070862e-01	1.070862e-01	1
121	121	179	19	1.785828e+02	2.141724e+01	9.595960e-02	1.070862e-01	1.070862e-01	1
122	122	170	19	1.785828e+02	2.141724e+01	1.005291e-01	1.070862e-01	1.070862e-01	1
123	123	176	21	1.785828e+02	2.141724e+01	1.065990e-01	1.070862e-01	1.070862e-01	1
124	124	176	20	1.785828e+02	2.141724e+01	1.020408e-01	1.070862e-01	1.070862e-01	1
125	125	172	19	1.785828e+02	2.141724e+01	9.947644e-02	1.070862e-01	1.070862e-01	1
126	126	198	28	1.785828e+02	2.141724e+01	1.238938e-01	1.070862e-01	1.070862e-01	1
127	127	174	21	1.785828e+02	2.141724e+01	1.076923e-01	1.070862e-01	1.070862e-01	1
128	128	196	20	1.785828e+02	2.141724e+01	9.259259e-02	1.070862e-01	1.070862e-01	1
129	129	178	20	1.785828e+02	2.141724e+01	1.010101e-01	1.070862e-01	1.070862e-01	1
130	130	173	14	1.785828e+02	2.141724e+01	7.486631e-02	1.070862e-01	1.070862e-01	1
131	131	184	22	1.785828e+02	2.141724e+01	1.067961e-01	1.070862e-01	1.070862e-01	1
132	132	166	13	1.785828e+02	2.141724e+01	7.262570e-02	1.070862e-01	1.070862e-01	1
133	133	190	21	1.785828e+02	2.141724e+01	9.952607e-02	1.070862e-01	1.070862e-01	1
134	134	190	21	1.785828e+02	2.141724e+01	9.952607e-02	1.070862e-01	1.070862e-01	1
135	135	151	25	1.785828e+02	2.141724e+01	1.420455e-01	1.070862e-01	1.070862e-01	1
136	136	190	25	1.785828e+02	2.141724e+01	1.162791e-01	1.070862e-01	1.070862e-01	1
137	137	168	31	1.785828e+02	2.141724e+01	1.557789e-01	1.070862e-01	1.070862e-01	1
138	138	177	21	1.785828e+02	2.141724e+01	1.060606e-01	1.070862e-01	1.070862e-01	1
139	139	185	22	1.785828e+02	2.141724e+01	1.062802e-01	1.070862e-01	1.070862e-01	1
140	140	182	21	1.785828e+02	2.141724e+01	1.034483e-01	1.070862e-01	1.070862e-01	1
141	141	167	22	1.790012e+02	2.099882e+01	1.164021e-01	1.049941e-01	1.070862e-01	1
142	142	201	12	1.847180e+02	1.528199e+01	5.633803e-02	7.640997e-02	7.640997e-02	2
143	143	184	20	1.847180e+02	1.528199e+01	9.803922e-02	7.640997e-02	7.640997e-02	2
144	144	193	21	1.847180e+02	1.528199e+01	9.813084e-02	7.640997e-02	7.640997e-02	2
145	145	189	14	1.847180e+02	1.528199e+01	6.896552e-02	7.640997e-02	7.640997e-02	2
146	146	169	15	1.847180e+02	1.528199e+01	8.152174e-02	7.640997e-02	7.640997e-02	2
147	147	157	16	1.792453e+02	2.075466e+01	9.248555e-02	1.037733e-01	1.070862e-01	1
148	148	182	26	1.785828e+02	2.141724e+01	1.250000e-01	1.070862e-01	1.070862e-01	1
149	149	197	17	1.785828e+02	2.141724e+01	7.943925e-02	1.070862e-01	1.070862e-01	1
150	150	172	27	1.785828e+02	2.141724e+01	1.356784e-01	1.070862e-01	1.070862e-01	1
151	151	143	21	1.785828e+02	2.141724e+01	1.280488e-01	1.070862e-01	1.070862e-01	1
152	152	184	13	1.785828e+02	2.141724e+01	6.598985e-02	1.070862e-01	1.070862e-01	1
153	153	164	22	1.785828e+02	2.141724e+01	1.182796e-01	1.070862e-01	1.070862e-01	1
154	154	175	23	1.785828e+02	2.141724e+01	1.161616e-01	1.070862e-01	1.070862e-01	1
155	155	183	33	1.785828e+02	2.141724e+01	1.527778e-01	1.070862e-01	1.070862e-01	1
156	156	215	21	1.785828e+02	2.141724e+01	8.898305e-02	1.070862e-01	1.070862e-01	1
157	157	181	21	1.785828e+02	2.141724e+01	1.039604e-01	1.070862e-01	1.070862e-01	1
158	158	167	25	1.785828e+02	2.141724e+01	1.302083e-01	1.070862e-01	1.070862e-01	1
159	159	193	22	1.785828e+02	2.141724e+01	1.023256e-01	1.070862e-01	1.070862e-01	1
160	160	201	22	1.785828e+02	2.141724e+01	9.865471e-02	1.070862e-01	1.070862e-01	1
161	161	171	16	1.785828e+02	2.141724e+01	8.556150e-02	1.070862e-01	1.070862e-01	1
162	162	184	12	1.785828e+02	2.141724e+01	6.122449e-02	1.070862e-01	1.070862e-01	1
163	163	176	22	1.785828e+02	2.141724e+01	1.111111e-01	1.070862e-01	1.070862e-01	1
164	164	180	20	1.785828e+02	2.141724e+01	1.000000e-01	1.070862e-01	1.070862e-01	1
165	165	174	20	1.785828e+02	2.141724e+01	1.030928e-01	1.070862e-01	1.070862e-01	1
166	166	144	22	1.785828e+02	2.141724e+01	1.325301e-01	1.070862e-01	1.070862e-01	1
167	167	192	22	1.785828e+02	2.141724e+01	1.028037e-01	1.070862e-01	1.070862e-01	1
168	168	182	25	1.785828e+02	2.141724e+01	1.207729e-01	1.070862e-01	1.070862e-01	1
169	169	163	19	1.785828e+02	2.141724e+01	1.043956e-01	1.070862e-01	1.070862e-01	1
170	170	175	28	1.785828e+02	2.141724e+01	1.379310e-01	1.070862e-01	1.070862e-01	1
171	171	192	20	1.785828e+02	2.141724e+01	9.433962e-02	1.070862e-01	1.070862e-01	1
172	172	189	25	1.792792e+02	2.072081e+01	1.168224e-01	1.036041e-01	1.070862e-01	1
173	173	193	13	1.847180e+02	1.528199e+01	6.310680e-02	7.640997e-02	7.640997e-02	2
174	174	169	16	1.847180e+02	1.528199e+01	8.648649e-02	7.640997e-02	7.640997e-02	2
175	175	177	8	1.847180e+02	1.528199e+01	4.324324e-02	7.640997e-02	7.640997e-02	2
176	176	51	144	5.221982e+01	1.477802e+02	7.384615e-01	7.389009e-01	7.715312e-01	3
177	177	146	36	1.500865e+02	4.991348e+01	1.978022e-01	2.495674e-01	7.640997e-02	2
178	178	182	21	1.820664e+02	1.793358e+01	1.034483e-01	8.966788e-02	7.640997e-02	2
179	179	166	24	1.785828e+02	2.141724e+01	1.263158e-01	1.070862e-01	1.070862e-01	1
180	180	167	26	1.785828e+02	2.141724e+01	1.347150e-01	1.070862e-01	1.070862e-01	1
181	181	172	20	1.785828e+02	2.141724e+01	1.041667e-01	1.070862e-01	1.070862e-01	1
182	182	178	25	1.785828e+02	2.141724e+01	1.231527e-01	1.070862e-01	1.070862e-01	1
183	183	180	22	1.785828e+02	2.141724e+01	1.089109e-01	1.070862e-01	1.070862e-01	1
184	184	178	22	1.785828e+02	2.141724e+01	1.100000e-01	1.070862e-01	1.070862e-01	1
185	185	177	31	1.785828e+02	2.141724e+01	1.490385e-01	1.070862e-01	1.070862e-01	1
186	186	144	22	1.785828e+02	2.141724e+01	1.325301e-01	1.070862e-01	1.070862e-01	1
187	187	170	24	1.785828e+02	2.141724e+01	1.237113e-01	1.070862e-01	1.070862e-01	1
188	188	185	28	1.785828e+02	2.141724e+01	1.314554e-01	1.070862e-01	1.070862e-01	1
189	189	194	22	1.785828e+02	2.141724e+01	1.018519e-01	1.070862e-01	1.070862e-01	1
190	190	148	20	1.785828e+02	2.141724e+01	1.190476e-01	1.070862e-01	1.070862e-01	1
191	191	190	21	1.785828e+02	2.141724e+01	9.952607e-02	1.070862e-01	1.070862e-01	1
192	192	184	10	1.846899e+02	1.531011e+01	5.154639e-02	7.655055e-02	7.640997e-02	2
193	193	186	23	1.846450e+02	1.535505e+01	1.100478e-01	7.677524e-02	7.640997e-02	2
194	194	159	21	1.785828e+02	2.141724e+01	1.166667e-01	1.070862e-01	1.070862e-01	1
195	195	177	17	1.785828e+02	2.141724e+01	8.762887e-02	1.070862e-01	1.070862e-01	1
196	196	180	22	1.785828e+02	2.141724e+01	1.089109e-01	1.070862e-01	1.070862e-01	1
197	197	162	18	1.785828e+02	2.141724e+01	1.000000e-01	1.070862e-01	1.070862e-01	1
198	198	177	13	1.785828e+02	2.141724e+01	6.842105e-02	1.070862e-01	1.070862e-01	1
199	199	177	26	1.785828e+02	2.141724e+01	1.280788e-01	1.070862e-01	1.070862e-01	1
200	200	195	12	1.785828e+02	2.141724e+01	5.797101e-02	1.070862e-01	1.070862e-01	1
