# Supplementary material for: Cochaperones convey the energy of ATP hydrolysis for directional action of Hsp90
Source: Nat Commun. 2024 Jan 17;15:569. doi: 10.1038/s41467-024-44847-6 (PMC10794413; doi:10.1038/s41467-024-44847-6)
Supplement: Supplementary file 6 — Source Data [file 41467_2024_44847_MOESM6_ESM.zip › SourceData_Simulations/1_Simulations_0kT/sim_0kT_mol59of200.txt]

coordinates	42.71	58.78	170.71	58.78
time(s)	frame	Idon(a.u.)	Iacc(a.u.)	Idon ideal(a.u.)	Iacc ideal(a.u.)	FRET	FRET ideal (blurr)	FRET ideal	state sequence
1	1	42	146	3.485952e+01	1.651405e+02	7.765957e-01	8.257024e-01	8.257024e-01	4
2	2	30	146	3.485952e+01	1.651405e+02	8.295455e-01	8.257024e-01	8.257024e-01	4
3	3	36	183	3.485952e+01	1.651405e+02	8.356164e-01	8.257024e-01	8.257024e-01	4
4	4	34	170	3.485952e+01	1.651405e+02	8.333333e-01	8.257024e-01	8.257024e-01	4
5	5	38	146	3.485952e+01	1.651405e+02	7.934783e-01	8.257024e-01	8.257024e-01	4
6	6	39	151	3.485952e+01	1.651405e+02	7.947368e-01	8.257024e-01	8.257024e-01	4
7	7	34	165	3.485952e+01	1.651405e+02	8.291457e-01	8.257024e-01	8.257024e-01	4
8	8	33	156	3.485952e+01	1.651405e+02	8.253968e-01	8.257024e-01	8.257024e-01	4
9	9	30	166	3.485952e+01	1.651405e+02	8.469388e-01	8.257024e-01	8.257024e-01	4
10	10	37	159	3.485952e+01	1.651405e+02	8.112245e-01	8.257024e-01	8.257024e-01	4
11	11	40	166	3.485952e+01	1.651405e+02	8.058252e-01	8.257024e-01	8.257024e-01	4
12	12	35	150	3.485952e+01	1.651405e+02	8.108108e-01	8.257024e-01	8.257024e-01	4
13	13	28	169	3.485952e+01	1.651405e+02	8.578680e-01	8.257024e-01	8.257024e-01	4
14	14	38	182	3.485952e+01	1.651405e+02	8.272727e-01	8.257024e-01	8.257024e-01	4
15	15	34	156	3.485952e+01	1.651405e+02	8.210526e-01	8.257024e-01	8.257024e-01	4
16	16	32	173	3.485952e+01	1.651405e+02	8.439024e-01	8.257024e-01	8.257024e-01	4
17	17	36	157	3.485952e+01	1.651405e+02	8.134715e-01	8.257024e-01	8.257024e-01	4
18	18	35	159	3.485952e+01	1.651405e+02	8.195876e-01	8.257024e-01	8.257024e-01	4
19	19	39	182	3.485952e+01	1.651405e+02	8.235294e-01	8.257024e-01	8.257024e-01	4
20	20	35	153	3.485952e+01	1.651405e+02	8.138298e-01	8.257024e-01	8.257024e-01	4
21	21	30	156	3.485952e+01	1.651405e+02	8.387097e-01	8.257024e-01	8.257024e-01	4
22	22	33	171	3.216023e+01	1.678398e+02	8.382353e-01	8.391988e-01	8.424825e-01	3
23	23	24	178	3.150349e+01	1.684965e+02	8.811881e-01	8.424825e-01	8.424825e-01	3
24	24	30	173	3.150349e+01	1.684965e+02	8.522167e-01	8.424825e-01	8.424825e-01	3
25	25	26	183	3.150349e+01	1.684965e+02	8.755981e-01	8.424825e-01	8.424825e-01	3
26	26	32	171	3.150349e+01	1.684965e+02	8.423645e-01	8.424825e-01	8.424825e-01	3
27	27	26	155	3.150349e+01	1.684965e+02	8.563536e-01	8.424825e-01	8.424825e-01	3
28	28	73	132	6.566574e+01	1.343343e+02	6.439024e-01	6.716713e-01	8.424825e-01	3
29	29	181	17	1.810516e+02	1.894837e+01	8.585859e-02	9.474185e-02	9.474185e-02	2
30	30	186	24	1.810516e+02	1.894837e+01	1.142857e-01	9.474185e-02	9.474185e-02	2
31	31	193	17	1.806233e+02	1.937674e+01	8.095238e-02	9.688370e-02	9.474185e-02	2
32	32	197	14	1.785600e+02	2.143995e+01	6.635071e-02	1.071998e-01	1.071998e-01	1
33	33	141	24	1.785600e+02	2.143995e+01	1.454545e-01	1.071998e-01	1.071998e-01	1
34	34	161	16	1.785600e+02	2.143995e+01	9.039548e-02	1.071998e-01	1.071998e-01	1
35	35	169	15	1.785600e+02	2.143995e+01	8.152174e-02	1.071998e-01	1.071998e-01	1
36	36	191	23	1.785600e+02	2.143995e+01	1.074766e-01	1.071998e-01	1.071998e-01	1
37	37	197	23	1.785600e+02	2.143995e+01	1.045455e-01	1.071998e-01	1.071998e-01	1
38	38	167	30	1.785600e+02	2.143995e+01	1.522843e-01	1.071998e-01	1.071998e-01	1
39	39	165	16	1.785600e+02	2.143995e+01	8.839779e-02	1.071998e-01	1.071998e-01	1
40	40	189	27	1.785600e+02	2.143995e+01	1.250000e-01	1.071998e-01	1.071998e-01	1
41	41	176	18	1.785600e+02	2.143995e+01	9.278351e-02	1.071998e-01	1.071998e-01	1
42	42	178	17	1.785600e+02	2.143995e+01	8.717949e-02	1.071998e-01	1.071998e-01	1
43	43	162	16	1.785600e+02	2.143995e+01	8.988764e-02	1.071998e-01	1.071998e-01	1
44	44	178	18	1.785600e+02	2.143995e+01	9.183673e-02	1.071998e-01	1.071998e-01	1
45	45	189	25	1.785600e+02	2.143995e+01	1.168224e-01	1.071998e-01	1.071998e-01	1
46	46	199	17	1.785600e+02	2.143995e+01	7.870370e-02	1.071998e-01	1.071998e-01	1
47	47	174	25	1.785600e+02	2.143995e+01	1.256281e-01	1.071998e-01	1.071998e-01	1
48	48	177	29	1.785600e+02	2.143995e+01	1.407767e-01	1.071998e-01	1.071998e-01	1
49	49	189	29	1.785600e+02	2.143995e+01	1.330275e-01	1.071998e-01	1.071998e-01	1
50	50	190	14	1.785600e+02	2.143995e+01	6.862745e-02	1.071998e-01	1.071998e-01	1
51	51	187	21	1.785600e+02	2.143995e+01	1.009615e-01	1.071998e-01	1.071998e-01	1
52	52	171	23	1.785600e+02	2.143995e+01	1.185567e-01	1.071998e-01	1.071998e-01	1
53	53	178	25	1.785600e+02	2.143995e+01	1.231527e-01	1.071998e-01	1.071998e-01	1
54	54	166	19	1.785600e+02	2.143995e+01	1.027027e-01	1.071998e-01	1.071998e-01	1
55	55	192	26	1.785600e+02	2.143995e+01	1.192661e-01	1.071998e-01	1.071998e-01	1
56	56	189	21	1.785600e+02	2.143995e+01	1.000000e-01	1.071998e-01	1.071998e-01	1
57	57	188	17	1.785600e+02	2.143995e+01	8.292683e-02	1.071998e-01	1.071998e-01	1
58	58	198	25	1.785600e+02	2.143995e+01	1.121076e-01	1.071998e-01	1.071998e-01	1
59	59	171	17	1.785600e+02	2.143995e+01	9.042553e-02	1.071998e-01	1.071998e-01	1
60	60	203	37	1.785600e+02	2.143995e+01	1.541667e-01	1.071998e-01	1.071998e-01	1
61	61	207	19	1.785600e+02	2.143995e+01	8.407080e-02	1.071998e-01	1.071998e-01	1
62	62	201	27	1.785600e+02	2.143995e+01	1.184211e-01	1.071998e-01	1.071998e-01	1
63	63	201	19	1.785600e+02	2.143995e+01	8.636364e-02	1.071998e-01	1.071998e-01	1
64	64	173	28	1.785600e+02	2.143995e+01	1.393035e-01	1.071998e-01	1.071998e-01	1
65	65	179	18	1.785600e+02	2.143995e+01	9.137056e-02	1.071998e-01	1.071998e-01	1
66	66	188	22	1.785600e+02	2.143995e+01	1.047619e-01	1.071998e-01	1.071998e-01	1
67	67	178	21	1.785600e+02	2.143995e+01	1.055276e-01	1.071998e-01	1.071998e-01	1
68	68	186	14	1.785600e+02	2.143995e+01	7.000000e-02	1.071998e-01	1.071998e-01	1
69	69	162	12	1.785600e+02	2.143995e+01	6.896552e-02	1.071998e-01	1.071998e-01	1
70	70	195	26	1.785600e+02	2.143995e+01	1.176471e-01	1.071998e-01	1.071998e-01	1
71	71	184	23	1.785600e+02	2.143995e+01	1.111111e-01	1.071998e-01	1.071998e-01	1
72	72	189	29	1.785600e+02	2.143995e+01	1.330275e-01	1.071998e-01	1.071998e-01	1
73	73	182	22	1.785600e+02	2.143995e+01	1.078431e-01	1.071998e-01	1.071998e-01	1
74	74	183	18	1.785600e+02	2.143995e+01	8.955224e-02	1.071998e-01	1.071998e-01	1
75	75	212	19	1.785600e+02	2.143995e+01	8.225108e-02	1.071998e-01	1.071998e-01	1
76	76	162	22	1.785600e+02	2.143995e+01	1.195652e-01	1.071998e-01	1.071998e-01	1
77	77	173	25	1.785600e+02	2.143995e+01	1.262626e-01	1.071998e-01	1.071998e-01	1
78	78	190	26	1.785600e+02	2.143995e+01	1.203704e-01	1.071998e-01	1.071998e-01	1
79	79	213	18	1.785600e+02	2.143995e+01	7.792208e-02	1.071998e-01	1.071998e-01	1
80	80	206	16	1.785600e+02	2.143995e+01	7.207207e-02	1.071998e-01	1.071998e-01	1
81	81	176	24	1.785600e+02	2.143995e+01	1.200000e-01	1.071998e-01	1.071998e-01	1
82	82	172	18	1.785600e+02	2.143995e+01	9.473684e-02	1.071998e-01	1.071998e-01	1
83	83	161	18	1.785600e+02	2.143995e+01	1.005587e-01	1.071998e-01	1.071998e-01	1
84	84	176	20	1.785600e+02	2.143995e+01	1.020408e-01	1.071998e-01	1.071998e-01	1
85	85	172	22	1.785600e+02	2.143995e+01	1.134021e-01	1.071998e-01	1.071998e-01	1
86	86	174	27	1.785600e+02	2.143995e+01	1.343284e-01	1.071998e-01	1.071998e-01	1
87	87	178	28	1.785600e+02	2.143995e+01	1.359223e-01	1.071998e-01	1.071998e-01	1
88	88	200	24	1.785600e+02	2.143995e+01	1.071429e-01	1.071998e-01	1.071998e-01	1
89	89	194	23	1.785600e+02	2.143995e+01	1.059908e-01	1.071998e-01	1.071998e-01	1
90	90	172	21	1.785600e+02	2.143995e+01	1.088083e-01	1.071998e-01	1.071998e-01	1
91	91	167	21	1.785600e+02	2.143995e+01	1.117021e-01	1.071998e-01	1.071998e-01	1
92	92	166	27	1.785600e+02	2.143995e+01	1.398964e-01	1.071998e-01	1.071998e-01	1
93	93	185	18	1.785600e+02	2.143995e+01	8.866995e-02	1.071998e-01	1.071998e-01	1
94	94	161	25	1.785600e+02	2.143995e+01	1.344086e-01	1.071998e-01	1.071998e-01	1
95	95	158	22	1.785600e+02	2.143995e+01	1.222222e-01	1.071998e-01	1.071998e-01	1
96	96	203	17	1.785600e+02	2.143995e+01	7.727273e-02	1.071998e-01	1.071998e-01	1
97	97	160	25	1.785600e+02	2.143995e+01	1.351351e-01	1.071998e-01	1.071998e-01	1
98	98	170	16	1.785600e+02	2.143995e+01	8.602151e-02	1.071998e-01	1.071998e-01	1
99	99	178	31	1.785600e+02	2.143995e+01	1.483254e-01	1.071998e-01	1.071998e-01	1
100	100	193	19	1.785600e+02	2.143995e+01	8.962264e-02	1.071998e-01	1.071998e-01	1
101	101	182	14	1.785600e+02	2.143995e+01	7.142857e-02	1.071998e-01	1.071998e-01	1
102	102	194	27	1.785600e+02	2.143995e+01	1.221719e-01	1.071998e-01	1.071998e-01	1
103	103	174	23	1.785600e+02	2.143995e+01	1.167513e-01	1.071998e-01	1.071998e-01	1
104	104	162	23	1.785600e+02	2.143995e+01	1.243243e-01	1.071998e-01	1.071998e-01	1
105	105	167	27	1.785600e+02	2.143995e+01	1.391753e-01	1.071998e-01	1.071998e-01	1
106	106	154	45	1.594592e+02	4.054081e+01	2.261307e-01	2.027041e-01	1.071998e-01	1
107	107	35	181	3.485952e+01	1.651405e+02	8.379630e-01	8.257024e-01	8.257024e-01	4
108	108	37	168	3.485952e+01	1.651405e+02	8.195122e-01	8.257024e-01	8.257024e-01	4
109	109	35	181	3.485952e+01	1.651405e+02	8.379630e-01	8.257024e-01	8.257024e-01	4
110	110	32	155	3.485952e+01	1.651405e+02	8.288770e-01	8.257024e-01	8.257024e-01	4
111	111	36	156	3.485952e+01	1.651405e+02	8.125000e-01	8.257024e-01	8.257024e-01	4
112	112	40	170	3.485952e+01	1.651405e+02	8.095238e-01	8.257024e-01	8.257024e-01	4
113	113	28	171	3.485952e+01	1.651405e+02	8.592965e-01	8.257024e-01	8.257024e-01	4
114	114	26	184	3.485952e+01	1.651405e+02	8.761905e-01	8.257024e-01	8.257024e-01	4
115	115	25	143	3.485952e+01	1.651405e+02	8.511905e-01	8.257024e-01	8.257024e-01	4
116	116	41	137	3.485952e+01	1.651405e+02	7.696629e-01	8.257024e-01	8.257024e-01	4
117	117	28	176	3.781804e+01	1.621820e+02	8.627451e-01	8.109098e-01	8.257024e-01	4
118	118	173	20	1.785600e+02	2.143995e+01	1.036269e-01	1.071998e-01	1.071998e-01	1
119	119	184	12	1.785600e+02	2.143995e+01	6.122449e-02	1.071998e-01	1.071998e-01	1
120	120	182	30	1.785600e+02	2.143995e+01	1.415094e-01	1.071998e-01	1.071998e-01	1
121	121	202	24	1.785600e+02	2.143995e+01	1.061947e-01	1.071998e-01	1.071998e-01	1
122	122	199	15	1.785600e+02	2.143995e+01	7.009346e-02	1.071998e-01	1.071998e-01	1
123	123	195	18	1.785600e+02	2.143995e+01	8.450704e-02	1.071998e-01	1.071998e-01	1
124	124	170	17	1.785600e+02	2.143995e+01	9.090909e-02	1.071998e-01	1.071998e-01	1
125	125	176	29	1.785600e+02	2.143995e+01	1.414634e-01	1.071998e-01	1.071998e-01	1
126	126	185	27	1.785600e+02	2.143995e+01	1.273585e-01	1.071998e-01	1.071998e-01	1
127	127	190	19	1.785600e+02	2.143995e+01	9.090909e-02	1.071998e-01	1.071998e-01	1
128	128	165	18	1.785600e+02	2.143995e+01	9.836066e-02	1.071998e-01	1.071998e-01	1
129	129	179	26	1.785600e+02	2.143995e+01	1.268293e-01	1.071998e-01	1.071998e-01	1
130	130	173	21	1.785600e+02	2.143995e+01	1.082474e-01	1.071998e-01	1.071998e-01	1
131	131	173	14	1.785600e+02	2.143995e+01	7.486631e-02	1.071998e-01	1.071998e-01	1
132	132	173	22	1.785600e+02	2.143995e+01	1.128205e-01	1.071998e-01	1.071998e-01	1
133	133	173	22	1.785600e+02	2.143995e+01	1.128205e-01	1.071998e-01	1.071998e-01	1
134	134	204	22	1.785600e+02	2.143995e+01	9.734513e-02	1.071998e-01	1.071998e-01	1
135	135	183	20	1.785600e+02	2.143995e+01	9.852217e-02	1.071998e-01	1.071998e-01	1
136	136	201	19	1.785600e+02	2.143995e+01	8.636364e-02	1.071998e-01	1.071998e-01	1
137	137	190	17	1.785600e+02	2.143995e+01	8.212560e-02	1.071998e-01	1.071998e-01	1
138	138	196	26	1.785600e+02	2.143995e+01	1.171171e-01	1.071998e-01	1.071998e-01	1
139	139	182	14	1.785600e+02	2.143995e+01	7.142857e-02	1.071998e-01	1.071998e-01	1
140	140	180	17	1.785600e+02	2.143995e+01	8.629442e-02	1.071998e-01	1.071998e-01	1
141	141	181	23	1.785600e+02	2.143995e+01	1.127451e-01	1.071998e-01	1.071998e-01	1
142	142	181	23	1.785600e+02	2.143995e+01	1.127451e-01	1.071998e-01	1.071998e-01	1
143	143	171	24	1.785600e+02	2.143995e+01	1.230769e-01	1.071998e-01	1.071998e-01	1
144	144	175	22	1.785600e+02	2.143995e+01	1.116751e-01	1.071998e-01	1.071998e-01	1
145	145	184	21	1.785600e+02	2.143995e+01	1.024390e-01	1.071998e-01	1.071998e-01	1
146	146	178	13	1.785600e+02	2.143995e+01	6.806283e-02	1.071998e-01	1.071998e-01	1
147	147	187	21	1.785600e+02	2.143995e+01	1.009615e-01	1.071998e-01	1.071998e-01	1
148	148	169	23	1.785600e+02	2.143995e+01	1.197917e-01	1.071998e-01	1.071998e-01	1
149	149	189	22	1.785600e+02	2.143995e+01	1.042654e-01	1.071998e-01	1.071998e-01	1
150	150	56	141	6.708882e+01	1.329112e+02	7.157360e-01	6.645559e-01	8.257024e-01	4
151	151	34	153	3.485952e+01	1.651405e+02	8.181818e-01	8.257024e-01	8.257024e-01	4
152	152	39	170	3.485952e+01	1.651405e+02	8.133971e-01	8.257024e-01	8.257024e-01	4
153	153	32	157	3.485952e+01	1.651405e+02	8.306878e-01	8.257024e-01	8.257024e-01	4
154	154	38	186	3.485952e+01	1.651405e+02	8.303571e-01	8.257024e-01	8.257024e-01	4
155	155	32	179	3.485952e+01	1.651405e+02	8.483412e-01	8.257024e-01	8.257024e-01	4
156	156	38	179	3.485952e+01	1.651405e+02	8.248848e-01	8.257024e-01	8.257024e-01	4
157	157	27	169	3.485952e+01	1.651405e+02	8.622449e-01	8.257024e-01	8.257024e-01	4
158	158	38	147	3.485952e+01	1.651405e+02	7.945946e-01	8.257024e-01	8.257024e-01	4
159	159	30	174	3.485952e+01	1.651405e+02	8.529412e-01	8.257024e-01	8.257024e-01	4
160	160	38	159	3.485952e+01	1.651405e+02	8.071066e-01	8.257024e-01	8.257024e-01	4
161	161	35	181	3.485952e+01	1.651405e+02	8.379630e-01	8.257024e-01	8.257024e-01	4
162	162	33	185	3.485952e+01	1.651405e+02	8.486239e-01	8.257024e-01	8.257024e-01	4
163	163	39	199	3.485952e+01	1.651405e+02	8.361345e-01	8.257024e-01	8.257024e-01	4
164	164	48	166	3.485952e+01	1.651405e+02	7.757009e-01	8.257024e-01	8.257024e-01	4
165	165	32	173	3.485952e+01	1.651405e+02	8.439024e-01	8.257024e-01	8.257024e-01	4
166	166	33	181	3.485952e+01	1.651405e+02	8.457944e-01	8.257024e-01	8.257024e-01	4
167	167	39	163	3.485952e+01	1.651405e+02	8.069307e-01	8.257024e-01	8.257024e-01	4
168	168	40	157	3.485952e+01	1.651405e+02	7.969543e-01	8.257024e-01	8.257024e-01	4
169	169	36	166	3.485952e+01	1.651405e+02	8.217822e-01	8.257024e-01	8.257024e-01	4
170	170	43	145	3.485952e+01	1.651405e+02	7.712766e-01	8.257024e-01	8.257024e-01	4
171	171	52	176	3.485952e+01	1.651405e+02	7.719298e-01	8.257024e-01	8.257024e-01	4
172	172	32	166	3.485952e+01	1.651405e+02	8.383838e-01	8.257024e-01	8.257024e-01	4
173	173	41	173	3.485952e+01	1.651405e+02	8.084112e-01	8.257024e-01	8.257024e-01	4
174	174	29	166	3.485952e+01	1.651405e+02	8.512821e-01	8.257024e-01	8.257024e-01	4
175	175	32	165	3.485952e+01	1.651405e+02	8.375635e-01	8.257024e-01	8.257024e-01	4
176	176	34	188	3.485952e+01	1.651405e+02	8.468468e-01	8.257024e-01	8.257024e-01	4
177	177	36	166	3.485952e+01	1.651405e+02	8.217822e-01	8.257024e-01	8.257024e-01	4
178	178	30	148	3.485952e+01	1.651405e+02	8.314607e-01	8.257024e-01	8.257024e-01	4
179	179	29	160	3.485952e+01	1.651405e+02	8.465608e-01	8.257024e-01	8.257024e-01	4
180	180	34	186	3.485952e+01	1.651405e+02	8.454545e-01	8.257024e-01	8.257024e-01	4
181	181	41	173	3.485952e+01	1.651405e+02	8.084112e-01	8.257024e-01	8.257024e-01	4
182	182	34	156	3.485952e+01	1.651405e+02	8.210526e-01	8.257024e-01	8.257024e-01	4
183	183	30	167	3.485952e+01	1.651405e+02	8.477157e-01	8.257024e-01	8.257024e-01	4
184	184	37	168	3.485952e+01	1.651405e+02	8.195122e-01	8.257024e-01	8.257024e-01	4
185	185	39	166	3.485952e+01	1.651405e+02	8.097561e-01	8.257024e-01	8.257024e-01	4
186	186	40	197	3.485952e+01	1.651405e+02	8.312236e-01	8.257024e-01	8.257024e-01	4
187	187	41	150	3.485952e+01	1.651405e+02	7.853403e-01	8.257024e-01	8.257024e-01	4
188	188	42	171	3.485952e+01	1.651405e+02	8.028169e-01	8.257024e-01	8.257024e-01	4
189	189	36	171	3.485952e+01	1.651405e+02	8.260870e-01	8.257024e-01	8.257024e-01	4
190	190	41	175	3.485952e+01	1.651405e+02	8.101852e-01	8.257024e-01	8.257024e-01	4
191	191	39	185	3.485952e+01	1.651405e+02	8.258929e-01	8.257024e-01	8.257024e-01	4
192	192	41	139	3.485952e+01	1.651405e+02	7.722222e-01	8.257024e-01	8.257024e-01	4
193	193	31	156	3.485952e+01	1.651405e+02	8.342246e-01	8.257024e-01	8.257024e-01	4
194	194	40	154	3.485952e+01	1.651405e+02	7.938144e-01	8.257024e-01	8.257024e-01	4
195	195	34	164	3.485952e+01	1.651405e+02	8.282828e-01	8.257024e-01	8.257024e-01	4
196	196	35	158	3.485952e+01	1.651405e+02	8.186528e-01	8.257024e-01	8.257024e-01	4
197	197	39	184	3.485952e+01	1.651405e+02	8.251121e-01	8.257024e-01	8.257024e-01	4
198	198	27	193	3.485952e+01	1.651405e+02	8.772727e-01	8.257024e-01	8.257024e-01	4
199	199	37	164	3.485952e+01	1.651405e+02	8.159204e-01	8.257024e-01	8.257024e-01	4
200	200	41	152	3.485952e+01	1.651405e+02	7.875648e-01	8.257024e-01	8.257024e-01	4
