# Supplementary material for: Cochaperones convey the energy of ATP hydrolysis for directional action of Hsp90
Source: Nat Commun. 2024 Jan 17;15:569. doi: 10.1038/s41467-024-44847-6 (PMC10794413; doi:10.1038/s41467-024-44847-6)
Supplement: Supplementary file 6 — Source Data [file 41467_2024_44847_MOESM6_ESM.zip › SourceData_Simulations/1_Simulations_0kT/sim_0kT_mol5of200.txt]

coordinates	30.91	62.25	158.91	62.25
time(s)	frame	Idon(a.u.)	Iacc(a.u.)	Idon ideal(a.u.)	Iacc ideal(a.u.)	FRET	FRET ideal (blurr)	FRET ideal	state sequence
1	1	62	129	5.642428e+01	1.435757e+02	6.753927e-01	7.178786e-01	7.178786e-01	4
2	2	61	115	5.642428e+01	1.435757e+02	6.534091e-01	7.178786e-01	7.178786e-01	4
3	3	44	121	5.642428e+01	1.435757e+02	7.333333e-01	7.178786e-01	7.178786e-01	4
4	4	55	131	5.642428e+01	1.435757e+02	7.043011e-01	7.178786e-01	7.178786e-01	4
5	5	63	152	5.642428e+01	1.435757e+02	7.069767e-01	7.178786e-01	7.178786e-01	4
6	6	63	160	5.642428e+01	1.435757e+02	7.174888e-01	7.178786e-01	7.178786e-01	4
7	7	51	135	5.642428e+01	1.435757e+02	7.258065e-01	7.178786e-01	7.178786e-01	4
8	8	42	149	5.642428e+01	1.435757e+02	7.801047e-01	7.178786e-01	7.178786e-01	4
9	9	56	159	5.642428e+01	1.435757e+02	7.395349e-01	7.178786e-01	7.178786e-01	4
10	10	67	136	5.642428e+01	1.435757e+02	6.699507e-01	7.178786e-01	7.178786e-01	4
11	11	63	149	5.642428e+01	1.435757e+02	7.028302e-01	7.178786e-01	7.178786e-01	4
12	12	54	142	5.642428e+01	1.435757e+02	7.244898e-01	7.178786e-01	7.178786e-01	4
13	13	62	131	5.642428e+01	1.435757e+02	6.787565e-01	7.178786e-01	7.178786e-01	4
14	14	63	153	5.642428e+01	1.435757e+02	7.083333e-01	7.178786e-01	7.178786e-01	4
15	15	69	158	5.642428e+01	1.435757e+02	6.960352e-01	7.178786e-01	7.178786e-01	4
16	16	46	159	5.642428e+01	1.435757e+02	7.756098e-01	7.178786e-01	7.178786e-01	4
17	17	61	143	5.642428e+01	1.435757e+02	7.009804e-01	7.178786e-01	7.178786e-01	4
18	18	71	144	5.642428e+01	1.435757e+02	6.697674e-01	7.178786e-01	7.178786e-01	4
19	19	44	141	5.642428e+01	1.435757e+02	7.621622e-01	7.178786e-01	7.178786e-01	4
20	20	62	140	5.642428e+01	1.435757e+02	6.930693e-01	7.178786e-01	7.178786e-01	4
21	21	66	141	5.642428e+01	1.435757e+02	6.811594e-01	7.178786e-01	7.178786e-01	4
22	22	55	164	5.642428e+01	1.435757e+02	7.488584e-01	7.178786e-01	7.178786e-01	4
23	23	62	145	5.642428e+01	1.435757e+02	7.004831e-01	7.178786e-01	7.178786e-01	4
24	24	57	126	5.642428e+01	1.435757e+02	6.885246e-01	7.178786e-01	7.178786e-01	4
25	25	51	140	5.642428e+01	1.435757e+02	7.329843e-01	7.178786e-01	7.178786e-01	4
26	26	75	135	5.642428e+01	1.435757e+02	6.428571e-01	7.178786e-01	7.178786e-01	4
27	27	47	139	5.642428e+01	1.435757e+02	7.473118e-01	7.178786e-01	7.178786e-01	4
28	28	52	149	5.642428e+01	1.435757e+02	7.412935e-01	7.178786e-01	7.178786e-01	4
29	29	56	151	5.642428e+01	1.435757e+02	7.294686e-01	7.178786e-01	7.178786e-01	4
30	30	44	149	5.642428e+01	1.435757e+02	7.720207e-01	7.178786e-01	7.178786e-01	4
31	31	63	114	5.642428e+01	1.435757e+02	6.440678e-01	7.178786e-01	7.178786e-01	4
32	32	52	152	5.642428e+01	1.435757e+02	7.450980e-01	7.178786e-01	7.178786e-01	4
33	33	55	145	5.642428e+01	1.435757e+02	7.250000e-01	7.178786e-01	7.178786e-01	4
34	34	62	153	5.642428e+01	1.435757e+02	7.116279e-01	7.178786e-01	7.178786e-01	4
35	35	75	133	5.642428e+01	1.435757e+02	6.394231e-01	7.178786e-01	7.178786e-01	4
36	36	61	137	5.642428e+01	1.435757e+02	6.919192e-01	7.178786e-01	7.178786e-01	4
37	37	58	158	5.642428e+01	1.435757e+02	7.314815e-01	7.178786e-01	7.178786e-01	4
38	38	56	144	5.642428e+01	1.435757e+02	7.200000e-01	7.178786e-01	7.178786e-01	4
39	39	56	137	5.642428e+01	1.435757e+02	7.098446e-01	7.178786e-01	7.178786e-01	4
40	40	46	142	5.642428e+01	1.435757e+02	7.553191e-01	7.178786e-01	7.178786e-01	4
41	41	60	147	5.642428e+01	1.435757e+02	7.101449e-01	7.178786e-01	7.178786e-01	4
42	42	59	158	5.642428e+01	1.435757e+02	7.281106e-01	7.178786e-01	7.178786e-01	4
43	43	62	136	5.642428e+01	1.435757e+02	6.868687e-01	7.178786e-01	7.178786e-01	4
44	44	57	142	5.642428e+01	1.435757e+02	7.135678e-01	7.178786e-01	7.178786e-01	4
45	45	64	140	5.642428e+01	1.435757e+02	6.862745e-01	7.178786e-01	7.178786e-01	4
46	46	65	117	5.642428e+01	1.435757e+02	6.428571e-01	7.178786e-01	7.178786e-01	4
47	47	54	140	5.642428e+01	1.435757e+02	7.216495e-01	7.178786e-01	7.178786e-01	4
48	48	59	132	5.642428e+01	1.435757e+02	6.910995e-01	7.178786e-01	7.178786e-01	4
49	49	62	144	5.642428e+01	1.435757e+02	6.990291e-01	7.178786e-01	7.178786e-01	4
50	50	56	130	5.642428e+01	1.435757e+02	6.989247e-01	7.178786e-01	7.178786e-01	4
51	51	58	144	5.642428e+01	1.435757e+02	7.128713e-01	7.178786e-01	7.178786e-01	4
52	52	73	138	5.642428e+01	1.435757e+02	6.540284e-01	7.178786e-01	7.178786e-01	4
53	53	53	165	5.642428e+01	1.435757e+02	7.568807e-01	7.178786e-01	7.178786e-01	4
54	54	43	138	5.642428e+01	1.435757e+02	7.624309e-01	7.178786e-01	7.178786e-01	4
55	55	52	132	5.642428e+01	1.435757e+02	7.173913e-01	7.178786e-01	7.178786e-01	4
56	56	46	125	5.642428e+01	1.435757e+02	7.309942e-01	7.178786e-01	7.178786e-01	4
57	57	157	42	1.493065e+02	5.069347e+01	2.110553e-01	2.534673e-01	1.595227e-01	1
58	58	168	36	1.680955e+02	3.190454e+01	1.764706e-01	1.595227e-01	1.595227e-01	1
59	59	183	20	1.680955e+02	3.190454e+01	9.852217e-02	1.595227e-01	1.595227e-01	1
60	60	170	23	1.680955e+02	3.190454e+01	1.191710e-01	1.595227e-01	1.595227e-01	1
61	61	155	28	1.680955e+02	3.190454e+01	1.530055e-01	1.595227e-01	1.595227e-01	1
62	62	187	36	1.680955e+02	3.190454e+01	1.614350e-01	1.595227e-01	1.595227e-01	1
63	63	169	31	1.680955e+02	3.190454e+01	1.550000e-01	1.595227e-01	1.595227e-01	1
64	64	166	34	1.680955e+02	3.190454e+01	1.700000e-01	1.595227e-01	1.595227e-01	1
65	65	155	27	1.680955e+02	3.190454e+01	1.483516e-01	1.595227e-01	1.595227e-01	1
66	66	176	33	1.680955e+02	3.190454e+01	1.578947e-01	1.595227e-01	1.595227e-01	1
67	67	185	32	1.680955e+02	3.190454e+01	1.474654e-01	1.595227e-01	1.595227e-01	1
68	68	182	36	1.680955e+02	3.190454e+01	1.651376e-01	1.595227e-01	1.595227e-01	1
69	69	186	40	1.680955e+02	3.190454e+01	1.769912e-01	1.595227e-01	1.595227e-01	1
70	70	151	24	1.680955e+02	3.190454e+01	1.371429e-01	1.595227e-01	1.595227e-01	1
71	71	174	30	1.680955e+02	3.190454e+01	1.470588e-01	1.595227e-01	1.595227e-01	1
72	72	159	31	1.680955e+02	3.190454e+01	1.631579e-01	1.595227e-01	1.595227e-01	1
73	73	162	27	1.680955e+02	3.190454e+01	1.428571e-01	1.595227e-01	1.595227e-01	1
74	74	171	35	1.680955e+02	3.190454e+01	1.699029e-01	1.595227e-01	1.595227e-01	1
75	75	188	30	1.680955e+02	3.190454e+01	1.376147e-01	1.595227e-01	1.595227e-01	1
76	76	163	34	1.680955e+02	3.190454e+01	1.725888e-01	1.595227e-01	1.595227e-01	1
77	77	149	30	1.680955e+02	3.190454e+01	1.675978e-01	1.595227e-01	1.595227e-01	1
78	78	181	33	1.680955e+02	3.190454e+01	1.542056e-01	1.595227e-01	1.595227e-01	1
79	79	163	31	1.680955e+02	3.190454e+01	1.597938e-01	1.595227e-01	1.595227e-01	1
80	80	198	36	1.680955e+02	3.190454e+01	1.538462e-01	1.595227e-01	1.595227e-01	1
81	81	167	33	1.680955e+02	3.190454e+01	1.650000e-01	1.595227e-01	1.595227e-01	1
82	82	183	34	1.680955e+02	3.190454e+01	1.566820e-01	1.595227e-01	1.595227e-01	1
83	83	168	33	1.680955e+02	3.190454e+01	1.641791e-01	1.595227e-01	1.595227e-01	1
84	84	136	31	1.555534e+02	4.444664e+01	1.856287e-01	2.222332e-01	1.595227e-01	1
85	85	86	116	9.703966e+01	1.029603e+02	5.742574e-01	5.148017e-01	7.178786e-01	4
86	86	164	26	1.680955e+02	3.190454e+01	1.368421e-01	1.595227e-01	1.595227e-01	1
87	87	175	26	1.680955e+02	3.190454e+01	1.293532e-01	1.595227e-01	1.595227e-01	1
88	88	169	30	1.680955e+02	3.190454e+01	1.507538e-01	1.595227e-01	1.595227e-01	1
89	89	177	39	1.680955e+02	3.190454e+01	1.805556e-01	1.595227e-01	1.595227e-01	1
90	90	174	30	1.680955e+02	3.190454e+01	1.470588e-01	1.595227e-01	1.595227e-01	1
91	91	152	30	1.680955e+02	3.190454e+01	1.648352e-01	1.595227e-01	1.595227e-01	1
92	92	145	24	1.680955e+02	3.190454e+01	1.420118e-01	1.595227e-01	1.595227e-01	1
93	93	177	33	1.680955e+02	3.190454e+01	1.571429e-01	1.595227e-01	1.595227e-01	1
94	94	188	21	1.680955e+02	3.190454e+01	1.004785e-01	1.595227e-01	1.595227e-01	1
95	95	175	33	1.680955e+02	3.190454e+01	1.586538e-01	1.595227e-01	1.595227e-01	1
96	96	157	36	1.680955e+02	3.190454e+01	1.865285e-01	1.595227e-01	1.595227e-01	1
97	97	163	35	1.680955e+02	3.190454e+01	1.767677e-01	1.595227e-01	1.595227e-01	1
98	98	145	27	1.680955e+02	3.190454e+01	1.569767e-01	1.595227e-01	1.595227e-01	1
99	99	161	26	1.680955e+02	3.190454e+01	1.390374e-01	1.595227e-01	1.595227e-01	1
100	100	145	24	1.680955e+02	3.190454e+01	1.420118e-01	1.595227e-01	1.595227e-01	1
101	101	165	32	1.680955e+02	3.190454e+01	1.624365e-01	1.595227e-01	1.595227e-01	1
102	102	187	19	1.680955e+02	3.190454e+01	9.223301e-02	1.595227e-01	1.595227e-01	1
103	103	170	45	1.680955e+02	3.190454e+01	2.093023e-01	1.595227e-01	1.595227e-01	1
104	104	179	34	1.680955e+02	3.190454e+01	1.596244e-01	1.595227e-01	1.595227e-01	1
105	105	170	22	1.680955e+02	3.190454e+01	1.145833e-01	1.595227e-01	1.595227e-01	1
106	106	171	29	1.680955e+02	3.190454e+01	1.450000e-01	1.595227e-01	1.595227e-01	1
107	107	170	27	1.680955e+02	3.190454e+01	1.370558e-01	1.595227e-01	1.595227e-01	1
108	108	176	34	1.680955e+02	3.190454e+01	1.619048e-01	1.595227e-01	1.595227e-01	1
109	109	151	20	1.680955e+02	3.190454e+01	1.169591e-01	1.595227e-01	1.595227e-01	1
110	110	160	31	1.680955e+02	3.190454e+01	1.623037e-01	1.595227e-01	1.595227e-01	1
111	111	158	34	1.680955e+02	3.190454e+01	1.770833e-01	1.595227e-01	1.595227e-01	1
112	112	163	35	1.680955e+02	3.190454e+01	1.767677e-01	1.595227e-01	1.595227e-01	1
113	113	138	33	1.680955e+02	3.190454e+01	1.929825e-01	1.595227e-01	1.595227e-01	1
114	114	170	33	1.680955e+02	3.190454e+01	1.625616e-01	1.595227e-01	1.595227e-01	1
115	115	154	23	1.680955e+02	3.190454e+01	1.299435e-01	1.595227e-01	1.595227e-01	1
116	116	150	20	1.680955e+02	3.190454e+01	1.176471e-01	1.595227e-01	1.595227e-01	1
117	117	150	24	1.680955e+02	3.190454e+01	1.379310e-01	1.595227e-01	1.595227e-01	1
118	118	162	34	1.680955e+02	3.190454e+01	1.734694e-01	1.595227e-01	1.595227e-01	1
119	119	166	31	1.680955e+02	3.190454e+01	1.573604e-01	1.595227e-01	1.595227e-01	1
120	120	170	35	1.680955e+02	3.190454e+01	1.707317e-01	1.595227e-01	1.595227e-01	1
121	121	151	36	1.680955e+02	3.190454e+01	1.925134e-01	1.595227e-01	1.595227e-01	1
122	122	149	26	1.680955e+02	3.190454e+01	1.485714e-01	1.595227e-01	1.595227e-01	1
123	123	162	28	1.680955e+02	3.190454e+01	1.473684e-01	1.595227e-01	1.595227e-01	1
124	124	156	32	1.680955e+02	3.190454e+01	1.702128e-01	1.595227e-01	1.595227e-01	1
125	125	180	24	1.680955e+02	3.190454e+01	1.176471e-01	1.595227e-01	1.595227e-01	1
126	126	176	34	1.680955e+02	3.190454e+01	1.619048e-01	1.595227e-01	1.595227e-01	1
127	127	183	30	1.680955e+02	3.190454e+01	1.408451e-01	1.595227e-01	1.595227e-01	1
128	128	178	35	1.680955e+02	3.190454e+01	1.643192e-01	1.595227e-01	1.595227e-01	1
129	129	180	30	1.680955e+02	3.190454e+01	1.428571e-01	1.595227e-01	1.595227e-01	1
130	130	146	36	1.680955e+02	3.190454e+01	1.978022e-01	1.595227e-01	1.595227e-01	1
131	131	175	28	1.680955e+02	3.190454e+01	1.379310e-01	1.595227e-01	1.595227e-01	1
132	132	171	41	1.680955e+02	3.190454e+01	1.933962e-01	1.595227e-01	1.595227e-01	1
133	133	172	35	1.680955e+02	3.190454e+01	1.690821e-01	1.595227e-01	1.595227e-01	1
134	134	167	39	1.680955e+02	3.190454e+01	1.893204e-01	1.595227e-01	1.595227e-01	1
135	135	198	36	1.680955e+02	3.190454e+01	1.538462e-01	1.595227e-01	1.595227e-01	1
136	136	179	34	1.680955e+02	3.190454e+01	1.596244e-01	1.595227e-01	1.595227e-01	1
137	137	192	35	1.680955e+02	3.190454e+01	1.541850e-01	1.595227e-01	1.595227e-01	1
138	138	170	35	1.680955e+02	3.190454e+01	1.707317e-01	1.595227e-01	1.595227e-01	1
139	139	180	34	1.680955e+02	3.190454e+01	1.588785e-01	1.595227e-01	1.595227e-01	1
140	140	158	34	1.680955e+02	3.190454e+01	1.770833e-01	1.595227e-01	1.595227e-01	1
141	141	174	29	1.680955e+02	3.190454e+01	1.428571e-01	1.595227e-01	1.595227e-01	1
142	142	160	32	1.680955e+02	3.190454e+01	1.666667e-01	1.595227e-01	1.595227e-01	1
143	143	173	32	1.680955e+02	3.190454e+01	1.560976e-01	1.595227e-01	1.595227e-01	1
144	144	180	33	1.680955e+02	3.190454e+01	1.549296e-01	1.595227e-01	1.595227e-01	1
145	145	177	29	1.680955e+02	3.190454e+01	1.407767e-01	1.595227e-01	1.595227e-01	1
146	146	160	30	1.680955e+02	3.190454e+01	1.578947e-01	1.595227e-01	1.595227e-01	1
147	147	174	36	1.680955e+02	3.190454e+01	1.714286e-01	1.595227e-01	1.595227e-01	1
148	148	149	27	1.680955e+02	3.190454e+01	1.534091e-01	1.595227e-01	1.595227e-01	1
149	149	167	29	1.680955e+02	3.190454e+01	1.479592e-01	1.595227e-01	1.595227e-01	1
150	150	173	31	1.680955e+02	3.190454e+01	1.519608e-01	1.595227e-01	1.595227e-01	1
151	151	185	35	1.680955e+02	3.190454e+01	1.590909e-01	1.595227e-01	1.595227e-01	1
152	152	160	31	1.680955e+02	3.190454e+01	1.623037e-01	1.595227e-01	1.595227e-01	1
153	153	187	30	1.680955e+02	3.190454e+01	1.382488e-01	1.595227e-01	1.595227e-01	1
154	154	186	35	1.680955e+02	3.190454e+01	1.583710e-01	1.595227e-01	1.595227e-01	1
155	155	181	24	1.680955e+02	3.190454e+01	1.170732e-01	1.595227e-01	1.595227e-01	1
156	156	158	36	1.680955e+02	3.190454e+01	1.855670e-01	1.595227e-01	1.595227e-01	1
157	157	163	37	1.680955e+02	3.190454e+01	1.850000e-01	1.595227e-01	1.595227e-01	1
158	158	168	25	1.680955e+02	3.190454e+01	1.295337e-01	1.595227e-01	1.595227e-01	1
159	159	183	39	1.680955e+02	3.190454e+01	1.756757e-01	1.595227e-01	1.595227e-01	1
160	160	145	40	1.680955e+02	3.190454e+01	2.162162e-01	1.595227e-01	1.595227e-01	1
161	161	172	43	1.680955e+02	3.190454e+01	2.000000e-01	1.595227e-01	1.595227e-01	1
162	162	184	43	1.680955e+02	3.190454e+01	1.894273e-01	1.595227e-01	1.595227e-01	1
163	163	173	31	1.680955e+02	3.190454e+01	1.519608e-01	1.595227e-01	1.595227e-01	1
164	164	170	35	1.680955e+02	3.190454e+01	1.707317e-01	1.595227e-01	1.595227e-01	1
165	165	176	25	1.680955e+02	3.190454e+01	1.243781e-01	1.595227e-01	1.595227e-01	1
166	166	170	30	1.680955e+02	3.190454e+01	1.500000e-01	1.595227e-01	1.595227e-01	1
167	167	95	120	1.054320e+02	9.456797e+01	5.581395e-01	4.728398e-01	7.178786e-01	4
168	168	67	150	5.642428e+01	1.435757e+02	6.912442e-01	7.178786e-01	7.178786e-01	4
169	169	53	162	5.642428e+01	1.435757e+02	7.534884e-01	7.178786e-01	7.178786e-01	4
170	170	65	143	5.642428e+01	1.435757e+02	6.875000e-01	7.178786e-01	7.178786e-01	4
171	171	70	142	5.642428e+01	1.435757e+02	6.698113e-01	7.178786e-01	7.178786e-01	4
172	172	54	131	5.642428e+01	1.435757e+02	7.081081e-01	7.178786e-01	7.178786e-01	4
173	173	53	151	5.642428e+01	1.435757e+02	7.401961e-01	7.178786e-01	7.178786e-01	4
174	174	52	147	5.642428e+01	1.435757e+02	7.386935e-01	7.178786e-01	7.178786e-01	4
175	175	70	138	5.642428e+01	1.435757e+02	6.634615e-01	7.178786e-01	7.178786e-01	4
176	176	62	151	5.642428e+01	1.435757e+02	7.089202e-01	7.178786e-01	7.178786e-01	4
177	177	48	144	5.642428e+01	1.435757e+02	7.500000e-01	7.178786e-01	7.178786e-01	4
178	178	44	139	5.642428e+01	1.435757e+02	7.595628e-01	7.178786e-01	7.178786e-01	4
179	179	52	158	5.642428e+01	1.435757e+02	7.523810e-01	7.178786e-01	7.178786e-01	4
180	180	54	129	5.642428e+01	1.435757e+02	7.049180e-01	7.178786e-01	7.178786e-01	4
181	181	51	151	5.642428e+01	1.435757e+02	7.475248e-01	7.178786e-01	7.178786e-01	4
182	182	59	168	5.642428e+01	1.435757e+02	7.400881e-01	7.178786e-01	7.178786e-01	4
183	183	60	149	5.642428e+01	1.435757e+02	7.129187e-01	7.178786e-01	7.178786e-01	4
184	184	49	146	5.642428e+01	1.435757e+02	7.487179e-01	7.178786e-01	7.178786e-01	4
185	185	68	138	5.642428e+01	1.435757e+02	6.699029e-01	7.178786e-01	7.178786e-01	4
186	186	63	156	5.642428e+01	1.435757e+02	7.123288e-01	7.178786e-01	7.178786e-01	4
187	187	53	141	5.642428e+01	1.435757e+02	7.268041e-01	7.178786e-01	7.178786e-01	4
188	188	52	148	5.642428e+01	1.435757e+02	7.400000e-01	7.178786e-01	7.178786e-01	4
189	189	60	160	5.642428e+01	1.435757e+02	7.272727e-01	7.178786e-01	7.178786e-01	4
190	190	67	136	5.642428e+01	1.435757e+02	6.699507e-01	7.178786e-01	7.178786e-01	4
191	191	56	142	5.642428e+01	1.435757e+02	7.171717e-01	7.178786e-01	7.178786e-01	4
192	192	56	133	5.642428e+01	1.435757e+02	7.037037e-01	7.178786e-01	7.178786e-01	4
193	193	43	147	5.642428e+01	1.435757e+02	7.736842e-01	7.178786e-01	7.178786e-01	4
194	194	61	145	5.642428e+01	1.435757e+02	7.038835e-01	7.178786e-01	7.178786e-01	4
195	195	36	144	5.642428e+01	1.435757e+02	8.000000e-01	7.178786e-01	7.178786e-01	4
196	196	57	132	5.642428e+01	1.435757e+02	6.984127e-01	7.178786e-01	7.178786e-01	4
197	197	51	168	5.642428e+01	1.435757e+02	7.671233e-01	7.178786e-01	7.178786e-01	4
198	198	55	144	5.642428e+01	1.435757e+02	7.236181e-01	7.178786e-01	7.178786e-01	4
199	199	52	137	5.642428e+01	1.435757e+02	7.248677e-01	7.178786e-01	7.178786e-01	4
200	200	47	141	5.642428e+01	1.435757e+02	7.500000e-01	7.178786e-01	7.178786e-01	4
