# Supplementary material for: Cochaperones convey the energy of ATP hydrolysis for directional action of Hsp90
Source: Nat Commun. 2024 Jan 17;15:569. doi: 10.1038/s41467-024-44847-6 (PMC10794413; doi:10.1038/s41467-024-44847-6)
Supplement: Supplementary file 6 — Source Data [file 41467_2024_44847_MOESM6_ESM.zip › SourceData_Simulations/1_Simulations_0kT/sim_0kT_mol60of200.txt]

coordinates	78.12	205.08	206.12	205.08
time(s)	frame	Idon(a.u.)	Iacc(a.u.)	Idon ideal(a.u.)	Iacc ideal(a.u.)	FRET	FRET ideal (blurr)	FRET ideal	state sequence
1	1	36	176	3.761496e+01	1.623850e+02	8.301887e-01	8.119252e-01	8.119252e-01	4
2	2	40	147	3.761496e+01	1.623850e+02	7.860963e-01	8.119252e-01	8.119252e-01	4
3	3	33	176	3.761496e+01	1.623850e+02	8.421053e-01	8.119252e-01	8.119252e-01	4
4	4	44	177	3.761496e+01	1.623850e+02	8.009050e-01	8.119252e-01	8.119252e-01	4
5	5	40	160	3.761496e+01	1.623850e+02	8.000000e-01	8.119252e-01	8.119252e-01	4
6	6	42	180	3.761496e+01	1.623850e+02	8.108108e-01	8.119252e-01	8.119252e-01	4
7	7	41	144	3.761496e+01	1.623850e+02	7.783784e-01	8.119252e-01	8.119252e-01	4
8	8	41	167	3.761496e+01	1.623850e+02	8.028846e-01	8.119252e-01	8.119252e-01	4
9	9	46	161	3.761496e+01	1.623850e+02	7.777778e-01	8.119252e-01	8.119252e-01	4
10	10	45	155	3.761496e+01	1.623850e+02	7.750000e-01	8.119252e-01	8.119252e-01	4
11	11	40	144	3.761496e+01	1.623850e+02	7.826087e-01	8.119252e-01	8.119252e-01	4
12	12	36	158	3.761496e+01	1.623850e+02	8.144330e-01	8.119252e-01	8.119252e-01	4
13	13	32	165	3.761496e+01	1.623850e+02	8.375635e-01	8.119252e-01	8.119252e-01	4
14	14	37	176	3.761496e+01	1.623850e+02	8.262911e-01	8.119252e-01	8.119252e-01	4
15	15	45	176	3.761496e+01	1.623850e+02	7.963801e-01	8.119252e-01	8.119252e-01	4
16	16	40	170	3.761496e+01	1.623850e+02	8.095238e-01	8.119252e-01	8.119252e-01	4
17	17	42	140	3.761496e+01	1.623850e+02	7.692308e-01	8.119252e-01	8.119252e-01	4
18	18	37	159	3.761496e+01	1.623850e+02	8.112245e-01	8.119252e-01	8.119252e-01	4
19	19	28	156	3.761496e+01	1.623850e+02	8.478261e-01	8.119252e-01	8.119252e-01	4
20	20	40	179	3.761496e+01	1.623850e+02	8.173516e-01	8.119252e-01	8.119252e-01	4
21	21	39	156	3.761496e+01	1.623850e+02	8.000000e-01	8.119252e-01	8.119252e-01	4
22	22	47	158	3.761496e+01	1.623850e+02	7.707317e-01	8.119252e-01	8.119252e-01	4
23	23	37	185	3.761496e+01	1.623850e+02	8.333333e-01	8.119252e-01	8.119252e-01	4
24	24	37	155	3.761496e+01	1.623850e+02	8.072917e-01	8.119252e-01	8.119252e-01	4
25	25	41	168	3.761496e+01	1.623850e+02	8.038278e-01	8.119252e-01	8.119252e-01	4
26	26	35	169	3.761496e+01	1.623850e+02	8.284314e-01	8.119252e-01	8.119252e-01	4
27	27	38	176	3.761496e+01	1.623850e+02	8.224299e-01	8.119252e-01	8.119252e-01	4
28	28	40	145	3.761496e+01	1.623850e+02	7.837838e-01	8.119252e-01	8.119252e-01	4
29	29	49	162	3.761496e+01	1.623850e+02	7.677725e-01	8.119252e-01	8.119252e-01	4
30	30	35	168	3.761496e+01	1.623850e+02	8.275862e-01	8.119252e-01	8.119252e-01	4
31	31	26	156	3.761496e+01	1.623850e+02	8.571429e-01	8.119252e-01	8.119252e-01	4
32	32	31	171	3.761496e+01	1.623850e+02	8.465347e-01	8.119252e-01	8.119252e-01	4
33	33	37	174	3.761496e+01	1.623850e+02	8.246445e-01	8.119252e-01	8.119252e-01	4
34	34	37	161	3.761496e+01	1.623850e+02	8.131313e-01	8.119252e-01	8.119252e-01	4
35	35	42	191	3.761496e+01	1.623850e+02	8.197425e-01	8.119252e-01	8.119252e-01	4
36	36	31	138	3.761496e+01	1.623850e+02	8.165680e-01	8.119252e-01	8.119252e-01	4
37	37	41	157	3.761496e+01	1.623850e+02	7.929293e-01	8.119252e-01	8.119252e-01	4
38	38	35	170	3.761496e+01	1.623850e+02	8.292683e-01	8.119252e-01	8.119252e-01	4
39	39	46	147	3.761496e+01	1.623850e+02	7.616580e-01	8.119252e-01	8.119252e-01	4
40	40	40	160	3.761496e+01	1.623850e+02	8.000000e-01	8.119252e-01	8.119252e-01	4
41	41	33	150	3.761496e+01	1.623850e+02	8.196721e-01	8.119252e-01	8.119252e-01	4
42	42	40	155	3.761496e+01	1.623850e+02	7.948718e-01	8.119252e-01	8.119252e-01	4
43	43	30	153	3.761496e+01	1.623850e+02	8.360656e-01	8.119252e-01	8.119252e-01	4
44	44	36	177	3.761496e+01	1.623850e+02	8.309859e-01	8.119252e-01	8.119252e-01	4
45	45	39	179	3.761496e+01	1.623850e+02	8.211009e-01	8.119252e-01	8.119252e-01	4
46	46	35	150	3.761496e+01	1.623850e+02	8.108108e-01	8.119252e-01	8.119252e-01	4
47	47	31	143	3.761496e+01	1.623850e+02	8.218391e-01	8.119252e-01	8.119252e-01	4
48	48	58	171	3.761496e+01	1.623850e+02	7.467249e-01	8.119252e-01	8.119252e-01	4
49	49	38	178	3.761496e+01	1.623850e+02	8.240741e-01	8.119252e-01	8.119252e-01	4
50	50	39	165	3.761496e+01	1.623850e+02	8.088235e-01	8.119252e-01	8.119252e-01	4
51	51	23	178	3.761496e+01	1.623850e+02	8.855721e-01	8.119252e-01	8.119252e-01	4
52	52	44	171	3.761496e+01	1.623850e+02	7.953488e-01	8.119252e-01	8.119252e-01	4
53	53	37	177	3.761496e+01	1.623850e+02	8.271028e-01	8.119252e-01	8.119252e-01	4
54	54	34	185	3.761496e+01	1.623850e+02	8.447489e-01	8.119252e-01	8.119252e-01	4
55	55	35	156	3.761496e+01	1.623850e+02	8.167539e-01	8.119252e-01	8.119252e-01	4
56	56	22	129	3.761496e+01	1.623850e+02	8.543046e-01	8.119252e-01	8.119252e-01	4
57	57	38	187	3.761496e+01	1.623850e+02	8.311111e-01	8.119252e-01	8.119252e-01	4
58	58	33	151	3.761496e+01	1.623850e+02	8.206522e-01	8.119252e-01	8.119252e-01	4
59	59	45	157	3.761496e+01	1.623850e+02	7.772277e-01	8.119252e-01	8.119252e-01	4
60	60	37	190	3.761496e+01	1.623850e+02	8.370044e-01	8.119252e-01	8.119252e-01	4
61	61	32	148	3.761496e+01	1.623850e+02	8.222222e-01	8.119252e-01	8.119252e-01	4
62	62	43	172	3.761496e+01	1.623850e+02	8.000000e-01	8.119252e-01	8.119252e-01	4
63	63	42	158	3.761496e+01	1.623850e+02	7.900000e-01	8.119252e-01	8.119252e-01	4
64	64	38	187	3.761496e+01	1.623850e+02	8.311111e-01	8.119252e-01	8.119252e-01	4
65	65	36	157	3.761496e+01	1.623850e+02	8.134715e-01	8.119252e-01	8.119252e-01	4
66	66	29	149	3.761496e+01	1.623850e+02	8.370787e-01	8.119252e-01	8.119252e-01	4
67	67	38	169	3.761496e+01	1.623850e+02	8.164251e-01	8.119252e-01	8.119252e-01	4
68	68	35	170	3.761496e+01	1.623850e+02	8.292683e-01	8.119252e-01	8.119252e-01	4
69	69	35	164	3.761496e+01	1.623850e+02	8.241206e-01	8.119252e-01	8.119252e-01	4
70	70	32	136	3.761496e+01	1.623850e+02	8.095238e-01	8.119252e-01	8.119252e-01	4
71	71	43	142	3.761496e+01	1.623850e+02	7.675676e-01	8.119252e-01	8.119252e-01	4
72	72	37	149	3.761496e+01	1.623850e+02	8.010753e-01	8.119252e-01	8.119252e-01	4
73	73	35	161	3.761496e+01	1.623850e+02	8.214286e-01	8.119252e-01	8.119252e-01	4
74	74	38	145	3.761496e+01	1.623850e+02	7.923497e-01	8.119252e-01	8.119252e-01	4
75	75	37	162	3.761496e+01	1.623850e+02	8.140704e-01	8.119252e-01	8.119252e-01	4
76	76	36	179	3.761496e+01	1.623850e+02	8.325581e-01	8.119252e-01	8.119252e-01	4
77	77	26	158	3.761496e+01	1.623850e+02	8.586957e-01	8.119252e-01	8.119252e-01	4
78	78	40	202	3.761496e+01	1.623850e+02	8.347107e-01	8.119252e-01	8.119252e-01	4
79	79	42	174	3.761496e+01	1.623850e+02	8.055556e-01	8.119252e-01	8.119252e-01	4
80	80	49	156	3.761496e+01	1.623850e+02	7.609756e-01	8.119252e-01	8.119252e-01	4
81	81	38	160	3.761496e+01	1.623850e+02	8.080808e-01	8.119252e-01	8.119252e-01	4
82	82	49	153	3.761496e+01	1.623850e+02	7.574257e-01	8.119252e-01	8.119252e-01	4
83	83	36	163	3.761496e+01	1.623850e+02	8.190955e-01	8.119252e-01	8.119252e-01	4
84	84	47	172	3.761496e+01	1.623850e+02	7.853881e-01	8.119252e-01	8.119252e-01	4
85	85	38	159	3.761496e+01	1.623850e+02	8.071066e-01	8.119252e-01	8.119252e-01	4
86	86	45	180	3.761496e+01	1.623850e+02	8.000000e-01	8.119252e-01	8.119252e-01	4
87	87	33	168	3.761496e+01	1.623850e+02	8.358209e-01	8.119252e-01	8.119252e-01	4
88	88	31	164	3.761496e+01	1.623850e+02	8.410256e-01	8.119252e-01	8.119252e-01	4
89	89	28	151	3.761496e+01	1.623850e+02	8.435754e-01	8.119252e-01	8.119252e-01	4
90	90	41	149	3.761496e+01	1.623850e+02	7.842105e-01	8.119252e-01	8.119252e-01	4
91	91	33	174	3.761496e+01	1.623850e+02	8.405797e-01	8.119252e-01	8.119252e-01	4
92	92	36	154	3.761496e+01	1.623850e+02	8.105263e-01	8.119252e-01	8.119252e-01	4
93	93	42	137	3.761496e+01	1.623850e+02	7.653631e-01	8.119252e-01	8.119252e-01	4
94	94	37	168	3.761496e+01	1.623850e+02	8.195122e-01	8.119252e-01	8.119252e-01	4
95	95	50	169	3.761496e+01	1.623850e+02	7.716895e-01	8.119252e-01	8.119252e-01	4
96	96	42	169	3.761496e+01	1.623850e+02	8.009479e-01	8.119252e-01	8.119252e-01	4
97	97	37	145	3.761496e+01	1.623850e+02	7.967033e-01	8.119252e-01	8.119252e-01	4
98	98	37	175	3.761496e+01	1.623850e+02	8.254717e-01	8.119252e-01	8.119252e-01	4
99	99	29	180	3.761496e+01	1.623850e+02	8.612440e-01	8.119252e-01	8.119252e-01	4
100	100	43	161	3.761496e+01	1.623850e+02	7.892157e-01	8.119252e-01	8.119252e-01	4
101	101	38	167	3.761496e+01	1.623850e+02	8.146341e-01	8.119252e-01	8.119252e-01	4
102	102	30	169	3.761496e+01	1.623850e+02	8.492462e-01	8.119252e-01	8.119252e-01	4
103	103	38	153	3.761496e+01	1.623850e+02	8.010471e-01	8.119252e-01	8.119252e-01	4
104	104	33	151	3.761496e+01	1.623850e+02	8.206522e-01	8.119252e-01	8.119252e-01	4
105	105	47	166	3.761496e+01	1.623850e+02	7.793427e-01	8.119252e-01	8.119252e-01	4
106	106	45	166	3.761496e+01	1.623850e+02	7.867299e-01	8.119252e-01	8.119252e-01	4
107	107	37	170	3.761496e+01	1.623850e+02	8.212560e-01	8.119252e-01	8.119252e-01	4
108	108	35	182	3.761496e+01	1.623850e+02	8.387097e-01	8.119252e-01	8.119252e-01	4
109	109	37	152	3.761496e+01	1.623850e+02	8.042328e-01	8.119252e-01	8.119252e-01	4
110	110	39	139	3.761496e+01	1.623850e+02	7.808989e-01	8.119252e-01	8.119252e-01	4
111	111	33	181	3.761496e+01	1.623850e+02	8.457944e-01	8.119252e-01	8.119252e-01	4
112	112	49	163	3.761496e+01	1.623850e+02	7.688679e-01	8.119252e-01	8.119252e-01	4
113	113	37	158	3.761496e+01	1.623850e+02	8.102564e-01	8.119252e-01	8.119252e-01	4
114	114	25	153	3.761496e+01	1.623850e+02	8.595506e-01	8.119252e-01	8.119252e-01	4
115	115	40	179	3.761496e+01	1.623850e+02	8.173516e-01	8.119252e-01	8.119252e-01	4
116	116	34	178	3.761496e+01	1.623850e+02	8.396226e-01	8.119252e-01	8.119252e-01	4
117	117	47	161	3.761496e+01	1.623850e+02	7.740385e-01	8.119252e-01	8.119252e-01	4
118	118	42	140	3.761496e+01	1.623850e+02	7.692308e-01	8.119252e-01	8.119252e-01	4
119	119	38	177	3.761496e+01	1.623850e+02	8.232558e-01	8.119252e-01	8.119252e-01	4
120	120	48	182	3.761496e+01	1.623850e+02	7.913043e-01	8.119252e-01	8.119252e-01	4
121	121	48	184	3.761496e+01	1.623850e+02	7.931034e-01	8.119252e-01	8.119252e-01	4
122	122	44	163	3.761496e+01	1.623850e+02	7.874396e-01	8.119252e-01	8.119252e-01	4
123	123	40	180	3.761496e+01	1.623850e+02	8.181818e-01	8.119252e-01	8.119252e-01	4
124	124	38	157	3.761496e+01	1.623850e+02	8.051282e-01	8.119252e-01	8.119252e-01	4
125	125	33	171	3.761496e+01	1.623850e+02	8.382353e-01	8.119252e-01	8.119252e-01	4
126	126	36	172	3.761496e+01	1.623850e+02	8.269231e-01	8.119252e-01	8.119252e-01	4
127	127	47	182	3.761496e+01	1.623850e+02	7.947598e-01	8.119252e-01	8.119252e-01	4
128	128	38	152	3.761496e+01	1.623850e+02	8.000000e-01	8.119252e-01	8.119252e-01	4
129	129	29	147	3.761496e+01	1.623850e+02	8.352273e-01	8.119252e-01	8.119252e-01	4
130	130	35	171	3.761496e+01	1.623850e+02	8.300971e-01	8.119252e-01	8.119252e-01	4
131	131	32	171	3.761496e+01	1.623850e+02	8.423645e-01	8.119252e-01	8.119252e-01	4
132	132	26	156	3.761496e+01	1.623850e+02	8.571429e-01	8.119252e-01	8.119252e-01	4
133	133	30	155	3.761496e+01	1.623850e+02	8.378378e-01	8.119252e-01	8.119252e-01	4
134	134	31	170	3.761496e+01	1.623850e+02	8.457711e-01	8.119252e-01	8.119252e-01	4
135	135	29	163	3.761496e+01	1.623850e+02	8.489583e-01	8.119252e-01	8.119252e-01	4
136	136	38	164	3.761496e+01	1.623850e+02	8.118812e-01	8.119252e-01	8.119252e-01	4
137	137	45	149	3.761496e+01	1.623850e+02	7.680412e-01	8.119252e-01	8.119252e-01	4
138	138	32	178	3.761496e+01	1.623850e+02	8.476190e-01	8.119252e-01	8.119252e-01	4
139	139	40	159	3.761496e+01	1.623850e+02	7.989950e-01	8.119252e-01	8.119252e-01	4
140	140	41	147	3.761496e+01	1.623850e+02	7.819149e-01	8.119252e-01	8.119252e-01	4
141	141	20	159	3.761496e+01	1.623850e+02	8.882682e-01	8.119252e-01	8.119252e-01	4
142	142	34	171	3.761496e+01	1.623850e+02	8.341463e-01	8.119252e-01	8.119252e-01	4
143	143	41	184	3.761496e+01	1.623850e+02	8.177778e-01	8.119252e-01	8.119252e-01	4
144	144	35	140	3.761496e+01	1.623850e+02	8.000000e-01	8.119252e-01	8.119252e-01	4
145	145	40	144	3.761496e+01	1.623850e+02	7.826087e-01	8.119252e-01	8.119252e-01	4
146	146	34	168	3.761496e+01	1.623850e+02	8.316832e-01	8.119252e-01	8.119252e-01	4
147	147	28	149	3.761496e+01	1.623850e+02	8.418079e-01	8.119252e-01	8.119252e-01	4
148	148	36	171	3.761496e+01	1.623850e+02	8.260870e-01	8.119252e-01	8.119252e-01	4
149	149	50	158	3.761496e+01	1.623850e+02	7.596154e-01	8.119252e-01	8.119252e-01	4
150	150	36	161	3.761496e+01	1.623850e+02	8.172589e-01	8.119252e-01	8.119252e-01	4
151	151	23	185	3.761496e+01	1.623850e+02	8.894231e-01	8.119252e-01	8.119252e-01	4
152	152	39	163	3.761496e+01	1.623850e+02	8.069307e-01	8.119252e-01	8.119252e-01	4
153	153	36	137	3.761496e+01	1.623850e+02	7.919075e-01	8.119252e-01	8.119252e-01	4
154	154	37	170	3.761496e+01	1.623850e+02	8.212560e-01	8.119252e-01	8.119252e-01	4
155	155	37	154	3.761496e+01	1.623850e+02	8.062827e-01	8.119252e-01	8.119252e-01	4
156	156	36	163	3.761496e+01	1.623850e+02	8.190955e-01	8.119252e-01	8.119252e-01	4
157	157	30	163	3.761496e+01	1.623850e+02	8.445596e-01	8.119252e-01	8.119252e-01	4
158	158	29	160	3.761496e+01	1.623850e+02	8.465608e-01	8.119252e-01	8.119252e-01	4
159	159	33	126	3.761496e+01	1.623850e+02	7.924528e-01	8.119252e-01	8.119252e-01	4
160	160	42	164	3.761496e+01	1.623850e+02	7.961165e-01	8.119252e-01	8.119252e-01	4
161	161	28	162	3.761496e+01	1.623850e+02	8.526316e-01	8.119252e-01	8.119252e-01	4
162	162	40	175	3.761496e+01	1.623850e+02	8.139535e-01	8.119252e-01	8.119252e-01	4
163	163	39	157	3.761496e+01	1.623850e+02	8.010204e-01	8.119252e-01	8.119252e-01	4
164	164	46	160	3.761496e+01	1.623850e+02	7.766990e-01	8.119252e-01	8.119252e-01	4
165	165	31	169	3.761496e+01	1.623850e+02	8.450000e-01	8.119252e-01	8.119252e-01	4
166	166	45	163	3.761496e+01	1.623850e+02	7.836538e-01	8.119252e-01	8.119252e-01	4
167	167	40	146	3.761496e+01	1.623850e+02	7.849462e-01	8.119252e-01	8.119252e-01	4
168	168	38	166	3.761496e+01	1.623850e+02	8.137255e-01	8.119252e-01	8.119252e-01	4
169	169	30	171	3.761496e+01	1.623850e+02	8.507463e-01	8.119252e-01	8.119252e-01	4
170	170	40	174	3.761496e+01	1.623850e+02	8.130841e-01	8.119252e-01	8.119252e-01	4
171	171	34	172	3.761496e+01	1.623850e+02	8.349515e-01	8.119252e-01	8.119252e-01	4
172	172	40	156	3.761496e+01	1.623850e+02	7.959184e-01	8.119252e-01	8.119252e-01	4
173	173	40	173	3.761496e+01	1.623850e+02	8.122066e-01	8.119252e-01	8.119252e-01	4
174	174	34	190	3.761496e+01	1.623850e+02	8.482143e-01	8.119252e-01	8.119252e-01	4
175	175	28	129	3.761496e+01	1.623850e+02	8.216561e-01	8.119252e-01	8.119252e-01	4
176	176	32	149	3.761496e+01	1.623850e+02	8.232044e-01	8.119252e-01	8.119252e-01	4
177	177	34	158	3.761496e+01	1.623850e+02	8.229167e-01	8.119252e-01	8.119252e-01	4
178	178	120	90	1.122131e+02	8.778688e+01	4.285714e-01	4.389344e-01	8.119252e-01	4
179	179	199	4	1.893630e+02	1.063699e+01	1.970443e-02	5.318495e-02	5.318495e-02	1
180	180	183	13	1.893630e+02	1.063699e+01	6.632653e-02	5.318495e-02	5.318495e-02	1
181	181	186	10	1.893630e+02	1.063699e+01	5.102041e-02	5.318495e-02	5.318495e-02	1
182	182	206	16	1.893630e+02	1.063699e+01	7.207207e-02	5.318495e-02	5.318495e-02	1
183	183	200	6	1.893630e+02	1.063699e+01	2.912621e-02	5.318495e-02	5.318495e-02	1
184	184	171	11	1.893630e+02	1.063699e+01	6.043956e-02	5.318495e-02	5.318495e-02	1
185	185	187	12	1.893630e+02	1.063699e+01	6.030151e-02	5.318495e-02	5.318495e-02	1
186	186	198	13	1.893630e+02	1.063699e+01	6.161137e-02	5.318495e-02	5.318495e-02	1
187	187	102	96	9.027822e+01	1.097218e+02	4.848485e-01	5.486089e-01	8.119252e-01	4
188	188	53	148	3.761496e+01	1.623850e+02	7.363184e-01	8.119252e-01	8.119252e-01	4
189	189	43	172	3.761496e+01	1.623850e+02	8.000000e-01	8.119252e-01	8.119252e-01	4
190	190	44	171	3.761496e+01	1.623850e+02	7.953488e-01	8.119252e-01	8.119252e-01	4
191	191	32	157	3.761496e+01	1.623850e+02	8.306878e-01	8.119252e-01	8.119252e-01	4
192	192	35	171	3.761496e+01	1.623850e+02	8.300971e-01	8.119252e-01	8.119252e-01	4
193	193	38	178	3.761496e+01	1.623850e+02	8.240741e-01	8.119252e-01	8.119252e-01	4
194	194	43	171	3.761496e+01	1.623850e+02	7.990654e-01	8.119252e-01	8.119252e-01	4
195	195	39	186	3.761496e+01	1.623850e+02	8.266667e-01	8.119252e-01	8.119252e-01	4
196	196	40	148	3.761496e+01	1.623850e+02	7.872340e-01	8.119252e-01	8.119252e-01	4
197	197	44	183	3.761496e+01	1.623850e+02	8.061674e-01	8.119252e-01	8.119252e-01	4
198	198	36	160	3.761496e+01	1.623850e+02	8.163265e-01	8.119252e-01	8.119252e-01	4
199	199	41	161	3.761496e+01	1.623850e+02	7.970297e-01	8.119252e-01	8.119252e-01	4
200	200	33	147	3.761496e+01	1.623850e+02	8.166667e-01	8.119252e-01	8.119252e-01	4
