# Supplementary material for: Cochaperones convey the energy of ATP hydrolysis for directional action of Hsp90
Source: Nat Commun. 2024 Jan 17;15:569. doi: 10.1038/s41467-024-44847-6 (PMC10794413; doi:10.1038/s41467-024-44847-6)
Supplement: Supplementary file 6 — Source Data [file 41467_2024_44847_MOESM6_ESM.zip › SourceData_Simulations/1_Simulations_0kT/sim_0kT_mol61of200.txt]

coordinates	42.12	57.21	170.12	57.21
time(s)	frame	Idon(a.u.)	Iacc(a.u.)	Idon ideal(a.u.)	Iacc ideal(a.u.)	FRET	FRET ideal (blurr)	FRET ideal	state sequence
1	1	45	144	3.840335e+01	1.615967e+02	7.619048e-01	8.079833e-01	8.079833e-01	4
2	2	32	153	3.840335e+01	1.615967e+02	8.270270e-01	8.079833e-01	8.079833e-01	4
3	3	42	167	3.840335e+01	1.615967e+02	7.990431e-01	8.079833e-01	8.079833e-01	4
4	4	43	166	3.840335e+01	1.615967e+02	7.942584e-01	8.079833e-01	8.079833e-01	4
5	5	33	146	3.840335e+01	1.615967e+02	8.156425e-01	8.079833e-01	8.079833e-01	4
6	6	43	169	3.840335e+01	1.615967e+02	7.971698e-01	8.079833e-01	8.079833e-01	4
7	7	37	158	3.840335e+01	1.615967e+02	8.102564e-01	8.079833e-01	8.079833e-01	4
8	8	30	147	3.840335e+01	1.615967e+02	8.305085e-01	8.079833e-01	8.079833e-01	4
9	9	30	161	3.840335e+01	1.615967e+02	8.429319e-01	8.079833e-01	8.079833e-01	4
10	10	49	171	3.840335e+01	1.615967e+02	7.772727e-01	8.079833e-01	8.079833e-01	4
11	11	42	141	3.840335e+01	1.615967e+02	7.704918e-01	8.079833e-01	8.079833e-01	4
12	12	45	162	3.840335e+01	1.615967e+02	7.826087e-01	8.079833e-01	8.079833e-01	4
13	13	45	162	3.840335e+01	1.615967e+02	7.826087e-01	8.079833e-01	8.079833e-01	4
14	14	43	158	3.840335e+01	1.615967e+02	7.860697e-01	8.079833e-01	8.079833e-01	4
15	15	31	145	3.840335e+01	1.615967e+02	8.238636e-01	8.079833e-01	8.079833e-01	4
16	16	47	156	3.840335e+01	1.615967e+02	7.684729e-01	8.079833e-01	8.079833e-01	4
17	17	36	145	3.840335e+01	1.615967e+02	8.011050e-01	8.079833e-01	8.079833e-01	4
18	18	38	146	3.840335e+01	1.615967e+02	7.934783e-01	8.079833e-01	8.079833e-01	4
19	19	33	164	3.840335e+01	1.615967e+02	8.324873e-01	8.079833e-01	8.079833e-01	4
20	20	41	162	3.840335e+01	1.615967e+02	7.980296e-01	8.079833e-01	8.079833e-01	4
21	21	42	155	3.840335e+01	1.615967e+02	7.868020e-01	8.079833e-01	8.079833e-01	4
22	22	34	131	3.840335e+01	1.615967e+02	7.939394e-01	8.079833e-01	8.079833e-01	4
23	23	35	167	3.840335e+01	1.615967e+02	8.267327e-01	8.079833e-01	8.079833e-01	4
24	24	30	150	3.840335e+01	1.615967e+02	8.333333e-01	8.079833e-01	8.079833e-01	4
25	25	37	159	3.840335e+01	1.615967e+02	8.112245e-01	8.079833e-01	8.079833e-01	4
26	26	32	158	3.840335e+01	1.615967e+02	8.315789e-01	8.079833e-01	8.079833e-01	4
27	27	33	149	3.840335e+01	1.615967e+02	8.186813e-01	8.079833e-01	8.079833e-01	4
28	28	36	169	3.840335e+01	1.615967e+02	8.243902e-01	8.079833e-01	8.079833e-01	4
29	29	31	164	3.840335e+01	1.615967e+02	8.410256e-01	8.079833e-01	8.079833e-01	4
30	30	28	170	3.840335e+01	1.615967e+02	8.585859e-01	8.079833e-01	8.079833e-01	4
31	31	35	147	3.840335e+01	1.615967e+02	8.076923e-01	8.079833e-01	8.079833e-01	4
32	32	38	149	3.840335e+01	1.615967e+02	7.967914e-01	8.079833e-01	8.079833e-01	4
33	33	49	163	3.840335e+01	1.615967e+02	7.688679e-01	8.079833e-01	8.079833e-01	4
34	34	38	148	3.840335e+01	1.615967e+02	7.956989e-01	8.079833e-01	8.079833e-01	4
35	35	42	160	3.840335e+01	1.615967e+02	7.920792e-01	8.079833e-01	8.079833e-01	4
36	36	37	157	3.840335e+01	1.615967e+02	8.092784e-01	8.079833e-01	8.079833e-01	4
37	37	48	159	3.840335e+01	1.615967e+02	7.681159e-01	8.079833e-01	8.079833e-01	4
38	38	48	161	3.840335e+01	1.615967e+02	7.703349e-01	8.079833e-01	8.079833e-01	4
39	39	28	167	3.840335e+01	1.615967e+02	8.564103e-01	8.079833e-01	8.079833e-01	4
40	40	41	146	3.840335e+01	1.615967e+02	7.807487e-01	8.079833e-01	8.079833e-01	4
41	41	39	205	3.840335e+01	1.615967e+02	8.401639e-01	8.079833e-01	8.079833e-01	4
42	42	32	189	3.840335e+01	1.615967e+02	8.552036e-01	8.079833e-01	8.079833e-01	4
43	43	37	147	3.840335e+01	1.615967e+02	7.989130e-01	8.079833e-01	8.079833e-01	4
44	44	34	174	3.840335e+01	1.615967e+02	8.365385e-01	8.079833e-01	8.079833e-01	4
45	45	37	144	3.840335e+01	1.615967e+02	7.955801e-01	8.079833e-01	8.079833e-01	4
46	46	37	171	3.840335e+01	1.615967e+02	8.221154e-01	8.079833e-01	8.079833e-01	4
47	47	39	163	3.840335e+01	1.615967e+02	8.069307e-01	8.079833e-01	8.079833e-01	4
48	48	35	171	3.840335e+01	1.615967e+02	8.300971e-01	8.079833e-01	8.079833e-01	4
49	49	44	168	3.840335e+01	1.615967e+02	7.924528e-01	8.079833e-01	8.079833e-01	4
50	50	45	163	3.840335e+01	1.615967e+02	7.836538e-01	8.079833e-01	8.079833e-01	4
51	51	40	159	3.840335e+01	1.615967e+02	7.989950e-01	8.079833e-01	8.079833e-01	4
52	52	35	173	3.840335e+01	1.615967e+02	8.317308e-01	8.079833e-01	8.079833e-01	4
53	53	38	169	3.840335e+01	1.615967e+02	8.164251e-01	8.079833e-01	8.079833e-01	4
54	54	39	181	3.840335e+01	1.615967e+02	8.227273e-01	8.079833e-01	8.079833e-01	4
55	55	51	146	3.840335e+01	1.615967e+02	7.411168e-01	8.079833e-01	8.079833e-01	4
56	56	28	159	3.840335e+01	1.615967e+02	8.502674e-01	8.079833e-01	8.079833e-01	4
57	57	46	138	3.840335e+01	1.615967e+02	7.500000e-01	8.079833e-01	8.079833e-01	4
58	58	38	154	3.840335e+01	1.615967e+02	8.020833e-01	8.079833e-01	8.079833e-01	4
59	59	46	153	3.840335e+01	1.615967e+02	7.688442e-01	8.079833e-01	8.079833e-01	4
60	60	44	169	3.840335e+01	1.615967e+02	7.934272e-01	8.079833e-01	8.079833e-01	4
61	61	37	169	3.840335e+01	1.615967e+02	8.203883e-01	8.079833e-01	8.079833e-01	4
62	62	30	171	3.840335e+01	1.615967e+02	8.507463e-01	8.079833e-01	8.079833e-01	4
63	63	49	160	3.840335e+01	1.615967e+02	7.655502e-01	8.079833e-01	8.079833e-01	4
64	64	37	171	3.840335e+01	1.615967e+02	8.221154e-01	8.079833e-01	8.079833e-01	4
65	65	57	175	3.840335e+01	1.615967e+02	7.543103e-01	8.079833e-01	8.079833e-01	4
66	66	40	146	3.840335e+01	1.615967e+02	7.849462e-01	8.079833e-01	8.079833e-01	4
67	67	38	154	3.840335e+01	1.615967e+02	8.020833e-01	8.079833e-01	8.079833e-01	4
68	68	40	169	3.840335e+01	1.615967e+02	8.086124e-01	8.079833e-01	8.079833e-01	4
69	69	33	163	3.840335e+01	1.615967e+02	8.316327e-01	8.079833e-01	8.079833e-01	4
70	70	36	162	3.840335e+01	1.615967e+02	8.181818e-01	8.079833e-01	8.079833e-01	4
71	71	46	194	3.840335e+01	1.615967e+02	8.083333e-01	8.079833e-01	8.079833e-01	4
72	72	37	158	3.840335e+01	1.615967e+02	8.102564e-01	8.079833e-01	8.079833e-01	4
73	73	44	166	3.840335e+01	1.615967e+02	7.904762e-01	8.079833e-01	8.079833e-01	4
74	74	35	170	3.840335e+01	1.615967e+02	8.292683e-01	8.079833e-01	8.079833e-01	4
75	75	37	168	3.840335e+01	1.615967e+02	8.195122e-01	8.079833e-01	8.079833e-01	4
76	76	39	163	3.840335e+01	1.615967e+02	8.069307e-01	8.079833e-01	8.079833e-01	4
77	77	38	158	3.840335e+01	1.615967e+02	8.061224e-01	8.079833e-01	8.079833e-01	4
78	78	31	156	3.840335e+01	1.615967e+02	8.342246e-01	8.079833e-01	8.079833e-01	4
79	79	48	165	5.161123e+01	1.483888e+02	7.746479e-01	7.419438e-01	7.100544e-01	3
80	80	55	146	5.456334e+01	1.454367e+02	7.263682e-01	7.271833e-01	7.100544e-01	3
81	81	42	139	3.840335e+01	1.615967e+02	7.679558e-01	8.079833e-01	8.079833e-01	4
82	82	34	179	3.840335e+01	1.615967e+02	8.403756e-01	8.079833e-01	8.079833e-01	4
83	83	47	151	3.840335e+01	1.615967e+02	7.626263e-01	8.079833e-01	8.079833e-01	4
84	84	52	141	3.840335e+01	1.615967e+02	7.305699e-01	8.079833e-01	8.079833e-01	4
85	85	51	162	3.840335e+01	1.615967e+02	7.605634e-01	8.079833e-01	8.079833e-01	4
86	86	30	161	3.840335e+01	1.615967e+02	8.429319e-01	8.079833e-01	8.079833e-01	4
87	87	39	147	3.840335e+01	1.615967e+02	7.903226e-01	8.079833e-01	8.079833e-01	4
88	88	33	157	3.840335e+01	1.615967e+02	8.263158e-01	8.079833e-01	8.079833e-01	4
89	89	29	163	3.840335e+01	1.615967e+02	8.489583e-01	8.079833e-01	8.079833e-01	4
90	90	49	170	3.840335e+01	1.615967e+02	7.762557e-01	8.079833e-01	8.079833e-01	4
91	91	49	176	3.840335e+01	1.615967e+02	7.822222e-01	8.079833e-01	8.079833e-01	4
92	92	28	157	3.840335e+01	1.615967e+02	8.486486e-01	8.079833e-01	8.079833e-01	4
93	93	39	162	3.840335e+01	1.615967e+02	8.059701e-01	8.079833e-01	8.079833e-01	4
94	94	32	157	3.840335e+01	1.615967e+02	8.306878e-01	8.079833e-01	8.079833e-01	4
95	95	23	146	3.840335e+01	1.615967e+02	8.639053e-01	8.079833e-01	8.079833e-01	4
96	96	30	141	3.840335e+01	1.615967e+02	8.245614e-01	8.079833e-01	8.079833e-01	4
97	97	32	158	3.840335e+01	1.615967e+02	8.315789e-01	8.079833e-01	8.079833e-01	4
98	98	38	156	3.840335e+01	1.615967e+02	8.041237e-01	8.079833e-01	8.079833e-01	4
99	99	42	207	3.840335e+01	1.615967e+02	8.313253e-01	8.079833e-01	8.079833e-01	4
100	100	44	174	3.840335e+01	1.615967e+02	7.981651e-01	8.079833e-01	8.079833e-01	4
101	101	38	165	3.840335e+01	1.615967e+02	8.128079e-01	8.079833e-01	8.079833e-01	4
102	102	44	161	3.840335e+01	1.615967e+02	7.853659e-01	8.079833e-01	8.079833e-01	4
103	103	45	171	3.840335e+01	1.615967e+02	7.916667e-01	8.079833e-01	8.079833e-01	4
104	104	35	162	3.840335e+01	1.615967e+02	8.223350e-01	8.079833e-01	8.079833e-01	4
105	105	37	154	3.840335e+01	1.615967e+02	8.062827e-01	8.079833e-01	8.079833e-01	4
106	106	35	163	3.840335e+01	1.615967e+02	8.232323e-01	8.079833e-01	8.079833e-01	4
107	107	52	122	5.805231e+01	1.419477e+02	7.011494e-01	7.097385e-01	8.079833e-01	4
108	108	166	18	1.759019e+02	2.409808e+01	9.782609e-02	1.204904e-01	1.204904e-01	1
109	109	192	23	1.759019e+02	2.409808e+01	1.069767e-01	1.204904e-01	1.204904e-01	1
110	110	154	19	1.759019e+02	2.409808e+01	1.098266e-01	1.204904e-01	1.204904e-01	1
111	111	164	22	1.759019e+02	2.409808e+01	1.182796e-01	1.204904e-01	1.204904e-01	1
112	112	179	30	1.759019e+02	2.409808e+01	1.435407e-01	1.204904e-01	1.204904e-01	1
113	113	190	25	1.759019e+02	2.409808e+01	1.162791e-01	1.204904e-01	1.204904e-01	1
114	114	175	27	1.759019e+02	2.409808e+01	1.336634e-01	1.204904e-01	1.204904e-01	1
115	115	165	19	1.759019e+02	2.409808e+01	1.032609e-01	1.204904e-01	1.204904e-01	1
116	116	169	23	1.759019e+02	2.409808e+01	1.197917e-01	1.204904e-01	1.204904e-01	1
117	117	154	29	1.759019e+02	2.409808e+01	1.584699e-01	1.204904e-01	1.204904e-01	1
118	118	157	26	1.759019e+02	2.409808e+01	1.420765e-01	1.204904e-01	1.204904e-01	1
119	119	185	29	1.759019e+02	2.409808e+01	1.355140e-01	1.204904e-01	1.204904e-01	1
120	120	174	20	1.759019e+02	2.409808e+01	1.030928e-01	1.204904e-01	1.204904e-01	1
121	121	156	30	1.759019e+02	2.409808e+01	1.612903e-01	1.204904e-01	1.204904e-01	1
122	122	196	24	1.759019e+02	2.409808e+01	1.090909e-01	1.204904e-01	1.204904e-01	1
123	123	176	25	1.759019e+02	2.409808e+01	1.243781e-01	1.204904e-01	1.204904e-01	1
124	124	172	20	1.759019e+02	2.409808e+01	1.041667e-01	1.204904e-01	1.204904e-01	1
125	125	179	14	1.759019e+02	2.409808e+01	7.253886e-02	1.204904e-01	1.204904e-01	1
126	126	175	28	1.759019e+02	2.409808e+01	1.379310e-01	1.204904e-01	1.204904e-01	1
127	127	172	38	1.759019e+02	2.409808e+01	1.809524e-01	1.204904e-01	1.204904e-01	1
128	128	183	23	1.759019e+02	2.409808e+01	1.116505e-01	1.204904e-01	1.204904e-01	1
129	129	156	28	1.759019e+02	2.409808e+01	1.521739e-01	1.204904e-01	1.204904e-01	1
130	130	185	22	1.759019e+02	2.409808e+01	1.062802e-01	1.204904e-01	1.204904e-01	1
131	131	188	24	1.759019e+02	2.409808e+01	1.132075e-01	1.204904e-01	1.204904e-01	1
132	132	186	17	1.759019e+02	2.409808e+01	8.374384e-02	1.204904e-01	1.204904e-01	1
133	133	160	22	1.759019e+02	2.409808e+01	1.208791e-01	1.204904e-01	1.204904e-01	1
134	134	186	22	1.759019e+02	2.409808e+01	1.057692e-01	1.204904e-01	1.204904e-01	1
135	135	173	30	1.759019e+02	2.409808e+01	1.477833e-01	1.204904e-01	1.204904e-01	1
136	136	190	24	1.759019e+02	2.409808e+01	1.121495e-01	1.204904e-01	1.204904e-01	1
137	137	173	40	1.669753e+02	3.302467e+01	1.877934e-01	1.651233e-01	1.867850e-01	2
138	138	168	27	1.626430e+02	3.735700e+01	1.384615e-01	1.867850e-01	1.867850e-01	2
139	139	178	38	1.626430e+02	3.735700e+01	1.759259e-01	1.867850e-01	1.867850e-01	2
140	140	167	35	1.626430e+02	3.735700e+01	1.732673e-01	1.867850e-01	1.867850e-01	2
141	141	125	71	1.228382e+02	7.716175e+01	3.622449e-01	3.858088e-01	1.867850e-01	2
142	142	52	135	5.798912e+01	1.420109e+02	7.219251e-01	7.100544e-01	7.100544e-01	3
143	143	145	52	1.433704e+02	5.662964e+01	2.639594e-01	2.831482e-01	1.867850e-01	2
144	144	156	42	1.626430e+02	3.735700e+01	2.121212e-01	1.867850e-01	1.867850e-01	2
145	145	91	120	7.664666e+01	1.233533e+02	5.687204e-01	6.167667e-01	7.100544e-01	3
146	146	116	88	1.199142e+02	8.008577e+01	4.313725e-01	4.004289e-01	1.867850e-01	2
147	147	168	37	1.626430e+02	3.735700e+01	1.804878e-01	1.867850e-01	1.867850e-01	2
148	148	152	38	1.593252e+02	4.067483e+01	2.000000e-01	2.033742e-01	1.867850e-01	2
149	149	63	142	5.798912e+01	1.420109e+02	6.926829e-01	7.100544e-01	7.100544e-01	3
150	150	54	130	5.798912e+01	1.420109e+02	7.065217e-01	7.100544e-01	7.100544e-01	3
151	151	67	155	5.798912e+01	1.420109e+02	6.981982e-01	7.100544e-01	7.100544e-01	3
152	152	57	141	5.798912e+01	1.420109e+02	7.121212e-01	7.100544e-01	7.100544e-01	3
153	153	118	85	1.196254e+02	8.037458e+01	4.187192e-01	4.018729e-01	1.867850e-01	2
154	154	157	43	1.626430e+02	3.735700e+01	2.150000e-01	1.867850e-01	1.867850e-01	2
155	155	154	46	1.626430e+02	3.735700e+01	2.300000e-01	1.867850e-01	1.867850e-01	2
156	156	168	36	1.626430e+02	3.735700e+01	1.764706e-01	1.867850e-01	1.867850e-01	2
157	157	116	78	1.228369e+02	7.716307e+01	4.020619e-01	3.858154e-01	1.204904e-01	1
158	158	170	31	1.759019e+02	2.409808e+01	1.542289e-01	1.204904e-01	1.204904e-01	1
159	159	174	30	1.710497e+02	2.895033e+01	1.470588e-01	1.447516e-01	1.204904e-01	1
160	160	160	36	1.626430e+02	3.735700e+01	1.836735e-01	1.867850e-01	1.867850e-01	2
161	161	165	35	1.626430e+02	3.735700e+01	1.750000e-01	1.867850e-01	1.867850e-01	2
162	162	95	94	1.132707e+02	8.672932e+01	4.973545e-01	4.336466e-01	1.867850e-01	2
163	163	59	165	5.798912e+01	1.420109e+02	7.366071e-01	7.100544e-01	7.100544e-01	3
164	164	61	133	5.798912e+01	1.420109e+02	6.855670e-01	7.100544e-01	7.100544e-01	3
165	165	71	146	5.600266e+01	1.439973e+02	6.728111e-01	7.199867e-01	7.100544e-01	3
166	166	32	180	3.840335e+01	1.615967e+02	8.490566e-01	8.079833e-01	8.079833e-01	4
167	167	32	149	3.840335e+01	1.615967e+02	8.232044e-01	8.079833e-01	8.079833e-01	4
168	168	46	149	3.840335e+01	1.615967e+02	7.641026e-01	8.079833e-01	8.079833e-01	4
169	169	29	167	3.840335e+01	1.615967e+02	8.520408e-01	8.079833e-01	8.079833e-01	4
170	170	42	167	3.840335e+01	1.615967e+02	7.990431e-01	8.079833e-01	8.079833e-01	4
171	171	53	146	3.840335e+01	1.615967e+02	7.336683e-01	8.079833e-01	8.079833e-01	4
172	172	43	155	3.840335e+01	1.615967e+02	7.828283e-01	8.079833e-01	8.079833e-01	4
173	173	45	156	3.840335e+01	1.615967e+02	7.761194e-01	8.079833e-01	8.079833e-01	4
174	174	40	160	3.840335e+01	1.615967e+02	8.000000e-01	8.079833e-01	8.079833e-01	4
175	175	38	143	3.840335e+01	1.615967e+02	7.900552e-01	8.079833e-01	8.079833e-01	4
176	176	43	125	3.840335e+01	1.615967e+02	7.440476e-01	8.079833e-01	8.079833e-01	4
177	177	37	166	3.840335e+01	1.615967e+02	8.177340e-01	8.079833e-01	8.079833e-01	4
178	178	34	167	3.840335e+01	1.615967e+02	8.308458e-01	8.079833e-01	8.079833e-01	4
179	179	48	161	3.840335e+01	1.615967e+02	7.703349e-01	8.079833e-01	8.079833e-01	4
180	180	32	150	3.840335e+01	1.615967e+02	8.241758e-01	8.079833e-01	8.079833e-01	4
181	181	49	162	3.840335e+01	1.615967e+02	7.677725e-01	8.079833e-01	8.079833e-01	4
182	182	36	170	3.840335e+01	1.615967e+02	8.252427e-01	8.079833e-01	8.079833e-01	4
183	183	42	161	3.840335e+01	1.615967e+02	7.931034e-01	8.079833e-01	8.079833e-01	4
184	184	39	167	3.840335e+01	1.615967e+02	8.106796e-01	8.079833e-01	8.079833e-01	4
185	185	35	137	3.840335e+01	1.615967e+02	7.965116e-01	8.079833e-01	8.079833e-01	4
186	186	35	162	3.840335e+01	1.615967e+02	8.223350e-01	8.079833e-01	8.079833e-01	4
187	187	40	156	3.840335e+01	1.615967e+02	7.959184e-01	8.079833e-01	8.079833e-01	4
188	188	33	162	3.840335e+01	1.615967e+02	8.307692e-01	8.079833e-01	8.079833e-01	4
189	189	37	152	3.840335e+01	1.615967e+02	8.042328e-01	8.079833e-01	8.079833e-01	4
190	190	31	146	3.840335e+01	1.615967e+02	8.248588e-01	8.079833e-01	8.079833e-01	4
191	191	35	168	3.840335e+01	1.615967e+02	8.275862e-01	8.079833e-01	8.079833e-01	4
192	192	36	142	3.840335e+01	1.615967e+02	7.977528e-01	8.079833e-01	8.079833e-01	4
193	193	41	174	3.840335e+01	1.615967e+02	8.093023e-01	8.079833e-01	8.079833e-01	4
194	194	49	198	3.840335e+01	1.615967e+02	8.016194e-01	8.079833e-01	8.079833e-01	4
195	195	55	164	3.840335e+01	1.615967e+02	7.488584e-01	8.079833e-01	8.079833e-01	4
196	196	42	148	3.840335e+01	1.615967e+02	7.789474e-01	8.079833e-01	8.079833e-01	4
197	197	39	160	3.840335e+01	1.615967e+02	8.040201e-01	8.079833e-01	8.079833e-01	4
198	198	44	157	3.840335e+01	1.615967e+02	7.810945e-01	8.079833e-01	8.079833e-01	4
199	199	38	178	3.840335e+01	1.615967e+02	8.240741e-01	8.079833e-01	8.079833e-01	4
200	200	32	166	3.840335e+01	1.615967e+02	8.383838e-01	8.079833e-01	8.079833e-01	4
