# Supplementary material for: Cochaperones convey the energy of ATP hydrolysis for directional action of Hsp90
Source: Nat Commun. 2024 Jan 17;15:569. doi: 10.1038/s41467-024-44847-6 (PMC10794413; doi:10.1038/s41467-024-44847-6)
Supplement: Supplementary file 6 — Source Data [file 41467_2024_44847_MOESM6_ESM.zip › SourceData_Simulations/1_Simulations_0kT/sim_0kT_mol62of200.txt]

coordinates	26.07	211.77	154.07	211.77
time(s)	frame	Idon(a.u.)	Iacc(a.u.)	Idon ideal(a.u.)	Iacc ideal(a.u.)	FRET	FRET ideal (blurr)	FRET ideal	state sequence
1	1	198	7	1.911389e+02	8.861110e+00	3.414634e-02	4.430555e-02	4.430555e-02	1
2	2	181	12	1.911389e+02	8.861110e+00	6.217617e-02	4.430555e-02	4.430555e-02	1
3	3	173	15	1.911389e+02	8.861110e+00	7.978723e-02	4.430555e-02	4.430555e-02	1
4	4	182	8	1.911389e+02	8.861110e+00	4.210526e-02	4.430555e-02	4.430555e-02	1
5	5	196	10	1.911389e+02	8.861110e+00	4.854369e-02	4.430555e-02	4.430555e-02	1
6	6	196	11	1.911389e+02	8.861110e+00	5.314010e-02	4.430555e-02	4.430555e-02	1
7	7	91	98	9.307909e+01	1.069209e+02	5.185185e-01	5.346046e-01	7.140187e-01	4
8	8	67	139	5.719627e+01	1.428037e+02	6.747573e-01	7.140187e-01	7.140187e-01	4
9	9	53	144	5.719627e+01	1.428037e+02	7.309645e-01	7.140187e-01	7.140187e-01	4
10	10	63	143	5.719627e+01	1.428037e+02	6.941748e-01	7.140187e-01	7.140187e-01	4
11	11	56	146	5.719627e+01	1.428037e+02	7.227723e-01	7.140187e-01	7.140187e-01	4
12	12	48	135	5.719627e+01	1.428037e+02	7.377049e-01	7.140187e-01	7.140187e-01	4
13	13	54	142	5.719627e+01	1.428037e+02	7.244898e-01	7.140187e-01	7.140187e-01	4
14	14	56	141	5.719627e+01	1.428037e+02	7.157360e-01	7.140187e-01	7.140187e-01	4
15	15	65	138	5.719627e+01	1.428037e+02	6.798030e-01	7.140187e-01	7.140187e-01	4
16	16	49	144	5.719627e+01	1.428037e+02	7.461140e-01	7.140187e-01	7.140187e-01	4
17	17	54	151	5.719627e+01	1.428037e+02	7.365854e-01	7.140187e-01	7.140187e-01	4
18	18	60	153	5.719627e+01	1.428037e+02	7.183099e-01	7.140187e-01	7.140187e-01	4
19	19	57	134	5.719627e+01	1.428037e+02	7.015707e-01	7.140187e-01	7.140187e-01	4
20	20	67	132	5.719627e+01	1.428037e+02	6.633166e-01	7.140187e-01	7.140187e-01	4
21	21	47	146	5.719627e+01	1.428037e+02	7.564767e-01	7.140187e-01	7.140187e-01	4
22	22	59	158	5.719627e+01	1.428037e+02	7.281106e-01	7.140187e-01	7.140187e-01	4
23	23	66	169	5.719627e+01	1.428037e+02	7.191489e-01	7.140187e-01	7.140187e-01	4
24	24	66	134	5.719627e+01	1.428037e+02	6.700000e-01	7.140187e-01	7.140187e-01	4
25	25	45	167	5.719627e+01	1.428037e+02	7.877358e-01	7.140187e-01	7.140187e-01	4
26	26	52	168	5.719627e+01	1.428037e+02	7.636364e-01	7.140187e-01	7.140187e-01	4
27	27	68	114	5.719627e+01	1.428037e+02	6.263736e-01	7.140187e-01	7.140187e-01	4
28	28	54	146	5.719627e+01	1.428037e+02	7.300000e-01	7.140187e-01	7.140187e-01	4
29	29	54	145	5.719627e+01	1.428037e+02	7.286432e-01	7.140187e-01	7.140187e-01	4
30	30	62	156	5.719627e+01	1.428037e+02	7.155963e-01	7.140187e-01	7.140187e-01	4
31	31	55	141	5.719627e+01	1.428037e+02	7.193878e-01	7.140187e-01	7.140187e-01	4
32	32	50	165	5.719627e+01	1.428037e+02	7.674419e-01	7.140187e-01	7.140187e-01	4
33	33	42	145	5.719627e+01	1.428037e+02	7.754011e-01	7.140187e-01	7.140187e-01	4
34	34	65	124	5.719627e+01	1.428037e+02	6.560847e-01	7.140187e-01	7.140187e-01	4
35	35	50	143	5.719627e+01	1.428037e+02	7.409326e-01	7.140187e-01	7.140187e-01	4
36	36	63	132	5.719627e+01	1.428037e+02	6.769231e-01	7.140187e-01	7.140187e-01	4
37	37	60	150	5.719627e+01	1.428037e+02	7.142857e-01	7.140187e-01	7.140187e-01	4
38	38	45	141	5.719627e+01	1.428037e+02	7.580645e-01	7.140187e-01	7.140187e-01	4
39	39	48	145	5.719627e+01	1.428037e+02	7.512953e-01	7.140187e-01	7.140187e-01	4
40	40	52	150	5.719627e+01	1.428037e+02	7.425743e-01	7.140187e-01	7.140187e-01	4
41	41	54	154	5.719627e+01	1.428037e+02	7.403846e-01	7.140187e-01	7.140187e-01	4
42	42	53	148	5.719627e+01	1.428037e+02	7.363184e-01	7.140187e-01	7.140187e-01	4
43	43	66	139	5.719627e+01	1.428037e+02	6.780488e-01	7.140187e-01	7.140187e-01	4
44	44	54	143	5.719627e+01	1.428037e+02	7.258883e-01	7.140187e-01	7.140187e-01	4
45	45	64	138	5.719627e+01	1.428037e+02	6.831683e-01	7.140187e-01	7.140187e-01	4
46	46	65	115	5.719627e+01	1.428037e+02	6.388889e-01	7.140187e-01	7.140187e-01	4
47	47	55	158	5.719627e+01	1.428037e+02	7.417840e-01	7.140187e-01	7.140187e-01	4
48	48	50	149	5.719627e+01	1.428037e+02	7.487437e-01	7.140187e-01	7.140187e-01	4
49	49	47	143	5.719627e+01	1.428037e+02	7.526316e-01	7.140187e-01	7.140187e-01	4
50	50	57	136	5.719627e+01	1.428037e+02	7.046632e-01	7.140187e-01	7.140187e-01	4
51	51	66	151	5.719627e+01	1.428037e+02	6.958525e-01	7.140187e-01	7.140187e-01	4
52	52	54	151	5.719627e+01	1.428037e+02	7.365854e-01	7.140187e-01	7.140187e-01	4
53	53	52	134	5.719627e+01	1.428037e+02	7.204301e-01	7.140187e-01	7.140187e-01	4
54	54	53	167	5.719627e+01	1.428037e+02	7.590909e-01	7.140187e-01	7.140187e-01	4
55	55	56	139	5.719627e+01	1.428037e+02	7.128205e-01	7.140187e-01	7.140187e-01	4
56	56	52	134	5.719627e+01	1.428037e+02	7.204301e-01	7.140187e-01	7.140187e-01	4
57	57	53	134	5.719627e+01	1.428037e+02	7.165775e-01	7.140187e-01	7.140187e-01	4
58	58	57	132	5.719627e+01	1.428037e+02	6.984127e-01	7.140187e-01	7.140187e-01	4
59	59	65	135	5.719627e+01	1.428037e+02	6.750000e-01	7.140187e-01	7.140187e-01	4
60	60	41	138	5.719627e+01	1.428037e+02	7.709497e-01	7.140187e-01	7.140187e-01	4
61	61	68	161	5.719627e+01	1.428037e+02	7.030568e-01	7.140187e-01	7.140187e-01	4
62	62	53	154	5.719627e+01	1.428037e+02	7.439614e-01	7.140187e-01	7.140187e-01	4
63	63	48	138	5.719627e+01	1.428037e+02	7.419355e-01	7.140187e-01	7.140187e-01	4
64	64	49	129	5.719627e+01	1.428037e+02	7.247191e-01	7.140187e-01	7.140187e-01	4
65	65	52	157	5.719627e+01	1.428037e+02	7.511962e-01	7.140187e-01	7.140187e-01	4
66	66	54	140	5.719627e+01	1.428037e+02	7.216495e-01	7.140187e-01	7.140187e-01	4
67	67	58	150	5.719627e+01	1.428037e+02	7.211538e-01	7.140187e-01	7.140187e-01	4
68	68	66	149	5.719627e+01	1.428037e+02	6.930233e-01	7.140187e-01	7.140187e-01	4
69	69	54	143	5.719627e+01	1.428037e+02	7.258883e-01	7.140187e-01	7.140187e-01	4
70	70	46	129	5.719627e+01	1.428037e+02	7.371429e-01	7.140187e-01	7.140187e-01	4
71	71	50	155	5.719627e+01	1.428037e+02	7.560976e-01	7.140187e-01	7.140187e-01	4
72	72	56	142	5.719627e+01	1.428037e+02	7.171717e-01	7.140187e-01	7.140187e-01	4
73	73	57	132	5.719627e+01	1.428037e+02	6.984127e-01	7.140187e-01	7.140187e-01	4
74	74	50	138	5.719627e+01	1.428037e+02	7.340426e-01	7.140187e-01	7.140187e-01	4
75	75	48	126	5.719627e+01	1.428037e+02	7.241379e-01	7.140187e-01	7.140187e-01	4
76	76	71	156	5.719627e+01	1.428037e+02	6.872247e-01	7.140187e-01	7.140187e-01	4
77	77	54	135	5.719627e+01	1.428037e+02	7.142857e-01	7.140187e-01	7.140187e-01	4
78	78	55	146	5.719627e+01	1.428037e+02	7.263682e-01	7.140187e-01	7.140187e-01	4
79	79	69	139	5.719627e+01	1.428037e+02	6.682692e-01	7.140187e-01	7.140187e-01	4
80	80	54	139	5.719627e+01	1.428037e+02	7.202073e-01	7.140187e-01	7.140187e-01	4
81	81	55	127	5.719627e+01	1.428037e+02	6.978022e-01	7.140187e-01	7.140187e-01	4
82	82	69	148	5.719627e+01	1.428037e+02	6.820276e-01	7.140187e-01	7.140187e-01	4
83	83	64	127	5.719627e+01	1.428037e+02	6.649215e-01	7.140187e-01	7.140187e-01	4
84	84	61	136	5.719627e+01	1.428037e+02	6.903553e-01	7.140187e-01	7.140187e-01	4
85	85	58	158	5.719627e+01	1.428037e+02	7.314815e-01	7.140187e-01	7.140187e-01	4
86	86	57	126	5.719627e+01	1.428037e+02	6.885246e-01	7.140187e-01	7.140187e-01	4
87	87	38	138	5.719627e+01	1.428037e+02	7.840909e-01	7.140187e-01	7.140187e-01	4
88	88	50	136	5.719627e+01	1.428037e+02	7.311828e-01	7.140187e-01	7.140187e-01	4
89	89	44	130	5.719627e+01	1.428037e+02	7.471264e-01	7.140187e-01	7.140187e-01	4
90	90	57	143	5.719627e+01	1.428037e+02	7.150000e-01	7.140187e-01	7.140187e-01	4
91	91	40	150	3.645477e+01	1.635452e+02	7.894737e-01	8.177261e-01	8.529016e-01	3
92	92	27	161	2.941969e+01	1.705803e+02	8.563830e-01	8.529016e-01	8.529016e-01	3
93	93	125	95	9.987217e+01	1.001278e+02	4.318182e-01	5.006391e-01	8.529016e-01	3
94	94	185	23	1.794861e+02	2.051394e+01	1.105769e-01	1.025697e-01	1.025697e-01	2
95	95	193	16	1.794861e+02	2.051394e+01	7.655502e-02	1.025697e-01	1.025697e-01	2
96	96	183	16	1.782511e+02	2.174894e+01	8.040201e-02	1.087447e-01	1.025697e-01	2
97	97	35	157	2.941969e+01	1.705803e+02	8.177083e-01	8.529016e-01	8.529016e-01	3
98	98	50	147	4.688799e+01	1.531120e+02	7.461929e-01	7.655600e-01	7.140187e-01	4
99	99	61	160	5.719627e+01	1.428037e+02	7.239819e-01	7.140187e-01	7.140187e-01	4
100	100	58	145	5.719627e+01	1.428037e+02	7.142857e-01	7.140187e-01	7.140187e-01	4
101	101	60	159	5.719627e+01	1.428037e+02	7.260274e-01	7.140187e-01	7.140187e-01	4
102	102	67	135	5.719627e+01	1.428037e+02	6.683168e-01	7.140187e-01	7.140187e-01	4
103	103	51	144	5.719627e+01	1.428037e+02	7.384615e-01	7.140187e-01	7.140187e-01	4
104	104	59	136	5.719627e+01	1.428037e+02	6.974359e-01	7.140187e-01	7.140187e-01	4
105	105	45	154	5.719627e+01	1.428037e+02	7.738693e-01	7.140187e-01	7.140187e-01	4
106	106	59	141	5.719627e+01	1.428037e+02	7.050000e-01	7.140187e-01	7.140187e-01	4
107	107	62	139	5.719627e+01	1.428037e+02	6.915423e-01	7.140187e-01	7.140187e-01	4
108	108	171	29	1.752987e+02	2.470132e+01	1.450000e-01	1.235066e-01	4.430555e-02	1
109	109	187	10	1.911389e+02	8.861110e+00	5.076142e-02	4.430555e-02	4.430555e-02	1
110	110	190	14	1.911389e+02	8.861110e+00	6.862745e-02	4.430555e-02	4.430555e-02	1
111	111	183	5	1.911389e+02	8.861110e+00	2.659574e-02	4.430555e-02	4.430555e-02	1
112	112	172	4	1.911389e+02	8.861110e+00	2.272727e-02	4.430555e-02	4.430555e-02	1
113	113	191	9	1.911389e+02	8.861110e+00	4.500000e-02	4.430555e-02	4.430555e-02	1
114	114	181	13	1.911389e+02	8.861110e+00	6.701031e-02	4.430555e-02	4.430555e-02	1
115	115	185	12	1.911389e+02	8.861110e+00	6.091371e-02	4.430555e-02	4.430555e-02	1
116	116	199	11	1.911389e+02	8.861110e+00	5.238095e-02	4.430555e-02	4.430555e-02	1
117	117	199	11	1.911389e+02	8.861110e+00	5.238095e-02	4.430555e-02	4.430555e-02	1
118	118	171	5	1.911389e+02	8.861110e+00	2.840909e-02	4.430555e-02	4.430555e-02	1
119	119	207	15	1.911389e+02	8.861110e+00	6.756757e-02	4.430555e-02	4.430555e-02	1
120	120	58	138	5.799527e+01	1.420047e+02	7.040816e-01	7.100237e-01	7.140187e-01	4
121	121	37	137	5.719627e+01	1.428037e+02	7.873563e-01	7.140187e-01	7.140187e-01	4
122	122	50	137	5.719627e+01	1.428037e+02	7.326203e-01	7.140187e-01	7.140187e-01	4
123	123	57	128	5.719627e+01	1.428037e+02	6.918919e-01	7.140187e-01	7.140187e-01	4
124	124	63	125	5.719627e+01	1.428037e+02	6.648936e-01	7.140187e-01	7.140187e-01	4
125	125	55	148	5.719627e+01	1.428037e+02	7.290640e-01	7.140187e-01	7.140187e-01	4
126	126	53	144	5.719627e+01	1.428037e+02	7.309645e-01	7.140187e-01	7.140187e-01	4
127	127	64	154	5.719627e+01	1.428037e+02	7.064220e-01	7.140187e-01	7.140187e-01	4
128	128	65	157	5.719627e+01	1.428037e+02	7.072072e-01	7.140187e-01	7.140187e-01	4
129	129	66	123	5.719627e+01	1.428037e+02	6.507937e-01	7.140187e-01	7.140187e-01	4
130	130	52	164	5.719627e+01	1.428037e+02	7.592593e-01	7.140187e-01	7.140187e-01	4
131	131	53	142	5.719627e+01	1.428037e+02	7.282051e-01	7.140187e-01	7.140187e-01	4
132	132	66	124	5.719627e+01	1.428037e+02	6.526316e-01	7.140187e-01	7.140187e-01	4
133	133	61	143	5.719627e+01	1.428037e+02	7.009804e-01	7.140187e-01	7.140187e-01	4
134	134	65	151	5.719627e+01	1.428037e+02	6.990741e-01	7.140187e-01	7.140187e-01	4
135	135	61	137	5.719627e+01	1.428037e+02	6.919192e-01	7.140187e-01	7.140187e-01	4
136	136	70	144	5.719627e+01	1.428037e+02	6.728972e-01	7.140187e-01	7.140187e-01	4
137	137	51	137	5.719627e+01	1.428037e+02	7.287234e-01	7.140187e-01	7.140187e-01	4
138	138	74	140	5.719627e+01	1.428037e+02	6.542056e-01	7.140187e-01	7.140187e-01	4
139	139	44	134	5.719627e+01	1.428037e+02	7.528090e-01	7.140187e-01	7.140187e-01	4
140	140	54	155	5.719627e+01	1.428037e+02	7.416268e-01	7.140187e-01	7.140187e-01	4
141	141	67	151	5.719627e+01	1.428037e+02	6.926606e-01	7.140187e-01	7.140187e-01	4
142	142	70	147	5.719627e+01	1.428037e+02	6.774194e-01	7.140187e-01	7.140187e-01	4
143	143	59	172	5.719627e+01	1.428037e+02	7.445887e-01	7.140187e-01	7.140187e-01	4
144	144	50	148	5.719627e+01	1.428037e+02	7.474747e-01	7.140187e-01	7.140187e-01	4
145	145	54	150	5.719627e+01	1.428037e+02	7.352941e-01	7.140187e-01	7.140187e-01	4
146	146	51	156	5.719627e+01	1.428037e+02	7.536232e-01	7.140187e-01	7.140187e-01	4
147	147	69	132	5.719627e+01	1.428037e+02	6.567164e-01	7.140187e-01	7.140187e-01	4
148	148	65	133	5.719627e+01	1.428037e+02	6.717172e-01	7.140187e-01	7.140187e-01	4
149	149	62	145	5.719627e+01	1.428037e+02	7.004831e-01	7.140187e-01	7.140187e-01	4
150	150	61	126	5.719627e+01	1.428037e+02	6.737968e-01	7.140187e-01	7.140187e-01	4
151	151	62	133	5.719627e+01	1.428037e+02	6.820513e-01	7.140187e-01	7.140187e-01	4
152	152	69	143	5.719627e+01	1.428037e+02	6.745283e-01	7.140187e-01	7.140187e-01	4
153	153	60	135	5.719627e+01	1.428037e+02	6.923077e-01	7.140187e-01	7.140187e-01	4
154	154	61	141	5.719627e+01	1.428037e+02	6.980198e-01	7.140187e-01	7.140187e-01	4
155	155	63	154	5.719627e+01	1.428037e+02	7.096774e-01	7.140187e-01	7.140187e-01	4
156	156	57	119	5.719627e+01	1.428037e+02	6.761364e-01	7.140187e-01	7.140187e-01	4
157	157	64	140	5.719627e+01	1.428037e+02	6.862745e-01	7.140187e-01	7.140187e-01	4
158	158	62	145	5.719627e+01	1.428037e+02	7.004831e-01	7.140187e-01	7.140187e-01	4
159	159	50	137	5.719627e+01	1.428037e+02	7.326203e-01	7.140187e-01	7.140187e-01	4
160	160	54	129	5.719627e+01	1.428037e+02	7.049180e-01	7.140187e-01	7.140187e-01	4
161	161	51	148	5.719627e+01	1.428037e+02	7.437186e-01	7.140187e-01	7.140187e-01	4
162	162	68	133	5.719627e+01	1.428037e+02	6.616915e-01	7.140187e-01	7.140187e-01	4
163	163	55	135	5.719627e+01	1.428037e+02	7.105263e-01	7.140187e-01	7.140187e-01	4
164	164	66	144	5.719627e+01	1.428037e+02	6.857143e-01	7.140187e-01	7.140187e-01	4
165	165	62	141	5.719627e+01	1.428037e+02	6.945813e-01	7.140187e-01	7.140187e-01	4
166	166	54	129	5.719627e+01	1.428037e+02	7.049180e-01	7.140187e-01	7.140187e-01	4
167	167	55	132	5.719627e+01	1.428037e+02	7.058824e-01	7.140187e-01	7.140187e-01	4
168	168	64	138	5.719627e+01	1.428037e+02	6.831683e-01	7.140187e-01	7.140187e-01	4
169	169	56	122	5.719627e+01	1.428037e+02	6.853933e-01	7.140187e-01	7.140187e-01	4
170	170	62	160	5.719627e+01	1.428037e+02	7.207207e-01	7.140187e-01	7.140187e-01	4
171	171	63	133	5.719627e+01	1.428037e+02	6.785714e-01	7.140187e-01	7.140187e-01	4
172	172	41	132	5.719627e+01	1.428037e+02	7.630058e-01	7.140187e-01	7.140187e-01	4
173	173	60	145	5.719627e+01	1.428037e+02	7.073171e-01	7.140187e-01	7.140187e-01	4
174	174	51	142	5.719627e+01	1.428037e+02	7.357513e-01	7.140187e-01	7.140187e-01	4
175	175	42	149	5.719627e+01	1.428037e+02	7.801047e-01	7.140187e-01	7.140187e-01	4
176	176	43	133	5.719627e+01	1.428037e+02	7.556818e-01	7.140187e-01	7.140187e-01	4
177	177	56	120	5.719627e+01	1.428037e+02	6.818182e-01	7.140187e-01	7.140187e-01	4
178	178	78	154	5.719627e+01	1.428037e+02	6.637931e-01	7.140187e-01	7.140187e-01	4
179	179	57	147	5.719627e+01	1.428037e+02	7.205882e-01	7.140187e-01	7.140187e-01	4
180	180	65	142	5.719627e+01	1.428037e+02	6.859903e-01	7.140187e-01	7.140187e-01	4
181	181	44	154	5.719627e+01	1.428037e+02	7.777778e-01	7.140187e-01	7.140187e-01	4
182	182	66	148	5.719627e+01	1.428037e+02	6.915888e-01	7.140187e-01	7.140187e-01	4
183	183	64	161	5.719627e+01	1.428037e+02	7.155556e-01	7.140187e-01	7.140187e-01	4
184	184	50	148	5.719627e+01	1.428037e+02	7.474747e-01	7.140187e-01	7.140187e-01	4
185	185	70	169	5.719627e+01	1.428037e+02	7.071130e-01	7.140187e-01	7.140187e-01	4
186	186	61	152	5.719627e+01	1.428037e+02	7.136150e-01	7.140187e-01	7.140187e-01	4
187	187	68	140	5.719627e+01	1.428037e+02	6.730769e-01	7.140187e-01	7.140187e-01	4
188	188	71	149	5.719627e+01	1.428037e+02	6.772727e-01	7.140187e-01	7.140187e-01	4
189	189	63	161	5.719627e+01	1.428037e+02	7.187500e-01	7.140187e-01	7.140187e-01	4
190	190	64	149	5.719627e+01	1.428037e+02	6.995305e-01	7.140187e-01	7.140187e-01	4
191	191	56	142	5.719627e+01	1.428037e+02	7.171717e-01	7.140187e-01	7.140187e-01	4
192	192	56	146	5.719627e+01	1.428037e+02	7.227723e-01	7.140187e-01	7.140187e-01	4
193	193	66	165	5.719627e+01	1.428037e+02	7.142857e-01	7.140187e-01	7.140187e-01	4
194	194	58	135	5.719627e+01	1.428037e+02	6.994819e-01	7.140187e-01	7.140187e-01	4
195	195	43	152	5.719627e+01	1.428037e+02	7.794872e-01	7.140187e-01	7.140187e-01	4
196	196	65	139	5.719627e+01	1.428037e+02	6.813725e-01	7.140187e-01	7.140187e-01	4
197	197	44	127	5.719627e+01	1.428037e+02	7.426901e-01	7.140187e-01	7.140187e-01	4
198	198	44	135	5.719627e+01	1.428037e+02	7.541899e-01	7.140187e-01	7.140187e-01	4
199	199	70	146	5.719627e+01	1.428037e+02	6.759259e-01	7.140187e-01	7.140187e-01	4
200	200	41	158	5.719627e+01	1.428037e+02	7.939698e-01	7.140187e-01	7.140187e-01	4
