# Supplementary material for: Cochaperones convey the energy of ATP hydrolysis for directional action of Hsp90
Source: Nat Commun. 2024 Jan 17;15:569. doi: 10.1038/s41467-024-44847-6 (PMC10794413; doi:10.1038/s41467-024-44847-6)
Supplement: Supplementary file 6 — Source Data [file 41467_2024_44847_MOESM6_ESM.zip › SourceData_Simulations/1_Simulations_0kT/sim_0kT_mol63of200.txt]

coordinates	13.45	210.29	141.45	210.29
time(s)	frame	Idon(a.u.)	Iacc(a.u.)	Idon ideal(a.u.)	Iacc ideal(a.u.)	FRET	FRET ideal (blurr)	FRET ideal	state sequence
1	1	21	191	2.207240e+01	1.779276e+02	9.009434e-01	8.896380e-01	8.896380e-01	4
2	2	34	175	2.207240e+01	1.779276e+02	8.373206e-01	8.896380e-01	8.896380e-01	4
3	3	30	169	2.207240e+01	1.779276e+02	8.492462e-01	8.896380e-01	8.896380e-01	4
4	4	22	186	2.207240e+01	1.779276e+02	8.942308e-01	8.896380e-01	8.896380e-01	4
5	5	15	155	2.207240e+01	1.779276e+02	9.117647e-01	8.896380e-01	8.896380e-01	4
6	6	25	166	2.207240e+01	1.779276e+02	8.691099e-01	8.896380e-01	8.896380e-01	4
7	7	106	83	1.215237e+02	7.847633e+01	4.391534e-01	3.923817e-01	2.468542e-01	1
8	8	148	49	1.506292e+02	4.937084e+01	2.487310e-01	2.468542e-01	2.468542e-01	1
9	9	186	47	1.506292e+02	4.937084e+01	2.017167e-01	2.468542e-01	2.468542e-01	1
10	10	161	45	1.506292e+02	4.937084e+01	2.184466e-01	2.468542e-01	2.468542e-01	1
11	11	144	50	1.506292e+02	4.937084e+01	2.577320e-01	2.468542e-01	2.468542e-01	1
12	12	155	56	1.506292e+02	4.937084e+01	2.654028e-01	2.468542e-01	2.468542e-01	1
13	13	133	30	1.506292e+02	4.937084e+01	1.840491e-01	2.468542e-01	2.468542e-01	1
14	14	156	56	1.506292e+02	4.937084e+01	2.641509e-01	2.468542e-01	2.468542e-01	1
15	15	150	40	1.506292e+02	4.937084e+01	2.105263e-01	2.468542e-01	2.468542e-01	1
16	16	153	61	1.506292e+02	4.937084e+01	2.850467e-01	2.468542e-01	2.468542e-01	1
17	17	158	65	1.506292e+02	4.937084e+01	2.914798e-01	2.468542e-01	2.468542e-01	1
18	18	148	48	1.506292e+02	4.937084e+01	2.448980e-01	2.468542e-01	2.468542e-01	1
19	19	139	30	1.506292e+02	4.937084e+01	1.775148e-01	2.468542e-01	2.468542e-01	1
20	20	178	49	1.506292e+02	4.937084e+01	2.158590e-01	2.468542e-01	2.468542e-01	1
21	21	120	45	1.506292e+02	4.937084e+01	2.727273e-01	2.468542e-01	2.468542e-01	1
22	22	144	36	1.506292e+02	4.937084e+01	2.000000e-01	2.468542e-01	2.468542e-01	1
23	23	160	50	1.506292e+02	4.937084e+01	2.380952e-01	2.468542e-01	2.468542e-01	1
24	24	176	38	1.506292e+02	4.937084e+01	1.775701e-01	2.468542e-01	2.468542e-01	1
25	25	168	53	1.506292e+02	4.937084e+01	2.398190e-01	2.468542e-01	2.468542e-01	1
26	26	130	43	1.506292e+02	4.937084e+01	2.485549e-01	2.468542e-01	2.468542e-01	1
27	27	138	52	1.506292e+02	4.937084e+01	2.736842e-01	2.468542e-01	2.468542e-01	1
28	28	136	46	1.506292e+02	4.937084e+01	2.527473e-01	2.468542e-01	2.468542e-01	1
29	29	144	51	1.506292e+02	4.937084e+01	2.615385e-01	2.468542e-01	2.468542e-01	1
30	30	135	46	1.506292e+02	4.937084e+01	2.541436e-01	2.468542e-01	2.468542e-01	1
31	31	160	42	1.506292e+02	4.937084e+01	2.079208e-01	2.468542e-01	2.468542e-01	1
32	32	93	118	9.430114e+01	1.056989e+02	5.592417e-01	5.284943e-01	2.468542e-01	1
33	33	22	152	2.207240e+01	1.779276e+02	8.735632e-01	8.896380e-01	8.896380e-01	4
34	34	21	167	2.207240e+01	1.779276e+02	8.882979e-01	8.896380e-01	8.896380e-01	4
35	35	18	170	2.207240e+01	1.779276e+02	9.042553e-01	8.896380e-01	8.896380e-01	4
36	36	24	173	2.207240e+01	1.779276e+02	8.781726e-01	8.896380e-01	8.896380e-01	4
37	37	24	168	2.207240e+01	1.779276e+02	8.750000e-01	8.896380e-01	8.896380e-01	4
38	38	19	191	2.207240e+01	1.779276e+02	9.095238e-01	8.896380e-01	8.896380e-01	4
39	39	18	211	2.207240e+01	1.779276e+02	9.213974e-01	8.896380e-01	8.896380e-01	4
40	40	25	180	2.207240e+01	1.779276e+02	8.780488e-01	8.896380e-01	8.896380e-01	4
41	41	21	150	2.207240e+01	1.779276e+02	8.771930e-01	8.896380e-01	8.896380e-01	4
42	42	20	174	2.207240e+01	1.779276e+02	8.969072e-01	8.896380e-01	8.896380e-01	4
43	43	14	166	2.207240e+01	1.779276e+02	9.222222e-01	8.896380e-01	8.896380e-01	4
44	44	24	188	2.207240e+01	1.779276e+02	8.867925e-01	8.896380e-01	8.896380e-01	4
45	45	29	176	2.207240e+01	1.779276e+02	8.585366e-01	8.896380e-01	8.896380e-01	4
46	46	19	182	2.207240e+01	1.779276e+02	9.054726e-01	8.896380e-01	8.896380e-01	4
47	47	24	167	2.207240e+01	1.779276e+02	8.743455e-01	8.896380e-01	8.896380e-01	4
48	48	16	189	2.207240e+01	1.779276e+02	9.219512e-01	8.896380e-01	8.896380e-01	4
49	49	29	190	2.207240e+01	1.779276e+02	8.675799e-01	8.896380e-01	8.896380e-01	4
50	50	22	159	2.207240e+01	1.779276e+02	8.784530e-01	8.896380e-01	8.896380e-01	4
51	51	20	177	2.207240e+01	1.779276e+02	8.984772e-01	8.896380e-01	8.896380e-01	4
52	52	21	161	2.207240e+01	1.779276e+02	8.846154e-01	8.896380e-01	8.896380e-01	4
53	53	24	193	2.207240e+01	1.779276e+02	8.894009e-01	8.896380e-01	8.896380e-01	4
54	54	24	170	2.207240e+01	1.779276e+02	8.762887e-01	8.896380e-01	8.896380e-01	4
55	55	18	179	2.207240e+01	1.779276e+02	9.086294e-01	8.896380e-01	8.896380e-01	4
56	56	15	178	2.207240e+01	1.779276e+02	9.222798e-01	8.896380e-01	8.896380e-01	4
57	57	15	175	2.207240e+01	1.779276e+02	9.210526e-01	8.896380e-01	8.896380e-01	4
58	58	20	184	2.207240e+01	1.779276e+02	9.019608e-01	8.896380e-01	8.896380e-01	4
59	59	24	194	2.207240e+01	1.779276e+02	8.899083e-01	8.896380e-01	8.896380e-01	4
60	60	22	162	2.207240e+01	1.779276e+02	8.804348e-01	8.896380e-01	8.896380e-01	4
61	61	29	184	2.207240e+01	1.779276e+02	8.638498e-01	8.896380e-01	8.896380e-01	4
62	62	21	158	2.207240e+01	1.779276e+02	8.826816e-01	8.896380e-01	8.896380e-01	4
63	63	21	175	2.207240e+01	1.779276e+02	8.928571e-01	8.896380e-01	8.896380e-01	4
64	64	24	172	2.207240e+01	1.779276e+02	8.775510e-01	8.896380e-01	8.896380e-01	4
65	65	23	157	2.207240e+01	1.779276e+02	8.722222e-01	8.896380e-01	8.896380e-01	4
66	66	24	181	2.207240e+01	1.779276e+02	8.829268e-01	8.896380e-01	8.896380e-01	4
67	67	30	184	2.207240e+01	1.779276e+02	8.598131e-01	8.896380e-01	8.896380e-01	4
68	68	25	193	2.207240e+01	1.779276e+02	8.853211e-01	8.896380e-01	8.896380e-01	4
69	69	19	164	2.207240e+01	1.779276e+02	8.961749e-01	8.896380e-01	8.896380e-01	4
70	70	21	180	2.207240e+01	1.779276e+02	8.955224e-01	8.896380e-01	8.896380e-01	4
71	71	41	176	3.408793e+01	1.659121e+02	8.110599e-01	8.295604e-01	8.896380e-01	4
72	72	129	30	1.506292e+02	4.937084e+01	1.886792e-01	2.468542e-01	2.468542e-01	1
73	73	137	53	1.506292e+02	4.937084e+01	2.789474e-01	2.468542e-01	2.468542e-01	1
74	74	142	36	1.506292e+02	4.937084e+01	2.022472e-01	2.468542e-01	2.468542e-01	1
75	75	149	41	1.506292e+02	4.937084e+01	2.157895e-01	2.468542e-01	2.468542e-01	1
76	76	146	43	1.506292e+02	4.937084e+01	2.275132e-01	2.468542e-01	2.468542e-01	1
77	77	157	58	1.506292e+02	4.937084e+01	2.697674e-01	2.468542e-01	2.468542e-01	1
78	78	170	51	1.506292e+02	4.937084e+01	2.307692e-01	2.468542e-01	2.468542e-01	1
79	79	148	49	1.506292e+02	4.937084e+01	2.487310e-01	2.468542e-01	2.468542e-01	1
80	80	136	38	1.506292e+02	4.937084e+01	2.183908e-01	2.468542e-01	2.468542e-01	1
81	81	177	51	1.506292e+02	4.937084e+01	2.236842e-01	2.468542e-01	2.468542e-01	1
82	82	172	59	1.506292e+02	4.937084e+01	2.554113e-01	2.468542e-01	2.468542e-01	1
83	83	158	58	1.506292e+02	4.937084e+01	2.685185e-01	2.468542e-01	2.468542e-01	1
84	84	163	42	1.506292e+02	4.937084e+01	2.048780e-01	2.468542e-01	2.468542e-01	1
85	85	149	49	1.506292e+02	4.937084e+01	2.474747e-01	2.468542e-01	2.468542e-01	1
86	86	154	54	1.506292e+02	4.937084e+01	2.596154e-01	2.468542e-01	2.468542e-01	1
87	87	155	45	1.506292e+02	4.937084e+01	2.250000e-01	2.468542e-01	2.468542e-01	1
88	88	147	53	1.506292e+02	4.937084e+01	2.650000e-01	2.468542e-01	2.468542e-01	1
89	89	162	42	1.506292e+02	4.937084e+01	2.058824e-01	2.468542e-01	2.468542e-01	1
90	90	165	61	1.506292e+02	4.937084e+01	2.699115e-01	2.468542e-01	2.468542e-01	1
91	91	170	44	1.506292e+02	4.937084e+01	2.056075e-01	2.468542e-01	2.468542e-01	1
92	92	181	53	1.506292e+02	4.937084e+01	2.264957e-01	2.468542e-01	2.468542e-01	1
93	93	155	40	1.506292e+02	4.937084e+01	2.051282e-01	2.468542e-01	2.468542e-01	1
94	94	160	51	1.506292e+02	4.937084e+01	2.417062e-01	2.468542e-01	2.468542e-01	1
95	95	176	49	1.506292e+02	4.937084e+01	2.177778e-01	2.468542e-01	2.468542e-01	1
96	96	154	46	1.506292e+02	4.937084e+01	2.300000e-01	2.468542e-01	2.468542e-01	1
97	97	157	43	1.506292e+02	4.937084e+01	2.150000e-01	2.468542e-01	2.468542e-01	1
98	98	129	50	1.506292e+02	4.937084e+01	2.793296e-01	2.468542e-01	2.468542e-01	1
99	99	145	56	1.506292e+02	4.937084e+01	2.786070e-01	2.468542e-01	2.468542e-01	1
100	100	182	49	1.506292e+02	4.937084e+01	2.121212e-01	2.468542e-01	2.468542e-01	1
101	101	145	48	1.506292e+02	4.937084e+01	2.487047e-01	2.468542e-01	2.468542e-01	1
102	102	155	42	1.506292e+02	4.937084e+01	2.131980e-01	2.468542e-01	2.468542e-01	1
103	103	151	56	1.506292e+02	4.937084e+01	2.705314e-01	2.468542e-01	2.468542e-01	1
104	104	145	52	1.506292e+02	4.937084e+01	2.639594e-01	2.468542e-01	2.468542e-01	1
105	105	170	57	1.506292e+02	4.937084e+01	2.511013e-01	2.468542e-01	2.468542e-01	1
106	106	156	50	1.506292e+02	4.937084e+01	2.427184e-01	2.468542e-01	2.468542e-01	1
107	107	153	47	1.506292e+02	4.937084e+01	2.350000e-01	2.468542e-01	2.468542e-01	1
108	108	187	35	1.506292e+02	4.937084e+01	1.576577e-01	2.468542e-01	2.468542e-01	1
109	109	152	59	1.506292e+02	4.937084e+01	2.796209e-01	2.468542e-01	2.468542e-01	1
110	110	148	51	1.506292e+02	4.937084e+01	2.562814e-01	2.468542e-01	2.468542e-01	1
111	111	177	56	1.506292e+02	4.937084e+01	2.403433e-01	2.468542e-01	2.468542e-01	1
112	112	152	47	1.506292e+02	4.937084e+01	2.361809e-01	2.468542e-01	2.468542e-01	1
113	113	159	58	1.506292e+02	4.937084e+01	2.672811e-01	2.468542e-01	2.468542e-01	1
114	114	170	40	1.506292e+02	4.937084e+01	1.904762e-01	2.468542e-01	2.468542e-01	1
115	115	146	51	1.506292e+02	4.937084e+01	2.588832e-01	2.468542e-01	2.468542e-01	1
116	116	157	54	1.506292e+02	4.937084e+01	2.559242e-01	2.468542e-01	2.468542e-01	1
117	117	162	47	1.506292e+02	4.937084e+01	2.248804e-01	2.468542e-01	2.468542e-01	1
118	118	154	53	1.506292e+02	4.937084e+01	2.560386e-01	2.468542e-01	2.468542e-01	1
119	119	156	46	1.506292e+02	4.937084e+01	2.277228e-01	2.468542e-01	2.468542e-01	1
120	120	119	44	1.506292e+02	4.937084e+01	2.699387e-01	2.468542e-01	2.468542e-01	1
121	121	24	175	2.857267e+01	1.714273e+02	8.793970e-01	8.571366e-01	8.896380e-01	4
122	122	28	178	2.207240e+01	1.779276e+02	8.640777e-01	8.896380e-01	8.896380e-01	4
123	123	23	178	2.207240e+01	1.779276e+02	8.855721e-01	8.896380e-01	8.896380e-01	4
124	124	19	211	2.207240e+01	1.779276e+02	9.173913e-01	8.896380e-01	8.896380e-01	4
125	125	33	183	2.207240e+01	1.779276e+02	8.472222e-01	8.896380e-01	8.896380e-01	4
126	126	22	186	2.207240e+01	1.779276e+02	8.942308e-01	8.896380e-01	8.896380e-01	4
127	127	18	202	2.207240e+01	1.779276e+02	9.181818e-01	8.896380e-01	8.896380e-01	4
128	128	25	173	2.207240e+01	1.779276e+02	8.737374e-01	8.896380e-01	8.896380e-01	4
129	129	20	177	2.207240e+01	1.779276e+02	8.984772e-01	8.896380e-01	8.896380e-01	4
130	130	19	171	2.207240e+01	1.779276e+02	9.000000e-01	8.896380e-01	8.896380e-01	4
131	131	25	179	2.207240e+01	1.779276e+02	8.774510e-01	8.896380e-01	8.896380e-01	4
132	132	29	165	2.207240e+01	1.779276e+02	8.505155e-01	8.896380e-01	8.896380e-01	4
133	133	26	178	2.207240e+01	1.779276e+02	8.725490e-01	8.896380e-01	8.896380e-01	4
134	134	26	185	2.207240e+01	1.779276e+02	8.767773e-01	8.896380e-01	8.896380e-01	4
135	135	16	172	2.207240e+01	1.779276e+02	9.148936e-01	8.896380e-01	8.896380e-01	4
136	136	30	192	2.207240e+01	1.779276e+02	8.648649e-01	8.896380e-01	8.896380e-01	4
137	137	20	167	2.207240e+01	1.779276e+02	8.930481e-01	8.896380e-01	8.896380e-01	4
138	138	21	183	2.207240e+01	1.779276e+02	8.970588e-01	8.896380e-01	8.896380e-01	4
139	139	23	190	2.207240e+01	1.779276e+02	8.920188e-01	8.896380e-01	8.896380e-01	4
140	140	20	187	2.207240e+01	1.779276e+02	9.033816e-01	8.896380e-01	8.896380e-01	4
141	141	28	185	2.207240e+01	1.779276e+02	8.685446e-01	8.896380e-01	8.896380e-01	4
142	142	18	197	2.207240e+01	1.779276e+02	9.162791e-01	8.896380e-01	8.896380e-01	4
143	143	122	81	1.150566e+02	8.494342e+01	3.990148e-01	4.247171e-01	2.468542e-01	1
144	144	144	50	1.506292e+02	4.937084e+01	2.577320e-01	2.468542e-01	2.468542e-01	1
145	145	162	60	1.506292e+02	4.937084e+01	2.702703e-01	2.468542e-01	2.468542e-01	1
146	146	139	39	1.506292e+02	4.937084e+01	2.191011e-01	2.468542e-01	2.468542e-01	1
147	147	130	110	9.766202e+01	1.023380e+02	4.583333e-01	5.116899e-01	2.468542e-01	1
148	148	25	145	2.207240e+01	1.779276e+02	8.529412e-01	8.896380e-01	8.896380e-01	4
149	149	25	177	2.207240e+01	1.779276e+02	8.762376e-01	8.896380e-01	8.896380e-01	4
150	150	21	183	2.207240e+01	1.779276e+02	8.970588e-01	8.896380e-01	8.896380e-01	4
151	151	23	147	2.207240e+01	1.779276e+02	8.647059e-01	8.896380e-01	8.896380e-01	4
152	152	30	190	2.207240e+01	1.779276e+02	8.636364e-01	8.896380e-01	8.896380e-01	4
153	153	34	170	2.207240e+01	1.779276e+02	8.333333e-01	8.896380e-01	8.896380e-01	4
154	154	22	171	2.207240e+01	1.779276e+02	8.860104e-01	8.896380e-01	8.896380e-01	4
155	155	26	203	2.207240e+01	1.779276e+02	8.864629e-01	8.896380e-01	8.896380e-01	4
156	156	30	140	2.207240e+01	1.779276e+02	8.235294e-01	8.896380e-01	8.896380e-01	4
157	157	14	152	2.207240e+01	1.779276e+02	9.156627e-01	8.896380e-01	8.896380e-01	4
158	158	23	164	2.207240e+01	1.779276e+02	8.770053e-01	8.896380e-01	8.896380e-01	4
159	159	21	176	2.207240e+01	1.779276e+02	8.934010e-01	8.896380e-01	8.896380e-01	4
160	160	18	170	2.207240e+01	1.779276e+02	9.042553e-01	8.896380e-01	8.896380e-01	4
161	161	20	185	2.207240e+01	1.779276e+02	9.024390e-01	8.896380e-01	8.896380e-01	4
162	162	26	154	2.207240e+01	1.779276e+02	8.555556e-01	8.896380e-01	8.896380e-01	4
163	163	21	168	2.207240e+01	1.779276e+02	8.888889e-01	8.896380e-01	8.896380e-01	4
164	164	25	207	2.207240e+01	1.779276e+02	8.922414e-01	8.896380e-01	8.896380e-01	4
165	165	17	171	2.207240e+01	1.779276e+02	9.095745e-01	8.896380e-01	8.896380e-01	4
166	166	16	199	2.207240e+01	1.779276e+02	9.255814e-01	8.896380e-01	8.896380e-01	4
167	167	18	157	2.207240e+01	1.779276e+02	8.971429e-01	8.896380e-01	8.896380e-01	4
168	168	41	162	2.207240e+01	1.779276e+02	7.980296e-01	8.896380e-01	8.896380e-01	4
169	169	25	178	2.207240e+01	1.779276e+02	8.768473e-01	8.896380e-01	8.896380e-01	4
170	170	28	190	2.207240e+01	1.779276e+02	8.715596e-01	8.896380e-01	8.896380e-01	4
171	171	19	195	2.207240e+01	1.779276e+02	9.112150e-01	8.896380e-01	8.896380e-01	4
172	172	14	179	2.207240e+01	1.779276e+02	9.274611e-01	8.896380e-01	8.896380e-01	4
173	173	21	181	2.207240e+01	1.779276e+02	8.960396e-01	8.896380e-01	8.896380e-01	4
174	174	23	167	2.207240e+01	1.779276e+02	8.789474e-01	8.896380e-01	8.896380e-01	4
175	175	30	174	2.207240e+01	1.779276e+02	8.529412e-01	8.896380e-01	8.896380e-01	4
176	176	25	176	2.207240e+01	1.779276e+02	8.756219e-01	8.896380e-01	8.896380e-01	4
177	177	12	162	2.207240e+01	1.779276e+02	9.310345e-01	8.896380e-01	8.896380e-01	4
178	178	21	169	2.207240e+01	1.779276e+02	8.894737e-01	8.896380e-01	8.896380e-01	4
179	179	16	162	2.207240e+01	1.779276e+02	9.101124e-01	8.896380e-01	8.896380e-01	4
180	180	15	170	2.207240e+01	1.779276e+02	9.189189e-01	8.896380e-01	8.896380e-01	4
181	181	27	184	2.207240e+01	1.779276e+02	8.720379e-01	8.896380e-01	8.896380e-01	4
182	182	24	193	2.207240e+01	1.779276e+02	8.894009e-01	8.896380e-01	8.896380e-01	4
183	183	25	169	2.207240e+01	1.779276e+02	8.711340e-01	8.896380e-01	8.896380e-01	4
184	184	26	156	2.207240e+01	1.779276e+02	8.571429e-01	8.896380e-01	8.896380e-01	4
185	185	17	177	2.207240e+01	1.779276e+02	9.123711e-01	8.896380e-01	8.896380e-01	4
186	186	16	168	2.207240e+01	1.779276e+02	9.130435e-01	8.896380e-01	8.896380e-01	4
187	187	19	171	2.207240e+01	1.779276e+02	9.000000e-01	8.896380e-01	8.896380e-01	4
188	188	16	176	2.207240e+01	1.779276e+02	9.166667e-01	8.896380e-01	8.896380e-01	4
189	189	16	181	2.207240e+01	1.779276e+02	9.187817e-01	8.896380e-01	8.896380e-01	4
190	190	17	188	2.207240e+01	1.779276e+02	9.170732e-01	8.896380e-01	8.896380e-01	4
191	191	20	175	2.207240e+01	1.779276e+02	8.974359e-01	8.896380e-01	8.896380e-01	4
192	192	23	181	2.207240e+01	1.779276e+02	8.872549e-01	8.896380e-01	8.896380e-01	4
193	193	17	188	2.207240e+01	1.779276e+02	9.170732e-01	8.896380e-01	8.896380e-01	4
194	194	19	159	2.207240e+01	1.779276e+02	8.932584e-01	8.896380e-01	8.896380e-01	4
195	195	15	168	2.207240e+01	1.779276e+02	9.180328e-01	8.896380e-01	8.896380e-01	4
196	196	19	173	2.207240e+01	1.779276e+02	9.010417e-01	8.896380e-01	8.896380e-01	4
197	197	17	178	2.207240e+01	1.779276e+02	9.128205e-01	8.896380e-01	8.896380e-01	4
198	198	27	182	2.207240e+01	1.779276e+02	8.708134e-01	8.896380e-01	8.896380e-01	4
199	199	22	165	2.207240e+01	1.779276e+02	8.823529e-01	8.896380e-01	8.896380e-01	4
200	200	17	181	2.207240e+01	1.779276e+02	9.141414e-01	8.896380e-01	8.896380e-01	4
