# Supplementary material for: Cochaperones convey the energy of ATP hydrolysis for directional action of Hsp90
Source: Nat Commun. 2024 Jan 17;15:569. doi: 10.1038/s41467-024-44847-6 (PMC10794413; doi:10.1038/s41467-024-44847-6)
Supplement: Supplementary file 6 — Source Data [file 41467_2024_44847_MOESM6_ESM.zip › SourceData_Simulations/1_Simulations_0kT/sim_0kT_mol64of200.txt]

coordinates	97.01	99.62	225.01	99.62
time(s)	frame	Idon(a.u.)	Iacc(a.u.)	Idon ideal(a.u.)	Iacc ideal(a.u.)	FRET	FRET ideal (blurr)	FRET ideal	state sequence
1	1	191	18	1.795825e+02	2.041754e+01	8.612440e-02	1.020877e-01	1.020877e-01	1
2	2	176	22	1.795825e+02	2.041754e+01	1.111111e-01	1.020877e-01	1.020877e-01	1
3	3	202	18	1.795825e+02	2.041754e+01	8.181818e-02	1.020877e-01	1.020877e-01	1
4	4	175	15	1.795825e+02	2.041754e+01	7.894737e-02	1.020877e-01	1.020877e-01	1
5	5	190	22	1.795825e+02	2.041754e+01	1.037736e-01	1.020877e-01	1.020877e-01	1
6	6	172	18	1.795825e+02	2.041754e+01	9.473684e-02	1.020877e-01	1.020877e-01	1
7	7	174	26	1.795825e+02	2.041754e+01	1.300000e-01	1.020877e-01	1.020877e-01	1
8	8	184	22	1.795825e+02	2.041754e+01	1.067961e-01	1.020877e-01	1.020877e-01	1
9	9	180	18	1.795825e+02	2.041754e+01	9.090909e-02	1.020877e-01	1.020877e-01	1
10	10	203	17	1.795825e+02	2.041754e+01	7.727273e-02	1.020877e-01	1.020877e-01	1
11	11	189	16	1.795825e+02	2.041754e+01	7.804878e-02	1.020877e-01	1.020877e-01	1
12	12	171	21	1.795825e+02	2.041754e+01	1.093750e-01	1.020877e-01	1.020877e-01	1
13	13	188	23	1.795825e+02	2.041754e+01	1.090047e-01	1.020877e-01	1.020877e-01	1
14	14	160	19	1.795825e+02	2.041754e+01	1.061453e-01	1.020877e-01	1.020877e-01	1
15	15	191	22	1.795825e+02	2.041754e+01	1.032864e-01	1.020877e-01	1.020877e-01	1
16	16	175	16	1.795825e+02	2.041754e+01	8.376963e-02	1.020877e-01	1.020877e-01	1
17	17	200	20	1.795825e+02	2.041754e+01	9.090909e-02	1.020877e-01	1.020877e-01	1
18	18	177	17	1.795825e+02	2.041754e+01	8.762887e-02	1.020877e-01	1.020877e-01	1
19	19	173	20	1.795825e+02	2.041754e+01	1.036269e-01	1.020877e-01	1.020877e-01	1
20	20	172	23	1.795825e+02	2.041754e+01	1.179487e-01	1.020877e-01	1.020877e-01	1
21	21	178	23	1.795825e+02	2.041754e+01	1.144279e-01	1.020877e-01	1.020877e-01	1
22	22	193	18	1.795825e+02	2.041754e+01	8.530806e-02	1.020877e-01	1.020877e-01	1
23	23	169	19	1.795825e+02	2.041754e+01	1.010638e-01	1.020877e-01	1.020877e-01	1
24	24	180	22	1.795825e+02	2.041754e+01	1.089109e-01	1.020877e-01	1.020877e-01	1
25	25	181	26	1.795825e+02	2.041754e+01	1.256039e-01	1.020877e-01	1.020877e-01	1
26	26	178	22	1.795825e+02	2.041754e+01	1.100000e-01	1.020877e-01	1.020877e-01	1
27	27	185	19	1.795825e+02	2.041754e+01	9.313725e-02	1.020877e-01	1.020877e-01	1
28	28	170	31	1.795825e+02	2.041754e+01	1.542289e-01	1.020877e-01	1.020877e-01	1
29	29	170	18	1.795825e+02	2.041754e+01	9.574468e-02	1.020877e-01	1.020877e-01	1
30	30	196	13	1.795825e+02	2.041754e+01	6.220096e-02	1.020877e-01	1.020877e-01	1
31	31	169	19	1.795825e+02	2.041754e+01	1.010638e-01	1.020877e-01	1.020877e-01	1
32	32	186	12	1.795825e+02	2.041754e+01	6.060606e-02	1.020877e-01	1.020877e-01	1
33	33	195	27	1.795825e+02	2.041754e+01	1.216216e-01	1.020877e-01	1.020877e-01	1
34	34	176	15	1.795825e+02	2.041754e+01	7.853403e-02	1.020877e-01	1.020877e-01	1
35	35	167	21	1.795825e+02	2.041754e+01	1.117021e-01	1.020877e-01	1.020877e-01	1
36	36	176	22	1.795825e+02	2.041754e+01	1.111111e-01	1.020877e-01	1.020877e-01	1
37	37	183	22	1.795825e+02	2.041754e+01	1.073171e-01	1.020877e-01	1.020877e-01	1
38	38	191	18	1.795825e+02	2.041754e+01	8.612440e-02	1.020877e-01	1.020877e-01	1
39	39	188	22	1.789123e+02	2.108771e+01	1.047619e-01	1.054385e-01	1.057589e-01	2
40	40	184	23	1.788482e+02	2.115177e+01	1.111111e-01	1.057589e-01	1.057589e-01	2
41	41	185	21	1.788482e+02	2.115177e+01	1.019417e-01	1.057589e-01	1.057589e-01	2
42	42	189	24	1.788482e+02	2.115177e+01	1.126761e-01	1.057589e-01	1.057589e-01	2
43	43	175	30	1.788482e+02	2.115177e+01	1.463415e-01	1.057589e-01	1.057589e-01	2
44	44	191	18	1.788482e+02	2.115177e+01	8.612440e-02	1.057589e-01	1.057589e-01	2
45	45	190	23	1.788482e+02	2.115177e+01	1.079812e-01	1.057589e-01	1.057589e-01	2
46	46	191	20	1.788482e+02	2.115177e+01	9.478673e-02	1.057589e-01	1.057589e-01	2
47	47	183	22	1.788482e+02	2.115177e+01	1.073171e-01	1.057589e-01	1.057589e-01	2
48	48	161	22	1.795014e+02	2.049855e+01	1.202186e-01	1.024928e-01	1.020877e-01	1
49	49	192	17	1.795825e+02	2.041754e+01	8.133971e-02	1.020877e-01	1.020877e-01	1
50	50	144	18	1.795825e+02	2.041754e+01	1.111111e-01	1.020877e-01	1.020877e-01	1
51	51	170	22	1.795825e+02	2.041754e+01	1.145833e-01	1.020877e-01	1.020877e-01	1
52	52	186	18	1.795825e+02	2.041754e+01	8.823529e-02	1.020877e-01	1.020877e-01	1
53	53	169	18	1.795825e+02	2.041754e+01	9.625668e-02	1.020877e-01	1.020877e-01	1
54	54	190	28	1.795825e+02	2.041754e+01	1.284404e-01	1.020877e-01	1.020877e-01	1
55	55	160	20	1.795825e+02	2.041754e+01	1.111111e-01	1.020877e-01	1.020877e-01	1
56	56	191	20	1.795825e+02	2.041754e+01	9.478673e-02	1.020877e-01	1.020877e-01	1
57	57	171	19	1.795825e+02	2.041754e+01	1.000000e-01	1.020877e-01	1.020877e-01	1
58	58	165	15	1.795825e+02	2.041754e+01	8.333333e-02	1.020877e-01	1.020877e-01	1
59	59	167	24	1.795825e+02	2.041754e+01	1.256545e-01	1.020877e-01	1.020877e-01	1
60	60	182	16	1.795825e+02	2.041754e+01	8.080808e-02	1.020877e-01	1.020877e-01	1
61	61	154	16	1.795825e+02	2.041754e+01	9.411765e-02	1.020877e-01	1.020877e-01	1
62	62	206	18	1.795825e+02	2.041754e+01	8.035714e-02	1.020877e-01	1.020877e-01	1
63	63	201	16	1.795402e+02	2.045983e+01	7.373272e-02	1.022991e-01	1.020877e-01	1
64	64	150	19	1.788482e+02	2.115177e+01	1.124260e-01	1.057589e-01	1.057589e-01	2
65	65	175	19	1.788482e+02	2.115177e+01	9.793814e-02	1.057589e-01	1.057589e-01	2
66	66	193	21	1.788482e+02	2.115177e+01	9.813084e-02	1.057589e-01	1.057589e-01	2
67	67	176	17	1.788482e+02	2.115177e+01	8.808290e-02	1.057589e-01	1.057589e-01	2
68	68	209	21	1.788482e+02	2.115177e+01	9.130435e-02	1.057589e-01	1.057589e-01	2
69	69	157	18	1.788482e+02	2.115177e+01	1.028571e-01	1.057589e-01	1.057589e-01	2
70	70	164	23	1.788482e+02	2.115177e+01	1.229947e-01	1.057589e-01	1.057589e-01	2
71	71	122	73	1.211563e+02	7.884370e+01	3.743590e-01	3.942185e-01	1.057589e-01	2
72	72	49	131	4.743138e+01	1.525686e+02	7.277778e-01	7.628431e-01	7.456956e-01	4
73	73	46	143	5.086088e+01	1.491391e+02	7.566138e-01	7.456956e-01	7.456956e-01	4
74	74	66	141	5.086088e+01	1.491391e+02	6.811594e-01	7.456956e-01	7.456956e-01	4
75	75	52	134	5.086088e+01	1.491391e+02	7.204301e-01	7.456956e-01	7.456956e-01	4
76	76	52	142	5.086088e+01	1.491391e+02	7.319588e-01	7.456956e-01	7.456956e-01	4
77	77	70	145	5.086088e+01	1.491391e+02	6.744186e-01	7.456956e-01	7.456956e-01	4
78	78	52	137	5.086088e+01	1.491391e+02	7.248677e-01	7.456956e-01	7.456956e-01	4
79	79	45	162	5.086088e+01	1.491391e+02	7.826087e-01	7.456956e-01	7.456956e-01	4
80	80	61	139	5.086088e+01	1.491391e+02	6.950000e-01	7.456956e-01	7.456956e-01	4
81	81	58	156	5.086088e+01	1.491391e+02	7.289720e-01	7.456956e-01	7.456956e-01	4
82	82	41	151	5.086088e+01	1.491391e+02	7.864583e-01	7.456956e-01	7.456956e-01	4
83	83	59	140	5.086088e+01	1.491391e+02	7.035176e-01	7.456956e-01	7.456956e-01	4
84	84	45	170	5.086088e+01	1.491391e+02	7.906977e-01	7.456956e-01	7.456956e-01	4
85	85	50	143	5.086088e+01	1.491391e+02	7.409326e-01	7.456956e-01	7.456956e-01	4
86	86	53	131	5.086088e+01	1.491391e+02	7.119565e-01	7.456956e-01	7.456956e-01	4
87	87	55	137	5.086088e+01	1.491391e+02	7.135417e-01	7.456956e-01	7.456956e-01	4
88	88	55	158	5.086088e+01	1.491391e+02	7.417840e-01	7.456956e-01	7.456956e-01	4
89	89	55	135	5.086088e+01	1.491391e+02	7.105263e-01	7.456956e-01	7.456956e-01	4
90	90	61	173	5.086088e+01	1.491391e+02	7.393162e-01	7.456956e-01	7.456956e-01	4
91	91	45	155	5.086088e+01	1.491391e+02	7.750000e-01	7.456956e-01	7.456956e-01	4
92	92	60	163	5.086088e+01	1.491391e+02	7.309417e-01	7.456956e-01	7.456956e-01	4
93	93	39	142	5.086088e+01	1.491391e+02	7.845304e-01	7.456956e-01	7.456956e-01	4
94	94	42	165	5.086088e+01	1.491391e+02	7.971014e-01	7.456956e-01	7.456956e-01	4
95	95	53	132	5.086088e+01	1.491391e+02	7.135135e-01	7.456956e-01	7.456956e-01	4
96	96	76	152	5.086088e+01	1.491391e+02	6.666667e-01	7.456956e-01	7.456956e-01	4
97	97	48	144	5.086088e+01	1.491391e+02	7.500000e-01	7.456956e-01	7.456956e-01	4
98	98	45	139	5.086088e+01	1.491391e+02	7.554348e-01	7.456956e-01	7.456956e-01	4
99	99	56	150	5.086088e+01	1.491391e+02	7.281553e-01	7.456956e-01	7.456956e-01	4
100	100	46	141	5.086088e+01	1.491391e+02	7.540107e-01	7.456956e-01	7.456956e-01	4
101	101	42	135	5.086088e+01	1.491391e+02	7.627119e-01	7.456956e-01	7.456956e-01	4
102	102	45	161	5.086088e+01	1.491391e+02	7.815534e-01	7.456956e-01	7.456956e-01	4
103	103	59	166	5.086088e+01	1.491391e+02	7.377778e-01	7.456956e-01	7.456956e-01	4
104	104	50	162	5.086088e+01	1.491391e+02	7.641509e-01	7.456956e-01	7.456956e-01	4
105	105	49	152	5.086088e+01	1.491391e+02	7.562189e-01	7.456956e-01	7.456956e-01	4
106	106	44	146	5.086088e+01	1.491391e+02	7.684211e-01	7.456956e-01	7.456956e-01	4
107	107	57	146	5.086088e+01	1.491391e+02	7.192118e-01	7.456956e-01	7.456956e-01	4
108	108	53	139	5.086088e+01	1.491391e+02	7.239583e-01	7.456956e-01	7.456956e-01	4
109	109	39	151	5.086088e+01	1.491391e+02	7.947368e-01	7.456956e-01	7.456956e-01	4
110	110	45	161	5.086088e+01	1.491391e+02	7.815534e-01	7.456956e-01	7.456956e-01	4
111	111	45	141	5.086088e+01	1.491391e+02	7.580645e-01	7.456956e-01	7.456956e-01	4
112	112	40	139	5.086088e+01	1.491391e+02	7.765363e-01	7.456956e-01	7.456956e-01	4
113	113	42	178	5.086088e+01	1.491391e+02	8.090909e-01	7.456956e-01	7.456956e-01	4
114	114	48	177	5.086088e+01	1.491391e+02	7.866667e-01	7.456956e-01	7.456956e-01	4
115	115	56	120	5.086088e+01	1.491391e+02	6.818182e-01	7.456956e-01	7.456956e-01	4
116	116	54	167	5.086088e+01	1.491391e+02	7.556561e-01	7.456956e-01	7.456956e-01	4
117	117	59	138	5.086088e+01	1.491391e+02	7.005076e-01	7.456956e-01	7.456956e-01	4
118	118	49	164	5.086088e+01	1.491391e+02	7.699531e-01	7.456956e-01	7.456956e-01	4
119	119	50	163	5.086088e+01	1.491391e+02	7.652582e-01	7.456956e-01	7.456956e-01	4
120	120	51	171	5.086088e+01	1.491391e+02	7.702703e-01	7.456956e-01	7.456956e-01	4
121	121	55	142	5.086088e+01	1.491391e+02	7.208122e-01	7.456956e-01	7.456956e-01	4
122	122	49	144	5.086088e+01	1.491391e+02	7.461140e-01	7.456956e-01	7.456956e-01	4
123	123	42	144	5.086088e+01	1.491391e+02	7.741935e-01	7.456956e-01	7.456956e-01	4
124	124	48	142	5.086088e+01	1.491391e+02	7.473684e-01	7.456956e-01	7.456956e-01	4
125	125	39	160	5.086088e+01	1.491391e+02	8.040201e-01	7.456956e-01	7.456956e-01	4
126	126	48	153	5.086088e+01	1.491391e+02	7.611940e-01	7.456956e-01	7.456956e-01	4
127	127	49	146	5.086088e+01	1.491391e+02	7.487179e-01	7.456956e-01	7.456956e-01	4
128	128	52	132	5.086088e+01	1.491391e+02	7.173913e-01	7.456956e-01	7.456956e-01	4
129	129	61	135	5.086088e+01	1.491391e+02	6.887755e-01	7.456956e-01	7.456956e-01	4
130	130	59	151	5.086088e+01	1.491391e+02	7.190476e-01	7.456956e-01	7.456956e-01	4
131	131	54	139	5.086088e+01	1.491391e+02	7.202073e-01	7.456956e-01	7.456956e-01	4
132	132	49	138	5.086088e+01	1.491391e+02	7.379679e-01	7.456956e-01	7.456956e-01	4
133	133	64	144	5.086088e+01	1.491391e+02	6.923077e-01	7.456956e-01	7.456956e-01	4
134	134	42	141	5.086088e+01	1.491391e+02	7.704918e-01	7.456956e-01	7.456956e-01	4
135	135	56	139	5.086088e+01	1.491391e+02	7.128205e-01	7.456956e-01	7.456956e-01	4
136	136	47	123	5.086088e+01	1.491391e+02	7.235294e-01	7.456956e-01	7.456956e-01	4
137	137	53	159	5.086088e+01	1.491391e+02	7.500000e-01	7.456956e-01	7.456956e-01	4
138	138	65	126	5.086088e+01	1.491391e+02	6.596859e-01	7.456956e-01	7.456956e-01	4
139	139	53	140	5.086088e+01	1.491391e+02	7.253886e-01	7.456956e-01	7.456956e-01	4
140	140	42	140	5.086088e+01	1.491391e+02	7.692308e-01	7.456956e-01	7.456956e-01	4
141	141	44	132	5.086088e+01	1.491391e+02	7.500000e-01	7.456956e-01	7.456956e-01	4
142	142	54	175	5.086088e+01	1.491391e+02	7.641921e-01	7.456956e-01	7.456956e-01	4
143	143	42	150	5.086088e+01	1.491391e+02	7.812500e-01	7.456956e-01	7.456956e-01	4
144	144	52	139	5.086088e+01	1.491391e+02	7.277487e-01	7.456956e-01	7.456956e-01	4
145	145	39	164	5.086088e+01	1.491391e+02	8.078818e-01	7.456956e-01	7.456956e-01	4
146	146	51	156	5.086088e+01	1.491391e+02	7.536232e-01	7.456956e-01	7.456956e-01	4
147	147	59	139	5.086088e+01	1.491391e+02	7.020202e-01	7.456956e-01	7.456956e-01	4
148	148	48	146	5.086088e+01	1.491391e+02	7.525773e-01	7.456956e-01	7.456956e-01	4
149	149	62	142	5.086088e+01	1.491391e+02	6.960784e-01	7.456956e-01	7.456956e-01	4
150	150	56	146	5.086088e+01	1.491391e+02	7.227723e-01	7.456956e-01	7.456956e-01	4
151	151	42	147	5.086088e+01	1.491391e+02	7.777778e-01	7.456956e-01	7.456956e-01	4
152	152	39	155	5.086088e+01	1.491391e+02	7.989691e-01	7.456956e-01	7.456956e-01	4
153	153	50	160	5.086088e+01	1.491391e+02	7.619048e-01	7.456956e-01	7.456956e-01	4
154	154	54	162	5.086088e+01	1.491391e+02	7.500000e-01	7.456956e-01	7.456956e-01	4
155	155	52	108	5.086088e+01	1.491391e+02	6.750000e-01	7.456956e-01	7.456956e-01	4
156	156	58	157	5.086088e+01	1.491391e+02	7.302326e-01	7.456956e-01	7.456956e-01	4
157	157	51	148	5.086088e+01	1.491391e+02	7.437186e-01	7.456956e-01	7.456956e-01	4
158	158	36	145	5.086088e+01	1.491391e+02	8.011050e-01	7.456956e-01	7.456956e-01	4
159	159	34	148	5.086088e+01	1.491391e+02	8.131868e-01	7.456956e-01	7.456956e-01	4
160	160	49	159	5.086088e+01	1.491391e+02	7.644231e-01	7.456956e-01	7.456956e-01	4
161	161	47	165	5.086088e+01	1.491391e+02	7.783019e-01	7.456956e-01	7.456956e-01	4
162	162	63	140	5.086088e+01	1.491391e+02	6.896552e-01	7.456956e-01	7.456956e-01	4
163	163	40	130	5.086088e+01	1.491391e+02	7.647059e-01	7.456956e-01	7.456956e-01	4
164	164	51	145	5.086088e+01	1.491391e+02	7.397959e-01	7.456956e-01	7.456956e-01	4
165	165	51	134	5.086088e+01	1.491391e+02	7.243243e-01	7.456956e-01	7.456956e-01	4
166	166	53	171	5.086088e+01	1.491391e+02	7.633929e-01	7.456956e-01	7.456956e-01	4
167	167	45	144	5.086088e+01	1.491391e+02	7.619048e-01	7.456956e-01	7.456956e-01	4
168	168	55	158	5.086088e+01	1.491391e+02	7.417840e-01	7.456956e-01	7.456956e-01	4
169	169	47	149	5.086088e+01	1.491391e+02	7.602041e-01	7.456956e-01	7.456956e-01	4
170	170	63	159	5.086088e+01	1.491391e+02	7.162162e-01	7.456956e-01	7.456956e-01	4
171	171	45	151	5.086088e+01	1.491391e+02	7.704082e-01	7.456956e-01	7.456956e-01	4
172	172	42	166	5.086088e+01	1.491391e+02	7.980769e-01	7.456956e-01	7.456956e-01	4
173	173	55	159	5.086088e+01	1.491391e+02	7.429907e-01	7.456956e-01	7.456956e-01	4
174	174	41	140	5.086088e+01	1.491391e+02	7.734807e-01	7.456956e-01	7.456956e-01	4
175	175	45	144	5.086088e+01	1.491391e+02	7.619048e-01	7.456956e-01	7.456956e-01	4
176	176	50	138	5.086088e+01	1.491391e+02	7.340426e-01	7.456956e-01	7.456956e-01	4
177	177	53	146	5.086088e+01	1.491391e+02	7.336683e-01	7.456956e-01	7.456956e-01	4
178	178	42	150	5.086088e+01	1.491391e+02	7.812500e-01	7.456956e-01	7.456956e-01	4
179	179	56	158	5.086088e+01	1.491391e+02	7.383178e-01	7.456956e-01	7.456956e-01	4
180	180	59	134	5.086088e+01	1.491391e+02	6.943005e-01	7.456956e-01	7.456956e-01	4
181	181	45	150	5.086088e+01	1.491391e+02	7.692308e-01	7.456956e-01	7.456956e-01	4
182	182	59	151	5.086088e+01	1.491391e+02	7.190476e-01	7.456956e-01	7.456956e-01	4
183	183	45	147	5.086088e+01	1.491391e+02	7.656250e-01	7.456956e-01	7.456956e-01	4
184	184	46	148	5.086088e+01	1.491391e+02	7.628866e-01	7.456956e-01	7.456956e-01	4
185	185	50	131	5.086088e+01	1.491391e+02	7.237569e-01	7.456956e-01	7.456956e-01	4
186	186	62	160	5.086088e+01	1.491391e+02	7.207207e-01	7.456956e-01	7.456956e-01	4
187	187	60	142	5.086088e+01	1.491391e+02	7.029703e-01	7.456956e-01	7.456956e-01	4
188	188	58	134	5.086088e+01	1.491391e+02	6.979167e-01	7.456956e-01	7.456956e-01	4
189	189	49	160	5.086088e+01	1.491391e+02	7.655502e-01	7.456956e-01	7.456956e-01	4
190	190	48	136	5.086088e+01	1.491391e+02	7.391304e-01	7.456956e-01	7.456956e-01	4
191	191	49	131	5.086088e+01	1.491391e+02	7.277778e-01	7.456956e-01	7.456956e-01	4
192	192	64	138	5.086088e+01	1.491391e+02	6.831683e-01	7.456956e-01	7.456956e-01	4
193	193	44	172	5.086088e+01	1.491391e+02	7.962963e-01	7.456956e-01	7.456956e-01	4
194	194	57	103	5.086088e+01	1.491391e+02	6.437500e-01	7.456956e-01	7.456956e-01	4
195	195	54	159	5.086088e+01	1.491391e+02	7.464789e-01	7.456956e-01	7.456956e-01	4
196	196	59	164	5.086088e+01	1.491391e+02	7.354260e-01	7.456956e-01	7.456956e-01	4
197	197	47	152	5.086088e+01	1.491391e+02	7.638191e-01	7.456956e-01	7.456956e-01	4
198	198	42	167	5.086088e+01	1.491391e+02	7.990431e-01	7.456956e-01	7.456956e-01	4
199	199	46	165	5.086088e+01	1.491391e+02	7.819905e-01	7.456956e-01	7.456956e-01	4
200	200	41	173	5.086088e+01	1.491391e+02	8.084112e-01	7.456956e-01	7.456956e-01	4
