# Supplementary material for: Cochaperones convey the energy of ATP hydrolysis for directional action of Hsp90
Source: Nat Commun. 2024 Jan 17;15:569. doi: 10.1038/s41467-024-44847-6 (PMC10794413; doi:10.1038/s41467-024-44847-6)
Supplement: Supplementary file 6 — Source Data [file 41467_2024_44847_MOESM6_ESM.zip › SourceData_Simulations/1_Simulations_0kT/sim_0kT_mol65of200.txt]

coordinates	75.31	246.65	203.31	246.65
time(s)	frame	Idon(a.u.)	Iacc(a.u.)	Idon ideal(a.u.)	Iacc ideal(a.u.)	FRET	FRET ideal (blurr)	FRET ideal	state sequence
1	1	157	25	1.733000e+02	2.669996e+01	1.373626e-01	1.334998e-01	1.334998e-01	1
2	2	174	28	1.733000e+02	2.669996e+01	1.386139e-01	1.334998e-01	1.334998e-01	1
3	3	168	28	1.733000e+02	2.669996e+01	1.428571e-01	1.334998e-01	1.334998e-01	1
4	4	179	19	1.733000e+02	2.669996e+01	9.595960e-02	1.334998e-01	1.334998e-01	1
5	5	161	24	1.733000e+02	2.669996e+01	1.297297e-01	1.334998e-01	1.334998e-01	1
6	6	185	31	1.733000e+02	2.669996e+01	1.435185e-01	1.334998e-01	1.334998e-01	1
7	7	167	25	1.733000e+02	2.669996e+01	1.302083e-01	1.334998e-01	1.334998e-01	1
8	8	179	26	1.733000e+02	2.669996e+01	1.268293e-01	1.334998e-01	1.334998e-01	1
9	9	161	25	1.733000e+02	2.669996e+01	1.344086e-01	1.334998e-01	1.334998e-01	1
10	10	153	25	1.733000e+02	2.669996e+01	1.404494e-01	1.334998e-01	1.334998e-01	1
11	11	164	29	1.733000e+02	2.669996e+01	1.502591e-01	1.334998e-01	1.334998e-01	1
12	12	172	23	1.733000e+02	2.669996e+01	1.179487e-01	1.334998e-01	1.334998e-01	1
13	13	171	33	1.733000e+02	2.669996e+01	1.617647e-01	1.334998e-01	1.334998e-01	1
14	14	138	75	1.286516e+02	7.134841e+01	3.521127e-01	3.567420e-01	1.334998e-01	1
15	15	49	148	5.877122e+01	1.412288e+02	7.512690e-01	7.061439e-01	7.061439e-01	4
16	16	53	138	5.877122e+01	1.412288e+02	7.225131e-01	7.061439e-01	7.061439e-01	4
17	17	46	142	5.877122e+01	1.412288e+02	7.553191e-01	7.061439e-01	7.061439e-01	4
18	18	65	148	5.877122e+01	1.412288e+02	6.948357e-01	7.061439e-01	7.061439e-01	4
19	19	64	142	5.877122e+01	1.412288e+02	6.893204e-01	7.061439e-01	7.061439e-01	4
20	20	57	148	5.877122e+01	1.412288e+02	7.219512e-01	7.061439e-01	7.061439e-01	4
21	21	51	141	5.877122e+01	1.412288e+02	7.343750e-01	7.061439e-01	7.061439e-01	4
22	22	59	149	5.877122e+01	1.412288e+02	7.163462e-01	7.061439e-01	7.061439e-01	4
23	23	59	152	5.877122e+01	1.412288e+02	7.203791e-01	7.061439e-01	7.061439e-01	4
24	24	54	140	5.877122e+01	1.412288e+02	7.216495e-01	7.061439e-01	7.061439e-01	4
25	25	48	161	5.877122e+01	1.412288e+02	7.703349e-01	7.061439e-01	7.061439e-01	4
26	26	63	150	5.877122e+01	1.412288e+02	7.042254e-01	7.061439e-01	7.061439e-01	4
27	27	49	140	5.877122e+01	1.412288e+02	7.407407e-01	7.061439e-01	7.061439e-01	4
28	28	43	154	5.877122e+01	1.412288e+02	7.817259e-01	7.061439e-01	7.061439e-01	4
29	29	67	141	5.877122e+01	1.412288e+02	6.778846e-01	7.061439e-01	7.061439e-01	4
30	30	70	139	5.877122e+01	1.412288e+02	6.650718e-01	7.061439e-01	7.061439e-01	4
31	31	67	121	5.877122e+01	1.412288e+02	6.436170e-01	7.061439e-01	7.061439e-01	4
32	32	57	125	5.877122e+01	1.412288e+02	6.868132e-01	7.061439e-01	7.061439e-01	4
33	33	53	143	5.877122e+01	1.412288e+02	7.295918e-01	7.061439e-01	7.061439e-01	4
34	34	63	124	5.877122e+01	1.412288e+02	6.631016e-01	7.061439e-01	7.061439e-01	4
35	35	76	160	5.877122e+01	1.412288e+02	6.779661e-01	7.061439e-01	7.061439e-01	4
36	36	65	134	5.877122e+01	1.412288e+02	6.733668e-01	7.061439e-01	7.061439e-01	4
37	37	57	155	5.877122e+01	1.412288e+02	7.311321e-01	7.061439e-01	7.061439e-01	4
38	38	69	151	5.877122e+01	1.412288e+02	6.863636e-01	7.061439e-01	7.061439e-01	4
39	39	62	129	5.877122e+01	1.412288e+02	6.753927e-01	7.061439e-01	7.061439e-01	4
40	40	51	145	5.877122e+01	1.412288e+02	7.397959e-01	7.061439e-01	7.061439e-01	4
41	41	72	159	5.877122e+01	1.412288e+02	6.883117e-01	7.061439e-01	7.061439e-01	4
42	42	48	136	5.877122e+01	1.412288e+02	7.391304e-01	7.061439e-01	7.061439e-01	4
43	43	61	125	5.877122e+01	1.412288e+02	6.720430e-01	7.061439e-01	7.061439e-01	4
44	44	76	150	5.877122e+01	1.412288e+02	6.637168e-01	7.061439e-01	7.061439e-01	4
45	45	52	152	5.877122e+01	1.412288e+02	7.450980e-01	7.061439e-01	7.061439e-01	4
46	46	60	145	5.877122e+01	1.412288e+02	7.073171e-01	7.061439e-01	7.061439e-01	4
47	47	60	134	5.877122e+01	1.412288e+02	6.907216e-01	7.061439e-01	7.061439e-01	4
48	48	69	142	5.877122e+01	1.412288e+02	6.729858e-01	7.061439e-01	7.061439e-01	4
49	49	57	139	5.877122e+01	1.412288e+02	7.091837e-01	7.061439e-01	7.061439e-01	4
50	50	68	140	6.705343e+01	1.329466e+02	6.730769e-01	6.647329e-01	7.061439e-01	4
51	51	181	25	1.733000e+02	2.669996e+01	1.213592e-01	1.334998e-01	1.334998e-01	1
52	52	172	35	1.733000e+02	2.669996e+01	1.690821e-01	1.334998e-01	1.334998e-01	1
53	53	165	30	1.733000e+02	2.669996e+01	1.538462e-01	1.334998e-01	1.334998e-01	1
54	54	178	24	1.733000e+02	2.669996e+01	1.188119e-01	1.334998e-01	1.334998e-01	1
55	55	192	31	1.733000e+02	2.669996e+01	1.390135e-01	1.334998e-01	1.334998e-01	1
56	56	151	33	1.733000e+02	2.669996e+01	1.793478e-01	1.334998e-01	1.334998e-01	1
57	57	171	20	1.733000e+02	2.669996e+01	1.047120e-01	1.334998e-01	1.334998e-01	1
58	58	162	32	1.733000e+02	2.669996e+01	1.649485e-01	1.334998e-01	1.334998e-01	1
59	59	191	25	1.733000e+02	2.669996e+01	1.157407e-01	1.334998e-01	1.334998e-01	1
60	60	177	29	1.733000e+02	2.669996e+01	1.407767e-01	1.334998e-01	1.334998e-01	1
61	61	166	27	1.733000e+02	2.669996e+01	1.398964e-01	1.334998e-01	1.334998e-01	1
62	62	159	26	1.733000e+02	2.669996e+01	1.405405e-01	1.334998e-01	1.334998e-01	1
63	63	180	23	1.733000e+02	2.669996e+01	1.133005e-01	1.334998e-01	1.334998e-01	1
64	64	167	34	1.733000e+02	2.669996e+01	1.691542e-01	1.334998e-01	1.334998e-01	1
65	65	176	24	1.733000e+02	2.669996e+01	1.200000e-01	1.334998e-01	1.334998e-01	1
66	66	183	24	1.733000e+02	2.669996e+01	1.159420e-01	1.334998e-01	1.334998e-01	1
67	67	171	21	1.733000e+02	2.669996e+01	1.093750e-01	1.334998e-01	1.334998e-01	1
68	68	174	37	1.733000e+02	2.669996e+01	1.753555e-01	1.334998e-01	1.334998e-01	1
69	69	180	26	1.733000e+02	2.669996e+01	1.262136e-01	1.334998e-01	1.334998e-01	1
70	70	171	21	1.733000e+02	2.669996e+01	1.093750e-01	1.334998e-01	1.334998e-01	1
71	71	179	33	1.733000e+02	2.669996e+01	1.556604e-01	1.334998e-01	1.334998e-01	1
72	72	173	24	1.733000e+02	2.669996e+01	1.218274e-01	1.334998e-01	1.334998e-01	1
73	73	166	31	1.733000e+02	2.669996e+01	1.573604e-01	1.334998e-01	1.334998e-01	1
74	74	167	31	1.733000e+02	2.669996e+01	1.565657e-01	1.334998e-01	1.334998e-01	1
75	75	164	29	1.733000e+02	2.669996e+01	1.502591e-01	1.334998e-01	1.334998e-01	1
76	76	184	30	1.733000e+02	2.669996e+01	1.401869e-01	1.334998e-01	1.334998e-01	1
77	77	172	34	1.733000e+02	2.669996e+01	1.650485e-01	1.334998e-01	1.334998e-01	1
78	78	182	19	1.733000e+02	2.669996e+01	9.452736e-02	1.334998e-01	1.334998e-01	1
79	79	189	31	1.733000e+02	2.669996e+01	1.409091e-01	1.334998e-01	1.334998e-01	1
80	80	180	31	1.733000e+02	2.669996e+01	1.469194e-01	1.334998e-01	1.334998e-01	1
81	81	199	22	1.733000e+02	2.669996e+01	9.954751e-02	1.334998e-01	1.334998e-01	1
82	82	173	22	1.733000e+02	2.669996e+01	1.128205e-01	1.334998e-01	1.334998e-01	1
83	83	159	33	1.733000e+02	2.669996e+01	1.718750e-01	1.334998e-01	1.334998e-01	1
84	84	182	23	1.733000e+02	2.669996e+01	1.121951e-01	1.334998e-01	1.334998e-01	1
85	85	169	27	1.733000e+02	2.669996e+01	1.377551e-01	1.334998e-01	1.334998e-01	1
86	86	182	28	1.733000e+02	2.669996e+01	1.333333e-01	1.334998e-01	1.334998e-01	1
87	87	202	28	1.733000e+02	2.669996e+01	1.217391e-01	1.334998e-01	1.334998e-01	1
88	88	183	21	1.733000e+02	2.669996e+01	1.029412e-01	1.334998e-01	1.334998e-01	1
89	89	201	17	1.733000e+02	2.669996e+01	7.798165e-02	1.334998e-01	1.334998e-01	1
90	90	173	35	1.733000e+02	2.669996e+01	1.682692e-01	1.334998e-01	1.334998e-01	1
91	91	121	67	1.308585e+02	6.914149e+01	3.563830e-01	3.457075e-01	1.334998e-01	1
92	92	60	152	5.877122e+01	1.412288e+02	7.169811e-01	7.061439e-01	7.061439e-01	4
93	93	70	137	5.877122e+01	1.412288e+02	6.618357e-01	7.061439e-01	7.061439e-01	4
94	94	59	129	5.877122e+01	1.412288e+02	6.861702e-01	7.061439e-01	7.061439e-01	4
95	95	64	165	5.877122e+01	1.412288e+02	7.205240e-01	7.061439e-01	7.061439e-01	4
96	96	60	126	5.877122e+01	1.412288e+02	6.774194e-01	7.061439e-01	7.061439e-01	4
97	97	73	138	5.877122e+01	1.412288e+02	6.540284e-01	7.061439e-01	7.061439e-01	4
98	98	62	141	5.877122e+01	1.412288e+02	6.945813e-01	7.061439e-01	7.061439e-01	4
99	99	58	133	5.877122e+01	1.412288e+02	6.963351e-01	7.061439e-01	7.061439e-01	4
100	100	57	155	5.877122e+01	1.412288e+02	7.311321e-01	7.061439e-01	7.061439e-01	4
101	101	64	133	5.877122e+01	1.412288e+02	6.751269e-01	7.061439e-01	7.061439e-01	4
102	102	62	146	5.877122e+01	1.412288e+02	7.019231e-01	7.061439e-01	7.061439e-01	4
103	103	82	149	5.877122e+01	1.412288e+02	6.450216e-01	7.061439e-01	7.061439e-01	4
104	104	74	120	5.877122e+01	1.412288e+02	6.185567e-01	7.061439e-01	7.061439e-01	4
105	105	61	117	5.877122e+01	1.412288e+02	6.573034e-01	7.061439e-01	7.061439e-01	4
106	106	61	133	5.877122e+01	1.412288e+02	6.855670e-01	7.061439e-01	7.061439e-01	4
107	107	58	128	5.877122e+01	1.412288e+02	6.881720e-01	7.061439e-01	7.061439e-01	4
108	108	58	143	5.877122e+01	1.412288e+02	7.114428e-01	7.061439e-01	7.061439e-01	4
109	109	67	136	5.877122e+01	1.412288e+02	6.699507e-01	7.061439e-01	7.061439e-01	4
110	110	63	139	5.877122e+01	1.412288e+02	6.881188e-01	7.061439e-01	7.061439e-01	4
111	111	66	136	5.877122e+01	1.412288e+02	6.732673e-01	7.061439e-01	7.061439e-01	4
112	112	62	132	5.877122e+01	1.412288e+02	6.804124e-01	7.061439e-01	7.061439e-01	4
113	113	65	133	5.877122e+01	1.412288e+02	6.717172e-01	7.061439e-01	7.061439e-01	4
114	114	69	117	5.877122e+01	1.412288e+02	6.290323e-01	7.061439e-01	7.061439e-01	4
115	115	61	143	5.877122e+01	1.412288e+02	7.009804e-01	7.061439e-01	7.061439e-01	4
116	116	68	161	5.877122e+01	1.412288e+02	7.030568e-01	7.061439e-01	7.061439e-01	4
117	117	69	118	5.877122e+01	1.412288e+02	6.310160e-01	7.061439e-01	7.061439e-01	4
118	118	60	165	5.877122e+01	1.412288e+02	7.333333e-01	7.061439e-01	7.061439e-01	4
119	119	52	147	5.877122e+01	1.412288e+02	7.386935e-01	7.061439e-01	7.061439e-01	4
120	120	58	140	5.877122e+01	1.412288e+02	7.070707e-01	7.061439e-01	7.061439e-01	4
121	121	58	151	5.877122e+01	1.412288e+02	7.224880e-01	7.061439e-01	7.061439e-01	4
122	122	55	145	5.877122e+01	1.412288e+02	7.250000e-01	7.061439e-01	7.061439e-01	4
123	123	63	147	5.877122e+01	1.412288e+02	7.000000e-01	7.061439e-01	7.061439e-01	4
124	124	65	135	5.877122e+01	1.412288e+02	6.750000e-01	7.061439e-01	7.061439e-01	4
125	125	54	136	5.877122e+01	1.412288e+02	7.157895e-01	7.061439e-01	7.061439e-01	4
126	126	53	153	5.877122e+01	1.412288e+02	7.427184e-01	7.061439e-01	7.061439e-01	4
127	127	55	141	5.877122e+01	1.412288e+02	7.193878e-01	7.061439e-01	7.061439e-01	4
128	128	55	144	5.877122e+01	1.412288e+02	7.236181e-01	7.061439e-01	7.061439e-01	4
129	129	82	134	5.877122e+01	1.412288e+02	6.203704e-01	7.061439e-01	7.061439e-01	4
130	130	50	153	5.877122e+01	1.412288e+02	7.536946e-01	7.061439e-01	7.061439e-01	4
131	131	70	147	5.877122e+01	1.412288e+02	6.774194e-01	7.061439e-01	7.061439e-01	4
132	132	59	148	5.877122e+01	1.412288e+02	7.149758e-01	7.061439e-01	7.061439e-01	4
133	133	43	149	4.203047e+01	1.579695e+02	7.760417e-01	7.898477e-01	7.061439e-01	4
134	134	154	28	1.613574e+02	3.864264e+01	1.538462e-01	1.932132e-01	1.468226e-01	2
135	135	172	36	1.733000e+02	2.669996e+01	1.730769e-01	1.334998e-01	1.334998e-01	1
136	136	174	29	1.733000e+02	2.669996e+01	1.428571e-01	1.334998e-01	1.334998e-01	1
137	137	178	24	1.733000e+02	2.669996e+01	1.188119e-01	1.334998e-01	1.334998e-01	1
138	138	184	32	1.733000e+02	2.669996e+01	1.481481e-01	1.334998e-01	1.334998e-01	1
139	139	174	30	1.733000e+02	2.669996e+01	1.470588e-01	1.334998e-01	1.334998e-01	1
140	140	191	35	1.733000e+02	2.669996e+01	1.548673e-01	1.334998e-01	1.334998e-01	1
141	141	156	19	1.733000e+02	2.669996e+01	1.085714e-01	1.334998e-01	1.334998e-01	1
142	142	164	28	1.733000e+02	2.669996e+01	1.458333e-01	1.334998e-01	1.334998e-01	1
143	143	164	27	1.733000e+02	2.669996e+01	1.413613e-01	1.334998e-01	1.334998e-01	1
144	144	177	25	1.733000e+02	2.669996e+01	1.237624e-01	1.334998e-01	1.334998e-01	1
145	145	156	20	1.733000e+02	2.669996e+01	1.136364e-01	1.334998e-01	1.334998e-01	1
146	146	175	21	1.733000e+02	2.669996e+01	1.071429e-01	1.334998e-01	1.334998e-01	1
147	147	171	23	1.733000e+02	2.669996e+01	1.185567e-01	1.334998e-01	1.334998e-01	1
148	148	214	32	1.733000e+02	2.669996e+01	1.300813e-01	1.334998e-01	1.334998e-01	1
149	149	175	18	1.733000e+02	2.669996e+01	9.326425e-02	1.334998e-01	1.334998e-01	1
150	150	170	28	1.733000e+02	2.669996e+01	1.414141e-01	1.334998e-01	1.334998e-01	1
151	151	174	28	1.733000e+02	2.669996e+01	1.386139e-01	1.334998e-01	1.334998e-01	1
152	152	203	32	1.733000e+02	2.669996e+01	1.361702e-01	1.334998e-01	1.334998e-01	1
153	153	173	32	1.733000e+02	2.669996e+01	1.560976e-01	1.334998e-01	1.334998e-01	1
154	154	162	27	1.733000e+02	2.669996e+01	1.428571e-01	1.334998e-01	1.334998e-01	1
155	155	184	30	1.733000e+02	2.669996e+01	1.401869e-01	1.334998e-01	1.334998e-01	1
156	156	168	25	1.733000e+02	2.669996e+01	1.295337e-01	1.334998e-01	1.334998e-01	1
157	157	161	22	1.733000e+02	2.669996e+01	1.202186e-01	1.334998e-01	1.334998e-01	1
158	158	194	24	1.733000e+02	2.669996e+01	1.100917e-01	1.334998e-01	1.334998e-01	1
159	159	193	28	1.733000e+02	2.669996e+01	1.266968e-01	1.334998e-01	1.334998e-01	1
160	160	164	25	1.733000e+02	2.669996e+01	1.322751e-01	1.334998e-01	1.334998e-01	1
161	161	153	18	1.733000e+02	2.669996e+01	1.052632e-01	1.334998e-01	1.334998e-01	1
162	162	175	32	1.733000e+02	2.669996e+01	1.545894e-01	1.334998e-01	1.334998e-01	1
163	163	172	33	1.683694e+02	3.163065e+01	1.609756e-01	1.581532e-01	1.334998e-01	1
164	164	54	153	5.877122e+01	1.412288e+02	7.391304e-01	7.061439e-01	7.061439e-01	4
165	165	68	141	5.877122e+01	1.412288e+02	6.746411e-01	7.061439e-01	7.061439e-01	4
166	166	65	114	5.877122e+01	1.412288e+02	6.368715e-01	7.061439e-01	7.061439e-01	4
167	167	61	136	5.877122e+01	1.412288e+02	6.903553e-01	7.061439e-01	7.061439e-01	4
168	168	57	151	5.877122e+01	1.412288e+02	7.259615e-01	7.061439e-01	7.061439e-01	4
169	169	47	160	5.877122e+01	1.412288e+02	7.729469e-01	7.061439e-01	7.061439e-01	4
170	170	65	148	5.877122e+01	1.412288e+02	6.948357e-01	7.061439e-01	7.061439e-01	4
171	171	57	127	5.877122e+01	1.412288e+02	6.902174e-01	7.061439e-01	7.061439e-01	4
172	172	55	136	5.877122e+01	1.412288e+02	7.120419e-01	7.061439e-01	7.061439e-01	4
173	173	50	136	5.877122e+01	1.412288e+02	7.311828e-01	7.061439e-01	7.061439e-01	4
174	174	51	151	5.877122e+01	1.412288e+02	7.475248e-01	7.061439e-01	7.061439e-01	4
175	175	71	127	5.877122e+01	1.412288e+02	6.414141e-01	7.061439e-01	7.061439e-01	4
176	176	48	137	5.877122e+01	1.412288e+02	7.405405e-01	7.061439e-01	7.061439e-01	4
177	177	58	146	5.877122e+01	1.412288e+02	7.156863e-01	7.061439e-01	7.061439e-01	4
178	178	65	133	5.877122e+01	1.412288e+02	6.717172e-01	7.061439e-01	7.061439e-01	4
179	179	66	135	5.877122e+01	1.412288e+02	6.716418e-01	7.061439e-01	7.061439e-01	4
180	180	69	138	5.877122e+01	1.412288e+02	6.666667e-01	7.061439e-01	7.061439e-01	4
181	181	155	47	1.561091e+02	4.389090e+01	2.326733e-01	2.194545e-01	1.334998e-01	1
182	182	155	25	1.733000e+02	2.669996e+01	1.388889e-01	1.334998e-01	1.334998e-01	1
183	183	171	23	1.733000e+02	2.669996e+01	1.185567e-01	1.334998e-01	1.334998e-01	1
184	184	179	24	1.733000e+02	2.669996e+01	1.182266e-01	1.334998e-01	1.334998e-01	1
185	185	170	24	1.733000e+02	2.669996e+01	1.237113e-01	1.334998e-01	1.334998e-01	1
186	186	144	23	1.733000e+02	2.669996e+01	1.377246e-01	1.334998e-01	1.334998e-01	1
187	187	168	26	1.733000e+02	2.669996e+01	1.340206e-01	1.334998e-01	1.334998e-01	1
188	188	175	32	1.733000e+02	2.669996e+01	1.545894e-01	1.334998e-01	1.334998e-01	1
189	189	164	23	1.733000e+02	2.669996e+01	1.229947e-01	1.334998e-01	1.334998e-01	1
190	190	167	41	1.733000e+02	2.669996e+01	1.971154e-01	1.334998e-01	1.334998e-01	1
191	191	168	34	1.733000e+02	2.669996e+01	1.683168e-01	1.334998e-01	1.334998e-01	1
192	192	176	25	1.733000e+02	2.669996e+01	1.243781e-01	1.334998e-01	1.334998e-01	1
193	193	155	28	1.733000e+02	2.669996e+01	1.530055e-01	1.334998e-01	1.334998e-01	1
194	194	160	26	1.733000e+02	2.669996e+01	1.397849e-01	1.334998e-01	1.334998e-01	1
195	195	195	33	1.733000e+02	2.669996e+01	1.447368e-01	1.334998e-01	1.334998e-01	1
196	196	154	27	1.733000e+02	2.669996e+01	1.491713e-01	1.334998e-01	1.334998e-01	1
197	197	167	27	1.733000e+02	2.669996e+01	1.391753e-01	1.334998e-01	1.334998e-01	1
198	198	199	32	1.733000e+02	2.669996e+01	1.385281e-01	1.334998e-01	1.334998e-01	1
199	199	185	28	1.733000e+02	2.669996e+01	1.314554e-01	1.334998e-01	1.334998e-01	1
200	200	195	24	1.733000e+02	2.669996e+01	1.095890e-01	1.334998e-01	1.334998e-01	1
