# Supplementary material for: Cochaperones convey the energy of ATP hydrolysis for directional action of Hsp90
Source: Nat Commun. 2024 Jan 17;15:569. doi: 10.1038/s41467-024-44847-6 (PMC10794413; doi:10.1038/s41467-024-44847-6)
Supplement: Supplementary file 6 — Source Data [file 41467_2024_44847_MOESM6_ESM.zip › SourceData_Simulations/1_Simulations_0kT/sim_0kT_mol66of200.txt]

coordinates	56.19	200.12	184.19	200.12
time(s)	frame	Idon(a.u.)	Iacc(a.u.)	Idon ideal(a.u.)	Iacc ideal(a.u.)	FRET	FRET ideal (blurr)	FRET ideal	state sequence
1	1	50	169	4.343418e+01	1.565658e+02	7.716895e-01	7.828291e-01	7.828291e-01	4
2	2	48	149	4.343418e+01	1.565658e+02	7.563452e-01	7.828291e-01	7.828291e-01	4
3	3	42	157	4.343418e+01	1.565658e+02	7.889447e-01	7.828291e-01	7.828291e-01	4
4	4	53	160	4.343418e+01	1.565658e+02	7.511737e-01	7.828291e-01	7.828291e-01	4
5	5	44	151	4.343418e+01	1.565658e+02	7.743590e-01	7.828291e-01	7.828291e-01	4
6	6	45	161	4.343418e+01	1.565658e+02	7.815534e-01	7.828291e-01	7.828291e-01	4
7	7	40	152	4.343418e+01	1.565658e+02	7.916667e-01	7.828291e-01	7.828291e-01	4
8	8	49	152	4.343418e+01	1.565658e+02	7.562189e-01	7.828291e-01	7.828291e-01	4
9	9	50	167	4.343418e+01	1.565658e+02	7.695853e-01	7.828291e-01	7.828291e-01	4
10	10	52	155	4.343418e+01	1.565658e+02	7.487923e-01	7.828291e-01	7.828291e-01	4
11	11	40	173	4.343418e+01	1.565658e+02	8.122066e-01	7.828291e-01	7.828291e-01	4
12	12	36	141	4.343418e+01	1.565658e+02	7.966102e-01	7.828291e-01	7.828291e-01	4
13	13	57	150	4.343418e+01	1.565658e+02	7.246377e-01	7.828291e-01	7.828291e-01	4
14	14	41	159	4.343418e+01	1.565658e+02	7.950000e-01	7.828291e-01	7.828291e-01	4
15	15	37	141	4.343418e+01	1.565658e+02	7.921348e-01	7.828291e-01	7.828291e-01	4
16	16	44	147	4.343418e+01	1.565658e+02	7.696335e-01	7.828291e-01	7.828291e-01	4
17	17	35	170	4.343418e+01	1.565658e+02	8.292683e-01	7.828291e-01	7.828291e-01	4
18	18	47	164	4.343418e+01	1.565658e+02	7.772512e-01	7.828291e-01	7.828291e-01	4
19	19	33	163	4.343418e+01	1.565658e+02	8.316327e-01	7.828291e-01	7.828291e-01	4
20	20	35	162	4.343418e+01	1.565658e+02	8.223350e-01	7.828291e-01	7.828291e-01	4
21	21	37	144	4.343418e+01	1.565658e+02	7.955801e-01	7.828291e-01	7.828291e-01	4
22	22	38	164	4.343418e+01	1.565658e+02	8.118812e-01	7.828291e-01	7.828291e-01	4
23	23	84	142	6.604151e+01	1.339585e+02	6.283186e-01	6.697924e-01	7.828291e-01	4
24	24	187	5	1.924689e+02	7.531121e+00	2.604167e-02	3.765561e-02	3.765561e-02	1
25	25	189	8	1.924689e+02	7.531121e+00	4.060914e-02	3.765561e-02	3.765561e-02	1
26	26	181	16	1.754932e+02	2.450677e+01	8.121827e-02	1.225338e-01	3.765561e-02	1
27	27	40	161	4.343418e+01	1.565658e+02	8.009950e-01	7.828291e-01	7.828291e-01	4
28	28	42	153	4.343418e+01	1.565658e+02	7.846154e-01	7.828291e-01	7.828291e-01	4
29	29	55	160	4.343418e+01	1.565658e+02	7.441860e-01	7.828291e-01	7.828291e-01	4
30	30	52	157	4.343418e+01	1.565658e+02	7.511962e-01	7.828291e-01	7.828291e-01	4
31	31	48	142	4.343418e+01	1.565658e+02	7.473684e-01	7.828291e-01	7.828291e-01	4
32	32	43	164	4.343418e+01	1.565658e+02	7.922705e-01	7.828291e-01	7.828291e-01	4
33	33	41	141	4.343418e+01	1.565658e+02	7.747253e-01	7.828291e-01	7.828291e-01	4
34	34	38	163	4.343418e+01	1.565658e+02	8.109453e-01	7.828291e-01	7.828291e-01	4
35	35	41	160	4.343418e+01	1.565658e+02	7.960199e-01	7.828291e-01	7.828291e-01	4
36	36	42	150	4.343418e+01	1.565658e+02	7.812500e-01	7.828291e-01	7.828291e-01	4
37	37	44	153	4.343418e+01	1.565658e+02	7.766497e-01	7.828291e-01	7.828291e-01	4
38	38	34	152	4.343418e+01	1.565658e+02	8.172043e-01	7.828291e-01	7.828291e-01	4
39	39	35	167	4.343418e+01	1.565658e+02	8.267327e-01	7.828291e-01	7.828291e-01	4
40	40	47	145	4.343418e+01	1.565658e+02	7.552083e-01	7.828291e-01	7.828291e-01	4
41	41	30	140	4.343418e+01	1.565658e+02	8.235294e-01	7.828291e-01	7.828291e-01	4
42	42	45	159	4.343418e+01	1.565658e+02	7.794118e-01	7.828291e-01	7.828291e-01	4
43	43	40	144	4.343418e+01	1.565658e+02	7.826087e-01	7.828291e-01	7.828291e-01	4
44	44	37	138	4.343418e+01	1.565658e+02	7.885714e-01	7.828291e-01	7.828291e-01	4
45	45	35	161	4.343418e+01	1.565658e+02	8.214286e-01	7.828291e-01	7.828291e-01	4
46	46	39	144	4.343418e+01	1.565658e+02	7.868852e-01	7.828291e-01	7.828291e-01	4
47	47	41	145	4.343418e+01	1.565658e+02	7.795699e-01	7.828291e-01	7.828291e-01	4
48	48	40	166	4.343418e+01	1.565658e+02	8.058252e-01	7.828291e-01	7.828291e-01	4
49	49	31	161	4.343418e+01	1.565658e+02	8.385417e-01	7.828291e-01	7.828291e-01	4
50	50	53	152	4.343418e+01	1.565658e+02	7.414634e-01	7.828291e-01	7.828291e-01	4
51	51	49	172	4.343418e+01	1.565658e+02	7.782805e-01	7.828291e-01	7.828291e-01	4
52	52	52	159	4.343418e+01	1.565658e+02	7.535545e-01	7.828291e-01	7.828291e-01	4
53	53	38	161	4.343418e+01	1.565658e+02	8.090452e-01	7.828291e-01	7.828291e-01	4
54	54	48	134	4.343418e+01	1.565658e+02	7.362637e-01	7.828291e-01	7.828291e-01	4
55	55	45	161	4.343418e+01	1.565658e+02	7.815534e-01	7.828291e-01	7.828291e-01	4
56	56	48	146	4.343418e+01	1.565658e+02	7.525773e-01	7.828291e-01	7.828291e-01	4
57	57	50	142	4.343418e+01	1.565658e+02	7.395833e-01	7.828291e-01	7.828291e-01	4
58	58	30	156	4.343418e+01	1.565658e+02	8.387097e-01	7.828291e-01	7.828291e-01	4
59	59	44	139	4.343418e+01	1.565658e+02	7.595628e-01	7.828291e-01	7.828291e-01	4
60	60	48	144	4.343418e+01	1.565658e+02	7.500000e-01	7.828291e-01	7.828291e-01	4
61	61	43	153	4.343418e+01	1.565658e+02	7.806122e-01	7.828291e-01	7.828291e-01	4
62	62	28	170	4.343418e+01	1.565658e+02	8.585859e-01	7.828291e-01	7.828291e-01	4
63	63	43	137	4.343418e+01	1.565658e+02	7.611111e-01	7.828291e-01	7.828291e-01	4
64	64	46	163	4.343418e+01	1.565658e+02	7.799043e-01	7.828291e-01	7.828291e-01	4
65	65	34	150	4.343418e+01	1.565658e+02	8.152174e-01	7.828291e-01	7.828291e-01	4
66	66	38	155	4.343418e+01	1.565658e+02	8.031088e-01	7.828291e-01	7.828291e-01	4
67	67	39	153	4.343418e+01	1.565658e+02	7.968750e-01	7.828291e-01	7.828291e-01	4
68	68	40	155	4.343418e+01	1.565658e+02	7.948718e-01	7.828291e-01	7.828291e-01	4
69	69	43	156	4.343418e+01	1.565658e+02	7.839196e-01	7.828291e-01	7.828291e-01	4
70	70	39	162	4.343418e+01	1.565658e+02	8.059701e-01	7.828291e-01	7.828291e-01	4
71	71	40	146	4.343418e+01	1.565658e+02	7.849462e-01	7.828291e-01	7.828291e-01	4
72	72	36	153	4.343418e+01	1.565658e+02	8.095238e-01	7.828291e-01	7.828291e-01	4
73	73	42	148	4.343418e+01	1.565658e+02	7.789474e-01	7.828291e-01	7.828291e-01	4
74	74	45	145	4.343418e+01	1.565658e+02	7.631579e-01	7.828291e-01	7.828291e-01	4
75	75	42	155	4.343418e+01	1.565658e+02	7.868020e-01	7.828291e-01	7.828291e-01	4
76	76	46	156	4.343418e+01	1.565658e+02	7.722772e-01	7.828291e-01	7.828291e-01	4
77	77	47	165	4.343418e+01	1.565658e+02	7.783019e-01	7.828291e-01	7.828291e-01	4
78	78	54	155	4.343418e+01	1.565658e+02	7.416268e-01	7.828291e-01	7.828291e-01	4
79	79	47	169	4.343418e+01	1.565658e+02	7.824074e-01	7.828291e-01	7.828291e-01	4
80	80	35	165	4.343418e+01	1.565658e+02	8.250000e-01	7.828291e-01	7.828291e-01	4
81	81	59	155	4.343418e+01	1.565658e+02	7.242991e-01	7.828291e-01	7.828291e-01	4
82	82	56	164	4.343418e+01	1.565658e+02	7.454545e-01	7.828291e-01	7.828291e-01	4
83	83	49	157	4.343418e+01	1.565658e+02	7.621359e-01	7.828291e-01	7.828291e-01	4
84	84	41	167	4.343418e+01	1.565658e+02	8.028846e-01	7.828291e-01	7.828291e-01	4
85	85	42	143	4.343418e+01	1.565658e+02	7.729730e-01	7.828291e-01	7.828291e-01	4
86	86	40	162	4.343418e+01	1.565658e+02	8.019802e-01	7.828291e-01	7.828291e-01	4
87	87	46	160	4.343418e+01	1.565658e+02	7.766990e-01	7.828291e-01	7.828291e-01	4
88	88	43	173	4.343418e+01	1.565658e+02	8.009259e-01	7.828291e-01	7.828291e-01	4
89	89	37	166	4.343418e+01	1.565658e+02	8.177340e-01	7.828291e-01	7.828291e-01	4
90	90	50	138	4.343418e+01	1.565658e+02	7.340426e-01	7.828291e-01	7.828291e-01	4
91	91	47	167	4.343418e+01	1.565658e+02	7.803738e-01	7.828291e-01	7.828291e-01	4
92	92	31	146	4.343418e+01	1.565658e+02	8.248588e-01	7.828291e-01	7.828291e-01	4
93	93	41	147	4.343418e+01	1.565658e+02	7.819149e-01	7.828291e-01	7.828291e-01	4
94	94	36	147	4.343418e+01	1.565658e+02	8.032787e-01	7.828291e-01	7.828291e-01	4
95	95	39	166	4.343418e+01	1.565658e+02	8.097561e-01	7.828291e-01	7.828291e-01	4
96	96	42	161	4.343418e+01	1.565658e+02	7.931034e-01	7.828291e-01	7.828291e-01	4
97	97	39	155	4.343418e+01	1.565658e+02	7.989691e-01	7.828291e-01	7.828291e-01	4
98	98	55	141	4.343418e+01	1.565658e+02	7.193878e-01	7.828291e-01	7.828291e-01	4
99	99	57	152	4.343418e+01	1.565658e+02	7.272727e-01	7.828291e-01	7.828291e-01	4
100	100	47	151	4.343418e+01	1.565658e+02	7.626263e-01	7.828291e-01	7.828291e-01	4
101	101	60	146	4.343418e+01	1.565658e+02	7.087379e-01	7.828291e-01	7.828291e-01	4
102	102	42	152	4.343418e+01	1.565658e+02	7.835052e-01	7.828291e-01	7.828291e-01	4
103	103	199	14	1.849967e+02	1.500331e+01	6.572770e-02	7.501657e-02	3.765561e-02	1
104	104	190	5	1.924689e+02	7.531121e+00	2.564103e-02	3.765561e-02	3.765561e-02	1
105	105	171	11	1.924689e+02	7.531121e+00	6.043956e-02	3.765561e-02	3.765561e-02	1
106	106	96	80	1.117766e+02	8.822344e+01	4.545455e-01	4.411172e-01	7.828291e-01	4
107	107	31	166	4.343418e+01	1.565658e+02	8.426396e-01	7.828291e-01	7.828291e-01	4
108	108	42	155	4.343418e+01	1.565658e+02	7.868020e-01	7.828291e-01	7.828291e-01	4
109	109	42	154	4.343418e+01	1.565658e+02	7.857143e-01	7.828291e-01	7.828291e-01	4
110	110	44	177	4.343418e+01	1.565658e+02	8.009050e-01	7.828291e-01	7.828291e-01	4
111	111	43	144	4.343418e+01	1.565658e+02	7.700535e-01	7.828291e-01	7.828291e-01	4
112	112	43	146	4.343418e+01	1.565658e+02	7.724868e-01	7.828291e-01	7.828291e-01	4
113	113	56	157	4.343418e+01	1.565658e+02	7.370892e-01	7.828291e-01	7.828291e-01	4
114	114	48	140	4.343418e+01	1.565658e+02	7.446809e-01	7.828291e-01	7.828291e-01	4
115	115	36	149	4.343418e+01	1.565658e+02	8.054054e-01	7.828291e-01	7.828291e-01	4
116	116	51	152	4.343418e+01	1.565658e+02	7.487685e-01	7.828291e-01	7.828291e-01	4
117	117	45	159	4.343418e+01	1.565658e+02	7.794118e-01	7.828291e-01	7.828291e-01	4
118	118	39	174	4.343418e+01	1.565658e+02	8.169014e-01	7.828291e-01	7.828291e-01	4
119	119	39	161	4.343418e+01	1.565658e+02	8.050000e-01	7.828291e-01	7.828291e-01	4
120	120	42	155	4.343418e+01	1.565658e+02	7.868020e-01	7.828291e-01	7.828291e-01	4
121	121	40	158	4.343418e+01	1.565658e+02	7.979798e-01	7.828291e-01	7.828291e-01	4
122	122	42	129	4.343418e+01	1.565658e+02	7.543860e-01	7.828291e-01	7.828291e-01	4
123	123	42	152	4.343418e+01	1.565658e+02	7.835052e-01	7.828291e-01	7.828291e-01	4
124	124	54	132	4.343418e+01	1.565658e+02	7.096774e-01	7.828291e-01	7.828291e-01	4
125	125	41	128	4.343418e+01	1.565658e+02	7.573964e-01	7.828291e-01	7.828291e-01	4
126	126	47	171	4.343418e+01	1.565658e+02	7.844037e-01	7.828291e-01	7.828291e-01	4
127	127	40	143	4.343418e+01	1.565658e+02	7.814208e-01	7.828291e-01	7.828291e-01	4
128	128	49	128	4.343418e+01	1.565658e+02	7.231638e-01	7.828291e-01	7.828291e-01	4
129	129	40	154	4.343418e+01	1.565658e+02	7.938144e-01	7.828291e-01	7.828291e-01	4
130	130	39	166	4.343418e+01	1.565658e+02	8.097561e-01	7.828291e-01	7.828291e-01	4
131	131	49	151	4.343418e+01	1.565658e+02	7.550000e-01	7.828291e-01	7.828291e-01	4
132	132	72	163	4.343418e+01	1.565658e+02	6.936170e-01	7.828291e-01	7.828291e-01	4
133	133	50	173	4.343418e+01	1.565658e+02	7.757848e-01	7.828291e-01	7.828291e-01	4
134	134	46	149	4.343418e+01	1.565658e+02	7.641026e-01	7.828291e-01	7.828291e-01	4
135	135	42	171	4.343418e+01	1.565658e+02	8.028169e-01	7.828291e-01	7.828291e-01	4
136	136	39	169	4.343418e+01	1.565658e+02	8.125000e-01	7.828291e-01	7.828291e-01	4
137	137	42	165	4.343418e+01	1.565658e+02	7.971014e-01	7.828291e-01	7.828291e-01	4
138	138	42	170	4.343418e+01	1.565658e+02	8.018868e-01	7.828291e-01	7.828291e-01	4
139	139	39	146	4.343418e+01	1.565658e+02	7.891892e-01	7.828291e-01	7.828291e-01	4
140	140	40	164	4.343418e+01	1.565658e+02	8.039216e-01	7.828291e-01	7.828291e-01	4
141	141	45	159	4.343418e+01	1.565658e+02	7.794118e-01	7.828291e-01	7.828291e-01	4
142	142	49	161	4.343418e+01	1.565658e+02	7.666667e-01	7.828291e-01	7.828291e-01	4
143	143	37	163	4.343418e+01	1.565658e+02	8.150000e-01	7.828291e-01	7.828291e-01	4
144	144	31	175	4.343418e+01	1.565658e+02	8.495146e-01	7.828291e-01	7.828291e-01	4
145	145	51	152	4.343418e+01	1.565658e+02	7.487685e-01	7.828291e-01	7.828291e-01	4
146	146	47	177	4.343418e+01	1.565658e+02	7.901786e-01	7.828291e-01	7.828291e-01	4
147	147	55	167	4.343418e+01	1.565658e+02	7.522523e-01	7.828291e-01	7.828291e-01	4
148	148	38	149	4.343418e+01	1.565658e+02	7.967914e-01	7.828291e-01	7.828291e-01	4
149	149	35	157	4.343418e+01	1.565658e+02	8.177083e-01	7.828291e-01	7.828291e-01	4
150	150	46	169	4.343418e+01	1.565658e+02	7.860465e-01	7.828291e-01	7.828291e-01	4
151	151	47	161	4.343418e+01	1.565658e+02	7.740385e-01	7.828291e-01	7.828291e-01	4
152	152	44	153	4.343418e+01	1.565658e+02	7.766497e-01	7.828291e-01	7.828291e-01	4
153	153	53	143	4.343418e+01	1.565658e+02	7.295918e-01	7.828291e-01	7.828291e-01	4
154	154	41	149	4.343418e+01	1.565658e+02	7.842105e-01	7.828291e-01	7.828291e-01	4
155	155	44	147	4.343418e+01	1.565658e+02	7.696335e-01	7.828291e-01	7.828291e-01	4
156	156	44	151	4.343418e+01	1.565658e+02	7.743590e-01	7.828291e-01	7.828291e-01	4
157	157	40	147	4.343418e+01	1.565658e+02	7.860963e-01	7.828291e-01	7.828291e-01	4
158	158	43	161	4.343418e+01	1.565658e+02	7.892157e-01	7.828291e-01	7.828291e-01	4
159	159	52	152	4.343418e+01	1.565658e+02	7.450980e-01	7.828291e-01	7.828291e-01	4
160	160	40	152	4.343418e+01	1.565658e+02	7.916667e-01	7.828291e-01	7.828291e-01	4
161	161	43	152	4.343418e+01	1.565658e+02	7.794872e-01	7.828291e-01	7.828291e-01	4
162	162	41	149	4.343418e+01	1.565658e+02	7.842105e-01	7.828291e-01	7.828291e-01	4
163	163	60	144	4.343418e+01	1.565658e+02	7.058824e-01	7.828291e-01	7.828291e-01	4
164	164	35	153	4.343418e+01	1.565658e+02	8.138298e-01	7.828291e-01	7.828291e-01	4
165	165	48	164	4.343418e+01	1.565658e+02	7.735849e-01	7.828291e-01	7.828291e-01	4
166	166	37	176	4.343418e+01	1.565658e+02	8.262911e-01	7.828291e-01	7.828291e-01	4
167	167	54	167	4.343418e+01	1.565658e+02	7.556561e-01	7.828291e-01	7.828291e-01	4
168	168	53	160	4.343418e+01	1.565658e+02	7.511737e-01	7.828291e-01	7.828291e-01	4
169	169	51	161	4.343418e+01	1.565658e+02	7.594340e-01	7.828291e-01	7.828291e-01	4
170	170	44	135	4.343418e+01	1.565658e+02	7.541899e-01	7.828291e-01	7.828291e-01	4
171	171	39	185	4.343418e+01	1.565658e+02	8.258929e-01	7.828291e-01	7.828291e-01	4
172	172	44	172	4.343418e+01	1.565658e+02	7.962963e-01	7.828291e-01	7.828291e-01	4
173	173	47	153	4.343418e+01	1.565658e+02	7.650000e-01	7.828291e-01	7.828291e-01	4
174	174	40	160	4.343418e+01	1.565658e+02	8.000000e-01	7.828291e-01	7.828291e-01	4
175	175	41	166	4.343418e+01	1.565658e+02	8.019324e-01	7.828291e-01	7.828291e-01	4
176	176	39	160	4.343418e+01	1.565658e+02	8.040201e-01	7.828291e-01	7.828291e-01	4
177	177	30	150	4.343418e+01	1.565658e+02	8.333333e-01	7.828291e-01	7.828291e-01	4
178	178	85	132	7.397183e+01	1.260282e+02	6.082949e-01	6.301408e-01	7.828291e-01	4
179	179	203	6	1.924689e+02	7.531121e+00	2.870813e-02	3.765561e-02	3.765561e-02	1
180	180	189	9	1.924689e+02	7.531121e+00	4.545455e-02	3.765561e-02	3.765561e-02	1
181	181	193	5	1.924689e+02	7.531121e+00	2.525253e-02	3.765561e-02	3.765561e-02	1
182	182	206	9	1.924689e+02	7.531121e+00	4.186047e-02	3.765561e-02	3.765561e-02	1
183	183	174	13	1.924689e+02	7.531121e+00	6.951872e-02	3.765561e-02	3.765561e-02	1
184	184	196	7	1.924689e+02	7.531121e+00	3.448276e-02	3.765561e-02	3.765561e-02	1
185	185	200	7	1.924689e+02	7.531121e+00	3.381643e-02	3.765561e-02	3.765561e-02	1
186	186	188	10	1.924689e+02	7.531121e+00	5.050505e-02	3.765561e-02	3.765561e-02	1
187	187	210	5	1.924689e+02	7.531121e+00	2.325581e-02	3.765561e-02	3.765561e-02	1
188	188	191	9	1.924689e+02	7.531121e+00	4.500000e-02	3.765561e-02	3.765561e-02	1
189	189	206	7	1.924689e+02	7.531121e+00	3.286385e-02	3.765561e-02	3.765561e-02	1
190	190	178	5	1.924689e+02	7.531121e+00	2.732240e-02	3.765561e-02	3.765561e-02	1
191	191	178	10	1.924689e+02	7.531121e+00	5.319149e-02	3.765561e-02	3.765561e-02	1
192	192	169	13	1.924689e+02	7.531121e+00	7.142857e-02	3.765561e-02	3.765561e-02	1
193	193	203	6	1.924689e+02	7.531121e+00	2.870813e-02	3.765561e-02	3.765561e-02	1
194	194	178	7	1.924689e+02	7.531121e+00	3.783784e-02	3.765561e-02	3.765561e-02	1
195	195	206	7	1.924689e+02	7.531121e+00	3.286385e-02	3.765561e-02	3.765561e-02	1
196	196	171	9	1.924689e+02	7.531121e+00	5.000000e-02	3.765561e-02	3.765561e-02	1
197	197	197	6	1.924689e+02	7.531121e+00	2.955665e-02	3.765561e-02	3.765561e-02	1
198	198	192	6	1.924689e+02	7.531121e+00	3.030303e-02	3.765561e-02	3.765561e-02	1
199	199	202	11	1.924689e+02	7.531121e+00	5.164319e-02	3.765561e-02	3.765561e-02	1
200	200	205	6	1.924689e+02	7.531121e+00	2.843602e-02	3.765561e-02	3.765561e-02	1
