# Supplementary material for: Cochaperones convey the energy of ATP hydrolysis for directional action of Hsp90
Source: Nat Commun. 2024 Jan 17;15:569. doi: 10.1038/s41467-024-44847-6 (PMC10794413; doi:10.1038/s41467-024-44847-6)
Supplement: Supplementary file 6 — Source Data [file 41467_2024_44847_MOESM6_ESM.zip › SourceData_Simulations/1_Simulations_0kT/sim_0kT_mol67of200.txt]

coordinates	38.89	123.72	166.89	123.72
time(s)	frame	Idon(a.u.)	Iacc(a.u.)	Idon ideal(a.u.)	Iacc ideal(a.u.)	FRET	FRET ideal (blurr)	FRET ideal	state sequence
1	1	180	17	1.803580e+02	1.964198e+01	8.629442e-02	9.820988e-02	9.820988e-02	1
2	2	196	23	1.803580e+02	1.964198e+01	1.050228e-01	9.820988e-02	9.820988e-02	1
3	3	193	26	1.803580e+02	1.964198e+01	1.187215e-01	9.820988e-02	9.820988e-02	1
4	4	174	18	1.803580e+02	1.964198e+01	9.375000e-02	9.820988e-02	9.820988e-02	1
5	5	191	18	1.803580e+02	1.964198e+01	8.612440e-02	9.820988e-02	9.820988e-02	1
6	6	154	24	1.803580e+02	1.964198e+01	1.348315e-01	9.820988e-02	9.820988e-02	1
7	7	180	17	1.803580e+02	1.964198e+01	8.629442e-02	9.820988e-02	9.820988e-02	1
8	8	174	18	1.803580e+02	1.964198e+01	9.375000e-02	9.820988e-02	9.820988e-02	1
9	9	188	24	1.803580e+02	1.964198e+01	1.132075e-01	9.820988e-02	9.820988e-02	1
10	10	187	17	1.803580e+02	1.964198e+01	8.333333e-02	9.820988e-02	9.820988e-02	1
11	11	171	15	1.803580e+02	1.964198e+01	8.064516e-02	9.820988e-02	9.820988e-02	1
12	12	174	21	1.803580e+02	1.964198e+01	1.076923e-01	9.820988e-02	9.820988e-02	1
13	13	172	27	1.803580e+02	1.964198e+01	1.356784e-01	9.820988e-02	9.820988e-02	1
14	14	203	26	1.803580e+02	1.964198e+01	1.135371e-01	9.820988e-02	9.820988e-02	1
15	15	163	21	1.803580e+02	1.964198e+01	1.141304e-01	9.820988e-02	9.820988e-02	1
16	16	169	13	1.803580e+02	1.964198e+01	7.142857e-02	9.820988e-02	9.820988e-02	1
17	17	170	16	1.803580e+02	1.964198e+01	8.602151e-02	9.820988e-02	9.820988e-02	1
18	18	188	26	1.803580e+02	1.964198e+01	1.214953e-01	9.820988e-02	9.820988e-02	1
19	19	167	15	1.803580e+02	1.964198e+01	8.241758e-02	9.820988e-02	9.820988e-02	1
20	20	192	12	1.803580e+02	1.964198e+01	5.882353e-02	9.820988e-02	9.820988e-02	1
21	21	170	18	1.803580e+02	1.964198e+01	9.574468e-02	9.820988e-02	9.820988e-02	1
22	22	185	20	1.803580e+02	1.964198e+01	9.756098e-02	9.820988e-02	9.820988e-02	1
23	23	178	22	1.803580e+02	1.964198e+01	1.100000e-01	9.820988e-02	9.820988e-02	1
24	24	192	22	1.803580e+02	1.964198e+01	1.028037e-01	9.820988e-02	9.820988e-02	1
25	25	187	19	1.803580e+02	1.964198e+01	9.223301e-02	9.820988e-02	9.820988e-02	1
26	26	155	18	1.803580e+02	1.964198e+01	1.040462e-01	9.820988e-02	9.820988e-02	1
27	27	194	25	1.803580e+02	1.964198e+01	1.141553e-01	9.820988e-02	9.820988e-02	1
28	28	191	21	1.803580e+02	1.964198e+01	9.905660e-02	9.820988e-02	9.820988e-02	1
29	29	177	19	1.803580e+02	1.964198e+01	9.693878e-02	9.820988e-02	9.820988e-02	1
30	30	185	19	1.803580e+02	1.964198e+01	9.313725e-02	9.820988e-02	9.820988e-02	1
31	31	150	19	1.803580e+02	1.964198e+01	1.124260e-01	9.820988e-02	9.820988e-02	1
32	32	169	19	1.803580e+02	1.964198e+01	1.010638e-01	9.820988e-02	9.820988e-02	1
33	33	199	25	1.803580e+02	1.964198e+01	1.116071e-01	9.820988e-02	9.820988e-02	1
34	34	175	17	1.803580e+02	1.964198e+01	8.854167e-02	9.820988e-02	9.820988e-02	1
35	35	167	17	1.803580e+02	1.964198e+01	9.239130e-02	9.820988e-02	9.820988e-02	1
36	36	191	15	1.803580e+02	1.964198e+01	7.281553e-02	9.820988e-02	9.820988e-02	1
37	37	183	18	1.803580e+02	1.964198e+01	8.955224e-02	9.820988e-02	9.820988e-02	1
38	38	186	27	1.803580e+02	1.964198e+01	1.267606e-01	9.820988e-02	9.820988e-02	1
39	39	209	16	1.803580e+02	1.964198e+01	7.111111e-02	9.820988e-02	9.820988e-02	1
40	40	177	15	1.803580e+02	1.964198e+01	7.812500e-02	9.820988e-02	9.820988e-02	1
41	41	162	21	1.803580e+02	1.964198e+01	1.147541e-01	9.820988e-02	9.820988e-02	1
42	42	175	20	1.803580e+02	1.964198e+01	1.025641e-01	9.820988e-02	9.820988e-02	1
43	43	189	25	1.803580e+02	1.964198e+01	1.168224e-01	9.820988e-02	9.820988e-02	1
44	44	181	16	1.803580e+02	1.964198e+01	8.121827e-02	9.820988e-02	9.820988e-02	1
45	45	185	22	1.803580e+02	1.964198e+01	1.062802e-01	9.820988e-02	9.820988e-02	1
46	46	174	22	1.803580e+02	1.964198e+01	1.122449e-01	9.820988e-02	9.820988e-02	1
47	47	207	26	1.803580e+02	1.964198e+01	1.115880e-01	9.820988e-02	9.820988e-02	1
48	48	180	29	1.803580e+02	1.964198e+01	1.387560e-01	9.820988e-02	9.820988e-02	1
49	49	161	21	1.803580e+02	1.964198e+01	1.153846e-01	9.820988e-02	9.820988e-02	1
50	50	196	16	1.803580e+02	1.964198e+01	7.547170e-02	9.820988e-02	9.820988e-02	1
51	51	173	21	1.803580e+02	1.964198e+01	1.082474e-01	9.820988e-02	9.820988e-02	1
52	52	175	21	1.803580e+02	1.964198e+01	1.071429e-01	9.820988e-02	9.820988e-02	1
53	53	164	17	1.803580e+02	1.964198e+01	9.392265e-02	9.820988e-02	9.820988e-02	1
54	54	176	23	1.803580e+02	1.964198e+01	1.155779e-01	9.820988e-02	9.820988e-02	1
55	55	194	22	1.803580e+02	1.964198e+01	1.018519e-01	9.820988e-02	9.820988e-02	1
56	56	160	25	1.803580e+02	1.964198e+01	1.351351e-01	9.820988e-02	9.820988e-02	1
57	57	206	22	1.803580e+02	1.964198e+01	9.649123e-02	9.820988e-02	9.820988e-02	1
58	58	185	25	1.803580e+02	1.964198e+01	1.190476e-01	9.820988e-02	9.820988e-02	1
59	59	159	21	1.803580e+02	1.964198e+01	1.166667e-01	9.820988e-02	9.820988e-02	1
60	60	161	31	1.803580e+02	1.964198e+01	1.614583e-01	9.820988e-02	9.820988e-02	1
61	61	198	22	1.803580e+02	1.964198e+01	1.000000e-01	9.820988e-02	9.820988e-02	1
62	62	179	23	1.803580e+02	1.964198e+01	1.138614e-01	9.820988e-02	9.820988e-02	1
63	63	165	19	1.803580e+02	1.964198e+01	1.032609e-01	9.820988e-02	9.820988e-02	1
64	64	169	25	1.803580e+02	1.964198e+01	1.288660e-01	9.820988e-02	9.820988e-02	1
65	65	176	24	1.803580e+02	1.964198e+01	1.200000e-01	9.820988e-02	9.820988e-02	1
66	66	198	21	1.803580e+02	1.964198e+01	9.589041e-02	9.820988e-02	9.820988e-02	1
67	67	149	21	1.803580e+02	1.964198e+01	1.235294e-01	9.820988e-02	9.820988e-02	1
68	68	189	21	1.803580e+02	1.964198e+01	1.000000e-01	9.820988e-02	9.820988e-02	1
69	69	186	19	1.803580e+02	1.964198e+01	9.268293e-02	9.820988e-02	9.820988e-02	1
70	70	164	15	1.803580e+02	1.964198e+01	8.379888e-02	9.820988e-02	9.820988e-02	1
71	71	182	28	1.803580e+02	1.964198e+01	1.333333e-01	9.820988e-02	9.820988e-02	1
72	72	196	24	1.803580e+02	1.964198e+01	1.090909e-01	9.820988e-02	9.820988e-02	1
73	73	177	24	1.803580e+02	1.964198e+01	1.194030e-01	9.820988e-02	9.820988e-02	1
74	74	178	21	1.803580e+02	1.964198e+01	1.055276e-01	9.820988e-02	9.820988e-02	1
75	75	164	26	1.803580e+02	1.964198e+01	1.368421e-01	9.820988e-02	9.820988e-02	1
76	76	159	20	1.803580e+02	1.964198e+01	1.117318e-01	9.820988e-02	9.820988e-02	1
77	77	182	19	1.803580e+02	1.964198e+01	9.452736e-02	9.820988e-02	9.820988e-02	1
78	78	166	15	1.803580e+02	1.964198e+01	8.287293e-02	9.820988e-02	9.820988e-02	1
79	79	189	13	1.803580e+02	1.964198e+01	6.435644e-02	9.820988e-02	9.820988e-02	1
80	80	169	21	1.803580e+02	1.964198e+01	1.105263e-01	9.820988e-02	9.820988e-02	1
81	81	179	17	1.803580e+02	1.964198e+01	8.673469e-02	9.820988e-02	9.820988e-02	1
82	82	154	14	1.803580e+02	1.964198e+01	8.333333e-02	9.820988e-02	9.820988e-02	1
83	83	176	14	1.803580e+02	1.964198e+01	7.368421e-02	9.820988e-02	9.820988e-02	1
84	84	159	20	1.803580e+02	1.964198e+01	1.117318e-01	9.820988e-02	9.820988e-02	1
85	85	196	16	1.803580e+02	1.964198e+01	7.547170e-02	9.820988e-02	9.820988e-02	1
86	86	161	22	1.803580e+02	1.964198e+01	1.202186e-01	9.820988e-02	9.820988e-02	1
87	87	185	17	1.803580e+02	1.964198e+01	8.415842e-02	9.820988e-02	9.820988e-02	1
88	88	168	18	1.803580e+02	1.964198e+01	9.677419e-02	9.820988e-02	9.820988e-02	1
89	89	187	17	1.803580e+02	1.964198e+01	8.333333e-02	9.820988e-02	9.820988e-02	1
90	90	192	23	1.803580e+02	1.964198e+01	1.069767e-01	9.820988e-02	9.820988e-02	1
91	91	195	18	1.803580e+02	1.964198e+01	8.450704e-02	9.820988e-02	9.820988e-02	1
92	92	200	22	1.803580e+02	1.964198e+01	9.909910e-02	9.820988e-02	9.820988e-02	1
93	93	179	26	1.803580e+02	1.964198e+01	1.268293e-01	9.820988e-02	9.820988e-02	1
94	94	148	18	1.803580e+02	1.964198e+01	1.084337e-01	9.820988e-02	9.820988e-02	1
95	95	164	27	1.803580e+02	1.964198e+01	1.413613e-01	9.820988e-02	9.820988e-02	1
96	96	180	26	1.803580e+02	1.964198e+01	1.262136e-01	9.820988e-02	9.820988e-02	1
97	97	191	22	1.803580e+02	1.964198e+01	1.032864e-01	9.820988e-02	9.820988e-02	1
98	98	178	25	1.803580e+02	1.964198e+01	1.231527e-01	9.820988e-02	9.820988e-02	1
99	99	185	16	1.803580e+02	1.964198e+01	7.960199e-02	9.820988e-02	9.820988e-02	1
100	100	162	23	1.803580e+02	1.964198e+01	1.243243e-01	9.820988e-02	9.820988e-02	1
101	101	153	15	1.803580e+02	1.964198e+01	8.928571e-02	9.820988e-02	9.820988e-02	1
102	102	171	26	1.803580e+02	1.964198e+01	1.319797e-01	9.820988e-02	9.820988e-02	1
103	103	176	20	1.803580e+02	1.964198e+01	1.020408e-01	9.820988e-02	9.820988e-02	1
104	104	182	13	1.803580e+02	1.964198e+01	6.666667e-02	9.820988e-02	9.820988e-02	1
105	105	78	148	7.444124e+01	1.255588e+02	6.548673e-01	6.277938e-01	8.381261e-01	4
106	106	29	173	3.237478e+01	1.676252e+02	8.564356e-01	8.381261e-01	8.381261e-01	4
107	107	39	178	3.237478e+01	1.676252e+02	8.202765e-01	8.381261e-01	8.381261e-01	4
108	108	38	149	3.237478e+01	1.676252e+02	7.967914e-01	8.381261e-01	8.381261e-01	4
109	109	32	172	3.237478e+01	1.676252e+02	8.431373e-01	8.381261e-01	8.381261e-01	4
110	110	39	171	3.237478e+01	1.676252e+02	8.142857e-01	8.381261e-01	8.381261e-01	4
111	111	23	184	3.237478e+01	1.676252e+02	8.888889e-01	8.381261e-01	8.381261e-01	4
112	112	27	167	3.237478e+01	1.676252e+02	8.608247e-01	8.381261e-01	8.381261e-01	4
113	113	28	191	3.237478e+01	1.676252e+02	8.721461e-01	8.381261e-01	8.381261e-01	4
114	114	24	188	3.237478e+01	1.676252e+02	8.867925e-01	8.381261e-01	8.381261e-01	4
115	115	29	164	3.237478e+01	1.676252e+02	8.497409e-01	8.381261e-01	8.381261e-01	4
116	116	29	181	3.237478e+01	1.676252e+02	8.619048e-01	8.381261e-01	8.381261e-01	4
117	117	34	184	3.237478e+01	1.676252e+02	8.440367e-01	8.381261e-01	8.381261e-01	4
118	118	32	159	3.237478e+01	1.676252e+02	8.324607e-01	8.381261e-01	8.381261e-01	4
119	119	35	166	3.237478e+01	1.676252e+02	8.258706e-01	8.381261e-01	8.381261e-01	4
120	120	39	169	3.237478e+01	1.676252e+02	8.125000e-01	8.381261e-01	8.381261e-01	4
121	121	31	164	3.237478e+01	1.676252e+02	8.410256e-01	8.381261e-01	8.381261e-01	4
122	122	34	170	3.237478e+01	1.676252e+02	8.333333e-01	8.381261e-01	8.381261e-01	4
123	123	26	159	3.237478e+01	1.676252e+02	8.594595e-01	8.381261e-01	8.381261e-01	4
124	124	32	172	3.237478e+01	1.676252e+02	8.431373e-01	8.381261e-01	8.381261e-01	4
125	125	27	156	3.237478e+01	1.676252e+02	8.524590e-01	8.381261e-01	8.381261e-01	4
126	126	33	169	3.237478e+01	1.676252e+02	8.366337e-01	8.381261e-01	8.381261e-01	4
127	127	32	170	3.237478e+01	1.676252e+02	8.415842e-01	8.381261e-01	8.381261e-01	4
128	128	45	198	3.237478e+01	1.676252e+02	8.148148e-01	8.381261e-01	8.381261e-01	4
129	129	40	170	3.237478e+01	1.676252e+02	8.095238e-01	8.381261e-01	8.381261e-01	4
130	130	29	170	3.237478e+01	1.676252e+02	8.542714e-01	8.381261e-01	8.381261e-01	4
131	131	34	167	3.237478e+01	1.676252e+02	8.308458e-01	8.381261e-01	8.381261e-01	4
132	132	29	157	3.237478e+01	1.676252e+02	8.440860e-01	8.381261e-01	8.381261e-01	4
133	133	117	86	1.268532e+02	7.314678e+01	4.236453e-01	3.657339e-01	7.874044e-02	2
134	134	163	17	1.842519e+02	1.574809e+01	9.444444e-02	7.874044e-02	7.874044e-02	2
135	135	197	12	1.842519e+02	1.574809e+01	5.741627e-02	7.874044e-02	7.874044e-02	2
136	136	157	39	1.624821e+02	3.751791e+01	1.989796e-01	1.875896e-01	7.874044e-02	2
137	137	64	123	7.514793e+01	1.248521e+02	6.577540e-01	6.242604e-01	8.390753e-01	3
138	138	171	17	1.842519e+02	1.574809e+01	9.042553e-02	7.874044e-02	7.874044e-02	2
139	139	173	25	1.842519e+02	1.574809e+01	1.262626e-01	7.874044e-02	7.874044e-02	2
140	140	168	21	1.842519e+02	1.574809e+01	1.111111e-01	7.874044e-02	7.874044e-02	2
141	141	211	14	1.809623e+02	1.903771e+01	6.222222e-02	9.518853e-02	9.820988e-02	1
142	142	181	20	1.803580e+02	1.964198e+01	9.950249e-02	9.820988e-02	9.820988e-02	1
143	143	204	23	1.803580e+02	1.964198e+01	1.013216e-01	9.820988e-02	9.820988e-02	1
144	144	159	18	1.803580e+02	1.964198e+01	1.016949e-01	9.820988e-02	9.820988e-02	1
145	145	198	26	1.803580e+02	1.964198e+01	1.160714e-01	9.820988e-02	9.820988e-02	1
146	146	179	22	1.803580e+02	1.964198e+01	1.094527e-01	9.820988e-02	9.820988e-02	1
147	147	173	25	1.803580e+02	1.964198e+01	1.262626e-01	9.820988e-02	9.820988e-02	1
148	148	170	19	1.803580e+02	1.964198e+01	1.005291e-01	9.820988e-02	9.820988e-02	1
149	149	177	16	1.803580e+02	1.964198e+01	8.290155e-02	9.820988e-02	9.820988e-02	1
150	150	168	29	1.803580e+02	1.964198e+01	1.472081e-01	9.820988e-02	9.820988e-02	1
151	151	181	16	1.803580e+02	1.964198e+01	8.121827e-02	9.820988e-02	9.820988e-02	1
152	152	157	15	1.803580e+02	1.964198e+01	8.720930e-02	9.820988e-02	9.820988e-02	1
153	153	192	12	1.803580e+02	1.964198e+01	5.882353e-02	9.820988e-02	9.820988e-02	1
154	154	179	20	1.803580e+02	1.964198e+01	1.005025e-01	9.820988e-02	9.820988e-02	1
155	155	170	15	1.803580e+02	1.964198e+01	8.108108e-02	9.820988e-02	9.820988e-02	1
156	156	199	12	1.803580e+02	1.964198e+01	5.687204e-02	9.820988e-02	9.820988e-02	1
157	157	162	25	1.803580e+02	1.964198e+01	1.336898e-01	9.820988e-02	9.820988e-02	1
158	158	187	24	1.803580e+02	1.964198e+01	1.137441e-01	9.820988e-02	9.820988e-02	1
159	159	203	18	1.803580e+02	1.964198e+01	8.144796e-02	9.820988e-02	9.820988e-02	1
160	160	167	13	1.803580e+02	1.964198e+01	7.222222e-02	9.820988e-02	9.820988e-02	1
161	161	197	22	1.803580e+02	1.964198e+01	1.004566e-01	9.820988e-02	9.820988e-02	1
162	162	164	14	1.803580e+02	1.964198e+01	7.865169e-02	9.820988e-02	9.820988e-02	1
163	163	189	20	1.803580e+02	1.964198e+01	9.569378e-02	9.820988e-02	9.820988e-02	1
164	164	166	12	1.803580e+02	1.964198e+01	6.741573e-02	9.820988e-02	9.820988e-02	1
165	165	181	18	1.803580e+02	1.964198e+01	9.045226e-02	9.820988e-02	9.820988e-02	1
166	166	184	19	1.803580e+02	1.964198e+01	9.359606e-02	9.820988e-02	9.820988e-02	1
167	167	154	16	1.803580e+02	1.964198e+01	9.411765e-02	9.820988e-02	9.820988e-02	1
168	168	169	18	1.803580e+02	1.964198e+01	9.625668e-02	9.820988e-02	9.820988e-02	1
169	169	194	17	1.803580e+02	1.964198e+01	8.056872e-02	9.820988e-02	9.820988e-02	1
170	170	186	19	1.803580e+02	1.964198e+01	9.268293e-02	9.820988e-02	9.820988e-02	1
171	171	182	22	1.803580e+02	1.964198e+01	1.078431e-01	9.820988e-02	9.820988e-02	1
172	172	192	24	1.803580e+02	1.964198e+01	1.111111e-01	9.820988e-02	9.820988e-02	1
173	173	162	20	1.803580e+02	1.964198e+01	1.098901e-01	9.820988e-02	9.820988e-02	1
174	174	192	29	1.803580e+02	1.964198e+01	1.312217e-01	9.820988e-02	9.820988e-02	1
175	175	191	18	1.803580e+02	1.964198e+01	8.612440e-02	9.820988e-02	9.820988e-02	1
176	176	180	15	1.803580e+02	1.964198e+01	7.692308e-02	9.820988e-02	9.820988e-02	1
177	177	172	14	1.803580e+02	1.964198e+01	7.526882e-02	9.820988e-02	9.820988e-02	1
178	178	176	24	1.803580e+02	1.964198e+01	1.200000e-01	9.820988e-02	9.820988e-02	1
179	179	159	21	1.803580e+02	1.964198e+01	1.166667e-01	9.820988e-02	9.820988e-02	1
180	180	181	16	1.803580e+02	1.964198e+01	8.121827e-02	9.820988e-02	9.820988e-02	1
181	181	174	21	1.803580e+02	1.964198e+01	1.076923e-01	9.820988e-02	9.820988e-02	1
182	182	168	18	1.803580e+02	1.964198e+01	9.677419e-02	9.820988e-02	9.820988e-02	1
183	183	202	26	1.803580e+02	1.964198e+01	1.140351e-01	9.820988e-02	9.820988e-02	1
184	184	185	21	1.803580e+02	1.964198e+01	1.019417e-01	9.820988e-02	9.820988e-02	1
185	185	164	26	1.803580e+02	1.964198e+01	1.368421e-01	9.820988e-02	9.820988e-02	1
186	186	190	24	1.803580e+02	1.964198e+01	1.121495e-01	9.820988e-02	9.820988e-02	1
187	187	194	19	1.803580e+02	1.964198e+01	8.920188e-02	9.820988e-02	9.820988e-02	1
188	188	185	13	1.803580e+02	1.964198e+01	6.565657e-02	9.820988e-02	9.820988e-02	1
189	189	169	21	1.803580e+02	1.964198e+01	1.105263e-01	9.820988e-02	9.820988e-02	1
190	190	183	23	1.803580e+02	1.964198e+01	1.116505e-01	9.820988e-02	9.820988e-02	1
191	191	195	12	1.803580e+02	1.964198e+01	5.797101e-02	9.820988e-02	9.820988e-02	1
192	192	166	20	1.803580e+02	1.964198e+01	1.075269e-01	9.820988e-02	9.820988e-02	1
193	193	203	27	1.803580e+02	1.964198e+01	1.173913e-01	9.820988e-02	9.820988e-02	1
194	194	203	20	1.803580e+02	1.964198e+01	8.968610e-02	9.820988e-02	9.820988e-02	1
195	195	181	21	1.803580e+02	1.964198e+01	1.039604e-01	9.820988e-02	9.820988e-02	1
196	196	201	18	1.803580e+02	1.964198e+01	8.219178e-02	9.820988e-02	9.820988e-02	1
197	197	190	25	1.803580e+02	1.964198e+01	1.162791e-01	9.820988e-02	9.820988e-02	1
198	198	173	19	1.803580e+02	1.964198e+01	9.895833e-02	9.820988e-02	9.820988e-02	1
199	199	160	20	1.803580e+02	1.964198e+01	1.111111e-01	9.820988e-02	9.820988e-02	1
200	200	191	22	1.803580e+02	1.964198e+01	1.032864e-01	9.820988e-02	9.820988e-02	1
