# Supplementary material for: Cochaperones convey the energy of ATP hydrolysis for directional action of Hsp90
Source: Nat Commun. 2024 Jan 17;15:569. doi: 10.1038/s41467-024-44847-6 (PMC10794413; doi:10.1038/s41467-024-44847-6)
Supplement: Supplementary file 6 — Source Data [file 41467_2024_44847_MOESM6_ESM.zip › SourceData_Simulations/1_Simulations_0kT/sim_0kT_mol68of200.txt]

coordinates	48.06	249.27	176.06	249.27
time(s)	frame	Idon(a.u.)	Iacc(a.u.)	Idon ideal(a.u.)	Iacc ideal(a.u.)	FRET	FRET ideal (blurr)	FRET ideal	state sequence
1	1	45	141	4.930451e+01	1.506955e+02	7.580645e-01	7.534774e-01	7.534774e-01	4
2	2	45	160	4.930451e+01	1.506955e+02	7.804878e-01	7.534774e-01	7.534774e-01	4
3	3	62	141	4.930451e+01	1.506955e+02	6.945813e-01	7.534774e-01	7.534774e-01	4
4	4	56	144	4.930451e+01	1.506955e+02	7.200000e-01	7.534774e-01	7.534774e-01	4
5	5	56	130	4.930451e+01	1.506955e+02	6.989247e-01	7.534774e-01	7.534774e-01	4
6	6	56	158	4.930451e+01	1.506955e+02	7.383178e-01	7.534774e-01	7.534774e-01	4
7	7	38	169	4.930451e+01	1.506955e+02	8.164251e-01	7.534774e-01	7.534774e-01	4
8	8	36	147	4.930451e+01	1.506955e+02	8.032787e-01	7.534774e-01	7.534774e-01	4
9	9	55	165	4.930451e+01	1.506955e+02	7.500000e-01	7.534774e-01	7.534774e-01	4
10	10	48	146	4.930451e+01	1.506955e+02	7.525773e-01	7.534774e-01	7.534774e-01	4
11	11	54	156	4.930451e+01	1.506955e+02	7.428571e-01	7.534774e-01	7.534774e-01	4
12	12	47	142	4.930451e+01	1.506955e+02	7.513228e-01	7.534774e-01	7.534774e-01	4
13	13	53	137	4.930451e+01	1.506955e+02	7.210526e-01	7.534774e-01	7.534774e-01	4
14	14	41	162	4.930451e+01	1.506955e+02	7.980296e-01	7.534774e-01	7.534774e-01	4
15	15	47	150	4.930451e+01	1.506955e+02	7.614213e-01	7.534774e-01	7.534774e-01	4
16	16	58	145	4.930451e+01	1.506955e+02	7.142857e-01	7.534774e-01	7.534774e-01	4
17	17	47	150	4.930451e+01	1.506955e+02	7.614213e-01	7.534774e-01	7.534774e-01	4
18	18	40	142	4.930451e+01	1.506955e+02	7.802198e-01	7.534774e-01	7.534774e-01	4
19	19	49	146	4.930451e+01	1.506955e+02	7.487179e-01	7.534774e-01	7.534774e-01	4
20	20	60	147	4.930451e+01	1.506955e+02	7.101449e-01	7.534774e-01	7.534774e-01	4
21	21	47	126	4.930451e+01	1.506955e+02	7.283237e-01	7.534774e-01	7.534774e-01	4
22	22	59	155	4.930451e+01	1.506955e+02	7.242991e-01	7.534774e-01	7.534774e-01	4
23	23	57	142	4.930451e+01	1.506955e+02	7.135678e-01	7.534774e-01	7.534774e-01	4
24	24	59	142	4.930451e+01	1.506955e+02	7.064677e-01	7.534774e-01	7.534774e-01	4
25	25	49	139	4.930451e+01	1.506955e+02	7.393617e-01	7.534774e-01	7.534774e-01	4
26	26	39	161	4.930451e+01	1.506955e+02	8.050000e-01	7.534774e-01	7.534774e-01	4
27	27	51	149	4.930451e+01	1.506955e+02	7.450000e-01	7.534774e-01	7.534774e-01	4
28	28	51	144	4.950689e+01	1.504931e+02	7.384615e-01	7.524655e-01	7.534774e-01	4
29	29	217	21	1.824996e+02	1.750039e+01	8.823529e-02	8.750195e-02	8.750195e-02	1
30	30	184	18	1.824996e+02	1.750039e+01	8.910891e-02	8.750195e-02	8.750195e-02	1
31	31	178	15	1.824996e+02	1.750039e+01	7.772021e-02	8.750195e-02	8.750195e-02	1
32	32	178	13	1.824996e+02	1.750039e+01	6.806283e-02	8.750195e-02	8.750195e-02	1
33	33	166	15	1.824996e+02	1.750039e+01	8.287293e-02	8.750195e-02	8.750195e-02	1
34	34	168	21	1.824996e+02	1.750039e+01	1.111111e-01	8.750195e-02	8.750195e-02	1
35	35	203	15	1.824996e+02	1.750039e+01	6.880734e-02	8.750195e-02	8.750195e-02	1
36	36	168	21	1.824996e+02	1.750039e+01	1.111111e-01	8.750195e-02	8.750195e-02	1
37	37	173	15	1.824996e+02	1.750039e+01	7.978723e-02	8.750195e-02	8.750195e-02	1
38	38	192	18	1.824996e+02	1.750039e+01	8.571429e-02	8.750195e-02	8.750195e-02	1
39	39	173	21	1.824996e+02	1.750039e+01	1.082474e-01	8.750195e-02	8.750195e-02	1
40	40	175	14	1.824996e+02	1.750039e+01	7.407407e-02	8.750195e-02	8.750195e-02	1
41	41	184	15	1.824996e+02	1.750039e+01	7.537688e-02	8.750195e-02	8.750195e-02	1
42	42	184	28	1.824996e+02	1.750039e+01	1.320755e-01	8.750195e-02	8.750195e-02	1
43	43	169	20	1.824996e+02	1.750039e+01	1.058201e-01	8.750195e-02	8.750195e-02	1
44	44	186	20	1.824996e+02	1.750039e+01	9.708738e-02	8.750195e-02	8.750195e-02	1
45	45	186	28	1.824996e+02	1.750039e+01	1.308411e-01	8.750195e-02	8.750195e-02	1
46	46	189	17	1.824996e+02	1.750039e+01	8.252427e-02	8.750195e-02	8.750195e-02	1
47	47	190	9	1.824996e+02	1.750039e+01	4.522613e-02	8.750195e-02	8.750195e-02	1
48	48	171	8	1.824996e+02	1.750039e+01	4.469274e-02	8.750195e-02	8.750195e-02	1
49	49	183	14	1.824996e+02	1.750039e+01	7.106599e-02	8.750195e-02	8.750195e-02	1
50	50	182	19	1.824996e+02	1.750039e+01	9.452736e-02	8.750195e-02	8.750195e-02	1
51	51	182	15	1.824996e+02	1.750039e+01	7.614213e-02	8.750195e-02	8.750195e-02	1
52	52	168	27	1.824996e+02	1.750039e+01	1.384615e-01	8.750195e-02	8.750195e-02	1
53	53	162	17	1.824996e+02	1.750039e+01	9.497207e-02	8.750195e-02	8.750195e-02	1
54	54	204	19	1.824996e+02	1.750039e+01	8.520179e-02	8.750195e-02	8.750195e-02	1
55	55	168	19	1.824996e+02	1.750039e+01	1.016043e-01	8.750195e-02	8.750195e-02	1
56	56	205	16	1.824996e+02	1.750039e+01	7.239819e-02	8.750195e-02	8.750195e-02	1
57	57	189	7	1.824996e+02	1.750039e+01	3.571429e-02	8.750195e-02	8.750195e-02	1
58	58	196	15	1.824996e+02	1.750039e+01	7.109005e-02	8.750195e-02	8.750195e-02	1
59	59	182	15	1.824996e+02	1.750039e+01	7.614213e-02	8.750195e-02	8.750195e-02	1
60	60	183	13	1.824996e+02	1.750039e+01	6.632653e-02	8.750195e-02	8.750195e-02	1
61	61	148	16	1.824996e+02	1.750039e+01	9.756098e-02	8.750195e-02	8.750195e-02	1
62	62	179	20	1.824996e+02	1.750039e+01	1.005025e-01	8.750195e-02	8.750195e-02	1
63	63	165	22	1.824996e+02	1.750039e+01	1.176471e-01	8.750195e-02	8.750195e-02	1
64	64	184	10	1.824996e+02	1.750039e+01	5.154639e-02	8.750195e-02	8.750195e-02	1
65	65	191	22	1.824996e+02	1.750039e+01	1.032864e-01	8.750195e-02	8.750195e-02	1
66	66	176	19	1.824996e+02	1.750039e+01	9.743590e-02	8.750195e-02	8.750195e-02	1
67	67	189	24	1.824996e+02	1.750039e+01	1.126761e-01	8.750195e-02	8.750195e-02	1
68	68	215	31	1.824996e+02	1.750039e+01	1.260163e-01	8.750195e-02	8.750195e-02	1
69	69	182	15	1.786657e+02	2.133426e+01	7.614213e-02	1.066713e-01	8.750195e-02	1
70	70	178	28	1.697535e+02	3.024646e+01	1.359223e-01	1.512323e-01	1.512323e-01	2
71	71	155	24	1.697535e+02	3.024646e+01	1.340782e-01	1.512323e-01	1.512323e-01	2
72	72	172	29	1.814542e+02	1.854576e+01	1.442786e-01	9.272880e-02	8.750195e-02	1
73	73	172	25	1.824996e+02	1.750039e+01	1.269036e-01	8.750195e-02	8.750195e-02	1
74	74	186	16	1.824996e+02	1.750039e+01	7.920792e-02	8.750195e-02	8.750195e-02	1
75	75	154	21	1.824996e+02	1.750039e+01	1.200000e-01	8.750195e-02	8.750195e-02	1
76	76	158	19	1.824996e+02	1.750039e+01	1.073446e-01	8.750195e-02	8.750195e-02	1
77	77	168	17	1.824996e+02	1.750039e+01	9.189189e-02	8.750195e-02	8.750195e-02	1
78	78	160	27	1.729540e+02	2.704603e+01	1.443850e-01	1.352302e-01	1.512323e-01	2
79	79	172	28	1.697535e+02	3.024646e+01	1.400000e-01	1.512323e-01	1.512323e-01	2
80	80	177	15	1.768218e+02	2.317817e+01	7.812500e-02	1.158909e-01	8.750195e-02	1
81	81	174	19	1.824996e+02	1.750039e+01	9.844560e-02	8.750195e-02	8.750195e-02	1
82	82	173	20	1.824996e+02	1.750039e+01	1.036269e-01	8.750195e-02	8.750195e-02	1
83	83	195	11	1.824996e+02	1.750039e+01	5.339806e-02	8.750195e-02	8.750195e-02	1
84	84	188	16	1.824996e+02	1.750039e+01	7.843137e-02	8.750195e-02	8.750195e-02	1
85	85	181	16	1.824996e+02	1.750039e+01	8.121827e-02	8.750195e-02	8.750195e-02	1
86	86	179	22	1.824996e+02	1.750039e+01	1.094527e-01	8.750195e-02	8.750195e-02	1
87	87	196	10	1.824996e+02	1.750039e+01	4.854369e-02	8.750195e-02	8.750195e-02	1
88	88	199	20	1.824996e+02	1.750039e+01	9.132420e-02	8.750195e-02	8.750195e-02	1
89	89	186	23	1.824996e+02	1.750039e+01	1.100478e-01	8.750195e-02	8.750195e-02	1
90	90	204	12	1.824996e+02	1.750039e+01	5.555556e-02	8.750195e-02	8.750195e-02	1
91	91	168	28	1.824996e+02	1.750039e+01	1.428571e-01	8.750195e-02	8.750195e-02	1
92	92	181	13	1.824996e+02	1.750039e+01	6.701031e-02	8.750195e-02	8.750195e-02	1
93	93	178	12	1.824996e+02	1.750039e+01	6.315789e-02	8.750195e-02	8.750195e-02	1
94	94	194	19	1.824996e+02	1.750039e+01	8.920188e-02	8.750195e-02	8.750195e-02	1
95	95	152	20	1.824996e+02	1.750039e+01	1.162791e-01	8.750195e-02	8.750195e-02	1
96	96	168	16	1.824996e+02	1.750039e+01	8.695652e-02	8.750195e-02	8.750195e-02	1
97	97	209	19	1.824996e+02	1.750039e+01	8.333333e-02	8.750195e-02	8.750195e-02	1
98	98	191	9	1.824996e+02	1.750039e+01	4.500000e-02	8.750195e-02	8.750195e-02	1
99	99	172	19	1.824996e+02	1.750039e+01	9.947644e-02	8.750195e-02	8.750195e-02	1
100	100	203	14	1.824996e+02	1.750039e+01	6.451613e-02	8.750195e-02	8.750195e-02	1
101	101	167	20	1.824996e+02	1.750039e+01	1.069519e-01	8.750195e-02	8.750195e-02	1
102	102	91	89	9.762223e+01	1.023778e+02	4.944444e-01	5.118888e-01	7.534774e-01	4
103	103	46	130	4.930451e+01	1.506955e+02	7.386364e-01	7.534774e-01	7.534774e-01	4
104	104	57	163	4.930451e+01	1.506955e+02	7.409091e-01	7.534774e-01	7.534774e-01	4
105	105	43	168	4.930451e+01	1.506955e+02	7.962085e-01	7.534774e-01	7.534774e-01	4
106	106	49	154	4.930451e+01	1.506955e+02	7.586207e-01	7.534774e-01	7.534774e-01	4
107	107	50	125	4.930451e+01	1.506955e+02	7.142857e-01	7.534774e-01	7.534774e-01	4
108	108	44	169	4.930451e+01	1.506955e+02	7.934272e-01	7.534774e-01	7.534774e-01	4
109	109	61	153	4.930451e+01	1.506955e+02	7.149533e-01	7.534774e-01	7.534774e-01	4
110	110	56	140	4.930451e+01	1.506955e+02	7.142857e-01	7.534774e-01	7.534774e-01	4
111	111	44	149	4.930451e+01	1.506955e+02	7.720207e-01	7.534774e-01	7.534774e-01	4
112	112	43	153	4.930451e+01	1.506955e+02	7.806122e-01	7.534774e-01	7.534774e-01	4
113	113	40	163	4.930451e+01	1.506955e+02	8.029557e-01	7.534774e-01	7.534774e-01	4
114	114	54	165	4.930451e+01	1.506955e+02	7.534247e-01	7.534774e-01	7.534774e-01	4
115	115	49	158	4.930451e+01	1.506955e+02	7.632850e-01	7.534774e-01	7.534774e-01	4
116	116	46	153	4.930451e+01	1.506955e+02	7.688442e-01	7.534774e-01	7.534774e-01	4
117	117	37	142	4.930451e+01	1.506955e+02	7.932961e-01	7.534774e-01	7.534774e-01	4
118	118	49	145	4.930451e+01	1.506955e+02	7.474227e-01	7.534774e-01	7.534774e-01	4
119	119	55	157	4.930451e+01	1.506955e+02	7.405660e-01	7.534774e-01	7.534774e-01	4
120	120	30	123	4.930451e+01	1.506955e+02	8.039216e-01	7.534774e-01	7.534774e-01	4
121	121	44	154	4.930451e+01	1.506955e+02	7.777778e-01	7.534774e-01	7.534774e-01	4
122	122	59	150	4.930451e+01	1.506955e+02	7.177033e-01	7.534774e-01	7.534774e-01	4
123	123	48	162	4.930451e+01	1.506955e+02	7.714286e-01	7.534774e-01	7.534774e-01	4
124	124	51	152	4.930451e+01	1.506955e+02	7.487685e-01	7.534774e-01	7.534774e-01	4
125	125	58	142	4.930451e+01	1.506955e+02	7.100000e-01	7.534774e-01	7.534774e-01	4
126	126	46	151	4.930451e+01	1.506955e+02	7.664975e-01	7.534774e-01	7.534774e-01	4
127	127	53	135	4.930451e+01	1.506955e+02	7.180851e-01	7.534774e-01	7.534774e-01	4
128	128	54	150	4.930451e+01	1.506955e+02	7.352941e-01	7.534774e-01	7.534774e-01	4
129	129	41	126	4.930451e+01	1.506955e+02	7.544910e-01	7.534774e-01	7.534774e-01	4
130	130	53	154	4.930451e+01	1.506955e+02	7.439614e-01	7.534774e-01	7.534774e-01	4
131	131	45	144	4.930451e+01	1.506955e+02	7.619048e-01	7.534774e-01	7.534774e-01	4
132	132	47	147	4.930451e+01	1.506955e+02	7.577320e-01	7.534774e-01	7.534774e-01	4
133	133	36	163	4.930451e+01	1.506955e+02	8.190955e-01	7.534774e-01	7.534774e-01	4
134	134	45	146	4.930451e+01	1.506955e+02	7.643979e-01	7.534774e-01	7.534774e-01	4
135	135	58	157	4.930451e+01	1.506955e+02	7.302326e-01	7.534774e-01	7.534774e-01	4
136	136	48	154	4.930451e+01	1.506955e+02	7.623762e-01	7.534774e-01	7.534774e-01	4
137	137	41	148	4.930451e+01	1.506955e+02	7.830688e-01	7.534774e-01	7.534774e-01	4
138	138	51	133	4.930451e+01	1.506955e+02	7.228261e-01	7.534774e-01	7.534774e-01	4
139	139	45	163	4.930451e+01	1.506955e+02	7.836538e-01	7.534774e-01	7.534774e-01	4
140	140	67	166	4.930451e+01	1.506955e+02	7.124464e-01	7.534774e-01	7.534774e-01	4
141	141	54	149	4.930451e+01	1.506955e+02	7.339901e-01	7.534774e-01	7.534774e-01	4
142	142	46	149	4.930451e+01	1.506955e+02	7.641026e-01	7.534774e-01	7.534774e-01	4
143	143	50	150	4.930451e+01	1.506955e+02	7.500000e-01	7.534774e-01	7.534774e-01	4
144	144	48	154	4.930451e+01	1.506955e+02	7.623762e-01	7.534774e-01	7.534774e-01	4
145	145	50	131	4.930451e+01	1.506955e+02	7.237569e-01	7.534774e-01	7.534774e-01	4
146	146	41	154	4.930451e+01	1.506955e+02	7.897436e-01	7.534774e-01	7.534774e-01	4
147	147	50	160	4.930451e+01	1.506955e+02	7.619048e-01	7.534774e-01	7.534774e-01	4
148	148	61	158	4.930451e+01	1.506955e+02	7.214612e-01	7.534774e-01	7.534774e-01	4
149	149	50	163	4.930451e+01	1.506955e+02	7.652582e-01	7.534774e-01	7.534774e-01	4
150	150	54	146	4.930451e+01	1.506955e+02	7.300000e-01	7.534774e-01	7.534774e-01	4
151	151	50	144	4.930451e+01	1.506955e+02	7.422680e-01	7.534774e-01	7.534774e-01	4
152	152	37	145	4.930451e+01	1.506955e+02	7.967033e-01	7.534774e-01	7.534774e-01	4
153	153	40	141	4.930451e+01	1.506955e+02	7.790055e-01	7.534774e-01	7.534774e-01	4
154	154	39	164	4.930451e+01	1.506955e+02	8.078818e-01	7.534774e-01	7.534774e-01	4
155	155	44	132	4.930451e+01	1.506955e+02	7.500000e-01	7.534774e-01	7.534774e-01	4
156	156	36	159	4.930451e+01	1.506955e+02	8.153846e-01	7.534774e-01	7.534774e-01	4
157	157	44	145	4.930451e+01	1.506955e+02	7.671958e-01	7.534774e-01	7.534774e-01	4
158	158	56	151	4.930451e+01	1.506955e+02	7.294686e-01	7.534774e-01	7.534774e-01	4
159	159	43	124	4.930451e+01	1.506955e+02	7.425150e-01	7.534774e-01	7.534774e-01	4
160	160	45	154	4.930451e+01	1.506955e+02	7.738693e-01	7.534774e-01	7.534774e-01	4
161	161	51	153	4.930451e+01	1.506955e+02	7.500000e-01	7.534774e-01	7.534774e-01	4
162	162	58	135	6.046280e+01	1.395372e+02	6.994819e-01	6.976860e-01	6.955075e-01	3
163	163	157	45	1.513840e+02	4.861603e+01	2.227723e-01	2.430802e-01	1.512323e-01	2
164	164	177	26	1.697535e+02	3.024646e+01	1.280788e-01	1.512323e-01	1.512323e-01	2
165	165	174	29	1.697535e+02	3.024646e+01	1.428571e-01	1.512323e-01	1.512323e-01	2
166	166	165	30	1.697535e+02	3.024646e+01	1.538462e-01	1.512323e-01	1.512323e-01	2
167	167	64	151	6.546142e+01	1.345386e+02	7.023256e-01	6.726929e-01	6.955075e-01	3
168	168	55	140	6.089849e+01	1.391015e+02	7.179487e-01	6.955075e-01	6.955075e-01	3
169	169	64	129	6.591108e+01	1.340889e+02	6.683938e-01	6.704446e-01	6.955075e-01	3
170	170	164	63	1.550562e+02	4.494383e+01	2.775330e-01	2.247191e-01	1.512323e-01	2
171	171	104	85	1.128334e+02	8.716663e+01	4.497354e-01	4.358331e-01	6.955075e-01	3
172	172	167	35	1.697535e+02	3.024646e+01	1.732673e-01	1.512323e-01	1.512323e-01	2
173	173	146	60	1.391822e+02	6.081781e+01	2.912621e-01	3.040891e-01	1.512323e-01	2
174	174	210	23	1.697535e+02	3.024646e+01	9.871245e-02	1.512323e-01	1.512323e-01	2
175	175	94	95	1.116726e+02	8.832736e+01	5.026455e-01	4.416368e-01	6.955075e-01	3
176	176	63	137	6.089849e+01	1.391015e+02	6.850000e-01	6.955075e-01	6.955075e-01	3
177	177	73	146	6.089849e+01	1.391015e+02	6.666667e-01	6.955075e-01	6.955075e-01	3
178	178	69	110	7.734799e+01	1.226520e+02	6.145251e-01	6.132601e-01	6.955075e-01	3
179	179	171	20	1.697535e+02	3.024646e+01	1.047120e-01	1.512323e-01	1.512323e-01	2
180	180	150	31	1.697535e+02	3.024646e+01	1.712707e-01	1.512323e-01	1.512323e-01	2
181	181	180	17	1.822161e+02	1.778392e+01	8.629442e-02	8.891960e-02	8.750195e-02	1
182	182	157	13	1.824996e+02	1.750039e+01	7.647059e-02	8.750195e-02	8.750195e-02	1
183	183	183	17	1.824996e+02	1.750039e+01	8.500000e-02	8.750195e-02	8.750195e-02	1
184	184	172	22	1.824996e+02	1.750039e+01	1.134021e-01	8.750195e-02	8.750195e-02	1
185	185	192	18	1.824996e+02	1.750039e+01	8.571429e-02	8.750195e-02	8.750195e-02	1
186	186	130	53	1.455078e+02	5.449219e+01	2.896175e-01	2.724610e-01	8.750195e-02	1
187	187	36	146	4.930451e+01	1.506955e+02	8.021978e-01	7.534774e-01	7.534774e-01	4
188	188	43	166	4.930451e+01	1.506955e+02	7.942584e-01	7.534774e-01	7.534774e-01	4
189	189	55	145	4.930451e+01	1.506955e+02	7.250000e-01	7.534774e-01	7.534774e-01	4
190	190	48	147	4.930451e+01	1.506955e+02	7.538462e-01	7.534774e-01	7.534774e-01	4
191	191	40	160	4.930451e+01	1.506955e+02	8.000000e-01	7.534774e-01	7.534774e-01	4
192	192	54	145	4.930451e+01	1.506955e+02	7.286432e-01	7.534774e-01	7.534774e-01	4
193	193	49	162	4.930451e+01	1.506955e+02	7.677725e-01	7.534774e-01	7.534774e-01	4
194	194	45	155	4.930451e+01	1.506955e+02	7.750000e-01	7.534774e-01	7.534774e-01	4
195	195	51	148	4.930451e+01	1.506955e+02	7.437186e-01	7.534774e-01	7.534774e-01	4
196	196	48	141	4.930451e+01	1.506955e+02	7.460317e-01	7.534774e-01	7.534774e-01	4
197	197	44	159	4.930451e+01	1.506955e+02	7.832512e-01	7.534774e-01	7.534774e-01	4
198	198	51	136	4.930451e+01	1.506955e+02	7.272727e-01	7.534774e-01	7.534774e-01	4
199	199	40	144	4.930451e+01	1.506955e+02	7.826087e-01	7.534774e-01	7.534774e-01	4
200	200	52	144	4.930451e+01	1.506955e+02	7.346939e-01	7.534774e-01	7.534774e-01	4
