# Supplementary material for: Cochaperones convey the energy of ATP hydrolysis for directional action of Hsp90
Source: Nat Commun. 2024 Jan 17;15:569. doi: 10.1038/s41467-024-44847-6 (PMC10794413; doi:10.1038/s41467-024-44847-6)
Supplement: Supplementary file 6 — Source Data [file 41467_2024_44847_MOESM6_ESM.zip › SourceData_Simulations/1_Simulations_0kT/sim_0kT_mol69of200.txt]

coordinates	71.61	239.00	199.61	239.00
time(s)	frame	Idon(a.u.)	Iacc(a.u.)	Idon ideal(a.u.)	Iacc ideal(a.u.)	FRET	FRET ideal (blurr)	FRET ideal	state sequence
1	1	174	25	1.787266e+02	2.127344e+01	1.256281e-01	1.063672e-01	1.063672e-01	1
2	2	191	26	1.787266e+02	2.127344e+01	1.198157e-01	1.063672e-01	1.063672e-01	1
3	3	189	18	1.787266e+02	2.127344e+01	8.695652e-02	1.063672e-01	1.063672e-01	1
4	4	181	19	1.787266e+02	2.127344e+01	9.500000e-02	1.063672e-01	1.063672e-01	1
5	5	181	21	1.787266e+02	2.127344e+01	1.039604e-01	1.063672e-01	1.063672e-01	1
6	6	184	18	1.787266e+02	2.127344e+01	8.910891e-02	1.063672e-01	1.063672e-01	1
7	7	171	15	1.787266e+02	2.127344e+01	8.064516e-02	1.063672e-01	1.063672e-01	1
8	8	190	19	1.787266e+02	2.127344e+01	9.090909e-02	1.063672e-01	1.063672e-01	1
9	9	198	24	1.787266e+02	2.127344e+01	1.081081e-01	1.063672e-01	1.063672e-01	1
10	10	193	12	1.787266e+02	2.127344e+01	5.853659e-02	1.063672e-01	1.063672e-01	1
11	11	181	20	1.787266e+02	2.127344e+01	9.950249e-02	1.063672e-01	1.063672e-01	1
12	12	181	24	1.787266e+02	2.127344e+01	1.170732e-01	1.063672e-01	1.063672e-01	1
13	13	171	35	1.787266e+02	2.127344e+01	1.699029e-01	1.063672e-01	1.063672e-01	1
14	14	176	19	1.787266e+02	2.127344e+01	9.743590e-02	1.063672e-01	1.063672e-01	1
15	15	179	20	1.787266e+02	2.127344e+01	1.005025e-01	1.063672e-01	1.063672e-01	1
16	16	183	29	1.787266e+02	2.127344e+01	1.367925e-01	1.063672e-01	1.063672e-01	1
17	17	179	23	1.787266e+02	2.127344e+01	1.138614e-01	1.063672e-01	1.063672e-01	1
18	18	163	20	1.787266e+02	2.127344e+01	1.092896e-01	1.063672e-01	1.063672e-01	1
19	19	171	25	1.787266e+02	2.127344e+01	1.275510e-01	1.063672e-01	1.063672e-01	1
20	20	178	26	1.787266e+02	2.127344e+01	1.274510e-01	1.063672e-01	1.063672e-01	1
21	21	172	27	1.787266e+02	2.127344e+01	1.356784e-01	1.063672e-01	1.063672e-01	1
22	22	167	23	1.787266e+02	2.127344e+01	1.210526e-01	1.063672e-01	1.063672e-01	1
23	23	171	22	1.787266e+02	2.127344e+01	1.139896e-01	1.063672e-01	1.063672e-01	1
24	24	190	20	1.787266e+02	2.127344e+01	9.523810e-02	1.063672e-01	1.063672e-01	1
25	25	173	15	1.787266e+02	2.127344e+01	7.978723e-02	1.063672e-01	1.063672e-01	1
26	26	167	20	1.787266e+02	2.127344e+01	1.069519e-01	1.063672e-01	1.063672e-01	1
27	27	177	24	1.787266e+02	2.127344e+01	1.194030e-01	1.063672e-01	1.063672e-01	1
28	28	174	24	1.787266e+02	2.127344e+01	1.212121e-01	1.063672e-01	1.063672e-01	1
29	29	185	17	1.787266e+02	2.127344e+01	8.415842e-02	1.063672e-01	1.063672e-01	1
30	30	173	25	1.787266e+02	2.127344e+01	1.262626e-01	1.063672e-01	1.063672e-01	1
31	31	182	20	1.787266e+02	2.127344e+01	9.900990e-02	1.063672e-01	1.063672e-01	1
32	32	196	25	1.787266e+02	2.127344e+01	1.131222e-01	1.063672e-01	1.063672e-01	1
33	33	168	15	1.787266e+02	2.127344e+01	8.196721e-02	1.063672e-01	1.063672e-01	1
34	34	185	20	1.787266e+02	2.127344e+01	9.756098e-02	1.063672e-01	1.063672e-01	1
35	35	172	15	1.787266e+02	2.127344e+01	8.021390e-02	1.063672e-01	1.063672e-01	1
36	36	173	15	1.787266e+02	2.127344e+01	7.978723e-02	1.063672e-01	1.063672e-01	1
37	37	190	19	1.787266e+02	2.127344e+01	9.090909e-02	1.063672e-01	1.063672e-01	1
38	38	183	22	1.787266e+02	2.127344e+01	1.073171e-01	1.063672e-01	1.063672e-01	1
39	39	175	21	1.787266e+02	2.127344e+01	1.071429e-01	1.063672e-01	1.063672e-01	1
40	40	171	23	1.787266e+02	2.127344e+01	1.185567e-01	1.063672e-01	1.063672e-01	1
41	41	182	18	1.787266e+02	2.127344e+01	9.000000e-02	1.063672e-01	1.063672e-01	1
42	42	161	21	1.787266e+02	2.127344e+01	1.153846e-01	1.063672e-01	1.063672e-01	1
43	43	172	14	1.787266e+02	2.127344e+01	7.526882e-02	1.063672e-01	1.063672e-01	1
44	44	193	24	1.787266e+02	2.127344e+01	1.105991e-01	1.063672e-01	1.063672e-01	1
45	45	177	21	1.787266e+02	2.127344e+01	1.060606e-01	1.063672e-01	1.063672e-01	1
46	46	32	165	3.760559e+01	1.623944e+02	8.375635e-01	8.119721e-01	8.182291e-01	4
47	47	33	159	3.635419e+01	1.636458e+02	8.281250e-01	8.182291e-01	8.182291e-01	4
48	48	122	91	1.211293e+02	7.887068e+01	4.272300e-01	3.943534e-01	1.063672e-01	1
49	49	153	19	1.787266e+02	2.127344e+01	1.104651e-01	1.063672e-01	1.063672e-01	1
50	50	204	19	1.787266e+02	2.127344e+01	8.520179e-02	1.063672e-01	1.063672e-01	1
51	51	174	20	1.787266e+02	2.127344e+01	1.030928e-01	1.063672e-01	1.063672e-01	1
52	52	173	17	1.787266e+02	2.127344e+01	8.947368e-02	1.063672e-01	1.063672e-01	1
53	53	209	25	1.787266e+02	2.127344e+01	1.068376e-01	1.063672e-01	1.063672e-01	1
54	54	177	18	1.787266e+02	2.127344e+01	9.230769e-02	1.063672e-01	1.063672e-01	1
55	55	175	24	1.787266e+02	2.127344e+01	1.206030e-01	1.063672e-01	1.063672e-01	1
56	56	185	25	1.787266e+02	2.127344e+01	1.190476e-01	1.063672e-01	1.063672e-01	1
57	57	179	26	1.787266e+02	2.127344e+01	1.268293e-01	1.063672e-01	1.063672e-01	1
58	58	176	16	1.787266e+02	2.127344e+01	8.333333e-02	1.063672e-01	1.063672e-01	1
59	59	185	19	1.787266e+02	2.127344e+01	9.313725e-02	1.063672e-01	1.063672e-01	1
60	60	181	21	1.787266e+02	2.127344e+01	1.039604e-01	1.063672e-01	1.063672e-01	1
61	61	169	22	1.787266e+02	2.127344e+01	1.151832e-01	1.063672e-01	1.063672e-01	1
62	62	174	26	1.787266e+02	2.127344e+01	1.300000e-01	1.063672e-01	1.063672e-01	1
63	63	172	20	1.787266e+02	2.127344e+01	1.041667e-01	1.063672e-01	1.063672e-01	1
64	64	163	22	1.787266e+02	2.127344e+01	1.189189e-01	1.063672e-01	1.063672e-01	1
65	65	193	20	1.787266e+02	2.127344e+01	9.389671e-02	1.063672e-01	1.063672e-01	1
66	66	179	21	1.787266e+02	2.127344e+01	1.050000e-01	1.063672e-01	1.063672e-01	1
67	67	171	15	1.787266e+02	2.127344e+01	8.064516e-02	1.063672e-01	1.063672e-01	1
68	68	168	21	1.787266e+02	2.127344e+01	1.111111e-01	1.063672e-01	1.063672e-01	1
69	69	169	23	1.787266e+02	2.127344e+01	1.197917e-01	1.063672e-01	1.063672e-01	1
70	70	177	18	1.787266e+02	2.127344e+01	9.230769e-02	1.063672e-01	1.063672e-01	1
71	71	183	17	1.787266e+02	2.127344e+01	8.500000e-02	1.063672e-01	1.063672e-01	1
72	72	182	22	1.787266e+02	2.127344e+01	1.078431e-01	1.063672e-01	1.063672e-01	1
73	73	187	16	1.787266e+02	2.127344e+01	7.881773e-02	1.063672e-01	1.063672e-01	1
74	74	211	4	1.985165e+02	1.483484e+00	1.860465e-02	7.417422e-03	0	2
75	75	57	127	6.069029e+01	1.393097e+02	6.902174e-01	6.965486e-01	8.667474e-01	3
76	76	29	167	2.665051e+01	1.733495e+02	8.520408e-01	8.667474e-01	8.667474e-01	3
77	77	31	171	3.216562e+01	1.678344e+02	8.465347e-01	8.391719e-01	8.667474e-01	3
78	78	197	12	1.915025e+02	8.497475e+00	5.741627e-02	4.248738e-02	0	2
79	79	212	0	200	0	0	0	0	2
80	80	178	0	200	0	0	0	0	2
81	81	179	0	200	0	0	0	0	2
82	82	210	0	200	0	0	0	0	2
83	83	176	0	200	0	0	0	0	2
84	84	196	0	200	0	0	0	0	2
85	85	202	0	200	0	0	0	0	2
86	86	192	0	200	0	0	0	0	2
87	87	201	0	200	0	0	0	0	2
88	88	207	0	200	0	0	0	0	2
89	89	191	0	200	0	0	0	0	2
90	90	194	0	200	0	0	0	0	2
91	91	206	0	200	0	0	0	0	2
92	92	62	159	4.181507e+01	1.581849e+02	7.194570e-01	7.909246e-01	8.182291e-01	4
93	93	36	172	3.635419e+01	1.636458e+02	8.269231e-01	8.182291e-01	8.182291e-01	4
94	94	40	157	3.635419e+01	1.636458e+02	7.969543e-01	8.182291e-01	8.182291e-01	4
95	95	32	164	3.635419e+01	1.636458e+02	8.367347e-01	8.182291e-01	8.182291e-01	4
96	96	28	146	3.635419e+01	1.636458e+02	8.390805e-01	8.182291e-01	8.182291e-01	4
97	97	41	169	3.635419e+01	1.636458e+02	8.047619e-01	8.182291e-01	8.182291e-01	4
98	98	30	144	3.635419e+01	1.636458e+02	8.275862e-01	8.182291e-01	8.182291e-01	4
99	99	27	138	3.635419e+01	1.636458e+02	8.363636e-01	8.182291e-01	8.182291e-01	4
100	100	40	152	3.635419e+01	1.636458e+02	7.916667e-01	8.182291e-01	8.182291e-01	4
101	101	45	159	3.635419e+01	1.636458e+02	7.794118e-01	8.182291e-01	8.182291e-01	4
102	102	34	149	3.635419e+01	1.636458e+02	8.142077e-01	8.182291e-01	8.182291e-01	4
103	103	34	175	3.635419e+01	1.636458e+02	8.373206e-01	8.182291e-01	8.182291e-01	4
104	104	40	153	3.635419e+01	1.636458e+02	7.927461e-01	8.182291e-01	8.182291e-01	4
105	105	28	160	3.635419e+01	1.636458e+02	8.510638e-01	8.182291e-01	8.182291e-01	4
106	106	39	188	3.635419e+01	1.636458e+02	8.281938e-01	8.182291e-01	8.182291e-01	4
107	107	38	180	3.635419e+01	1.636458e+02	8.256881e-01	8.182291e-01	8.182291e-01	4
108	108	33	168	3.635419e+01	1.636458e+02	8.358209e-01	8.182291e-01	8.182291e-01	4
109	109	49	170	3.635419e+01	1.636458e+02	7.762557e-01	8.182291e-01	8.182291e-01	4
110	110	22	132	3.635419e+01	1.636458e+02	8.571429e-01	8.182291e-01	8.182291e-01	4
111	111	43	164	3.635419e+01	1.636458e+02	7.922705e-01	8.182291e-01	8.182291e-01	4
112	112	52	164	3.635419e+01	1.636458e+02	7.592593e-01	8.182291e-01	8.182291e-01	4
113	113	35	146	3.635419e+01	1.636458e+02	8.066298e-01	8.182291e-01	8.182291e-01	4
114	114	33	165	3.635419e+01	1.636458e+02	8.333333e-01	8.182291e-01	8.182291e-01	4
115	115	37	165	3.635419e+01	1.636458e+02	8.168317e-01	8.182291e-01	8.182291e-01	4
116	116	42	165	3.635419e+01	1.636458e+02	7.971014e-01	8.182291e-01	8.182291e-01	4
117	117	37	175	3.635419e+01	1.636458e+02	8.254717e-01	8.182291e-01	8.182291e-01	4
118	118	30	142	3.635419e+01	1.636458e+02	8.255814e-01	8.182291e-01	8.182291e-01	4
119	119	36	172	3.635419e+01	1.636458e+02	8.269231e-01	8.182291e-01	8.182291e-01	4
120	120	42	173	3.635419e+01	1.636458e+02	8.046512e-01	8.182291e-01	8.182291e-01	4
121	121	30	157	3.635419e+01	1.636458e+02	8.395722e-01	8.182291e-01	8.182291e-01	4
122	122	33	157	3.635419e+01	1.636458e+02	8.263158e-01	8.182291e-01	8.182291e-01	4
123	123	35	165	3.635419e+01	1.636458e+02	8.250000e-01	8.182291e-01	8.182291e-01	4
124	124	36	160	3.635419e+01	1.636458e+02	8.163265e-01	8.182291e-01	8.182291e-01	4
125	125	42	172	3.635419e+01	1.636458e+02	8.037383e-01	8.182291e-01	8.182291e-01	4
126	126	26	156	3.635419e+01	1.636458e+02	8.571429e-01	8.182291e-01	8.182291e-01	4
127	127	24	174	3.635419e+01	1.636458e+02	8.787879e-01	8.182291e-01	8.182291e-01	4
128	128	38	160	3.635419e+01	1.636458e+02	8.080808e-01	8.182291e-01	8.182291e-01	4
129	129	37	169	3.635419e+01	1.636458e+02	8.203883e-01	8.182291e-01	8.182291e-01	4
130	130	45	152	3.635419e+01	1.636458e+02	7.715736e-01	8.182291e-01	8.182291e-01	4
131	131	25	163	3.635419e+01	1.636458e+02	8.670213e-01	8.182291e-01	8.182291e-01	4
132	132	42	152	3.635419e+01	1.636458e+02	7.835052e-01	8.182291e-01	8.182291e-01	4
133	133	34	162	3.635419e+01	1.636458e+02	8.265306e-01	8.182291e-01	8.182291e-01	4
134	134	39	162	3.635419e+01	1.636458e+02	8.059701e-01	8.182291e-01	8.182291e-01	4
135	135	32	166	3.635419e+01	1.636458e+02	8.383838e-01	8.182291e-01	8.182291e-01	4
136	136	31	174	3.635419e+01	1.636458e+02	8.487805e-01	8.182291e-01	8.182291e-01	4
137	137	28	146	3.635419e+01	1.636458e+02	8.390805e-01	8.182291e-01	8.182291e-01	4
138	138	36	142	3.635419e+01	1.636458e+02	7.977528e-01	8.182291e-01	8.182291e-01	4
139	139	34	165	3.635419e+01	1.636458e+02	8.291457e-01	8.182291e-01	8.182291e-01	4
140	140	31	147	3.635419e+01	1.636458e+02	8.258427e-01	8.182291e-01	8.182291e-01	4
141	141	36	147	3.635419e+01	1.636458e+02	8.032787e-01	8.182291e-01	8.182291e-01	4
142	142	38	164	3.635419e+01	1.636458e+02	8.118812e-01	8.182291e-01	8.182291e-01	4
143	143	45	180	3.635419e+01	1.636458e+02	8.000000e-01	8.182291e-01	8.182291e-01	4
144	144	36	176	3.635419e+01	1.636458e+02	8.301887e-01	8.182291e-01	8.182291e-01	4
145	145	36	153	3.635419e+01	1.636458e+02	8.095238e-01	8.182291e-01	8.182291e-01	4
146	146	31	165	3.635419e+01	1.636458e+02	8.418367e-01	8.182291e-01	8.182291e-01	4
147	147	42	172	3.635419e+01	1.636458e+02	8.037383e-01	8.182291e-01	8.182291e-01	4
148	148	36	167	3.635419e+01	1.636458e+02	8.226601e-01	8.182291e-01	8.182291e-01	4
149	149	40	169	3.635419e+01	1.636458e+02	8.086124e-01	8.182291e-01	8.182291e-01	4
150	150	33	164	3.635419e+01	1.636458e+02	8.324873e-01	8.182291e-01	8.182291e-01	4
151	151	33	175	3.635419e+01	1.636458e+02	8.413462e-01	8.182291e-01	8.182291e-01	4
152	152	46	166	3.635419e+01	1.636458e+02	7.830189e-01	8.182291e-01	8.182291e-01	4
153	153	37	168	3.635419e+01	1.636458e+02	8.195122e-01	8.182291e-01	8.182291e-01	4
154	154	25	187	3.635419e+01	1.636458e+02	8.820755e-01	8.182291e-01	8.182291e-01	4
155	155	34	184	3.635419e+01	1.636458e+02	8.440367e-01	8.182291e-01	8.182291e-01	4
156	156	24	165	3.635419e+01	1.636458e+02	8.730159e-01	8.182291e-01	8.182291e-01	4
157	157	29	155	3.635419e+01	1.636458e+02	8.423913e-01	8.182291e-01	8.182291e-01	4
158	158	33	156	3.635419e+01	1.636458e+02	8.253968e-01	8.182291e-01	8.182291e-01	4
159	159	39	179	3.635419e+01	1.636458e+02	8.211009e-01	8.182291e-01	8.182291e-01	4
160	160	36	164	3.635419e+01	1.636458e+02	8.200000e-01	8.182291e-01	8.182291e-01	4
161	161	36	165	3.635419e+01	1.636458e+02	8.208955e-01	8.182291e-01	8.182291e-01	4
162	162	37	147	3.635419e+01	1.636458e+02	7.989130e-01	8.182291e-01	8.182291e-01	4
163	163	36	176	3.635419e+01	1.636458e+02	8.301887e-01	8.182291e-01	8.182291e-01	4
164	164	29	164	3.635419e+01	1.636458e+02	8.497409e-01	8.182291e-01	8.182291e-01	4
165	165	35	159	3.635419e+01	1.636458e+02	8.195876e-01	8.182291e-01	8.182291e-01	4
166	166	36	195	3.635419e+01	1.636458e+02	8.441558e-01	8.182291e-01	8.182291e-01	4
167	167	43	170	3.635419e+01	1.636458e+02	7.981221e-01	8.182291e-01	8.182291e-01	4
168	168	46	183	3.635419e+01	1.636458e+02	7.991266e-01	8.182291e-01	8.182291e-01	4
169	169	35	186	3.635419e+01	1.636458e+02	8.416290e-01	8.182291e-01	8.182291e-01	4
170	170	40	141	3.635419e+01	1.636458e+02	7.790055e-01	8.182291e-01	8.182291e-01	4
171	171	37	170	3.635419e+01	1.636458e+02	8.212560e-01	8.182291e-01	8.182291e-01	4
172	172	43	157	3.635419e+01	1.636458e+02	7.850000e-01	8.182291e-01	8.182291e-01	4
173	173	47	174	3.635419e+01	1.636458e+02	7.873303e-01	8.182291e-01	8.182291e-01	4
174	174	29	166	3.635419e+01	1.636458e+02	8.512821e-01	8.182291e-01	8.182291e-01	4
175	175	38	145	3.635419e+01	1.636458e+02	7.923497e-01	8.182291e-01	8.182291e-01	4
176	176	20	147	3.635419e+01	1.636458e+02	8.802395e-01	8.182291e-01	8.182291e-01	4
177	177	34	167	3.635419e+01	1.636458e+02	8.308458e-01	8.182291e-01	8.182291e-01	4
178	178	28	154	3.635419e+01	1.636458e+02	8.461538e-01	8.182291e-01	8.182291e-01	4
179	179	39	175	3.635419e+01	1.636458e+02	8.177570e-01	8.182291e-01	8.182291e-01	4
180	180	148	35	1.530638e+02	4.693624e+01	1.912568e-01	2.346812e-01	1.063672e-01	1
181	181	169	21	1.787266e+02	2.127344e+01	1.105263e-01	1.063672e-01	1.063672e-01	1
182	182	180	18	1.787266e+02	2.127344e+01	9.090909e-02	1.063672e-01	1.063672e-01	1
183	183	186	18	1.787266e+02	2.127344e+01	8.823529e-02	1.063672e-01	1.063672e-01	1
184	184	194	14	1.787266e+02	2.127344e+01	6.730769e-02	1.063672e-01	1.063672e-01	1
185	185	171	27	1.787266e+02	2.127344e+01	1.363636e-01	1.063672e-01	1.063672e-01	1
186	186	209	16	1.787266e+02	2.127344e+01	7.111111e-02	1.063672e-01	1.063672e-01	1
187	187	176	19	1.787266e+02	2.127344e+01	9.743590e-02	1.063672e-01	1.063672e-01	1
188	188	166	23	1.787266e+02	2.127344e+01	1.216931e-01	1.063672e-01	1.063672e-01	1
189	189	179	15	1.787266e+02	2.127344e+01	7.731959e-02	1.063672e-01	1.063672e-01	1
190	190	181	23	1.787266e+02	2.127344e+01	1.127451e-01	1.063672e-01	1.063672e-01	1
191	191	201	19	1.787266e+02	2.127344e+01	8.636364e-02	1.063672e-01	1.063672e-01	1
192	192	160	17	1.787266e+02	2.127344e+01	9.604520e-02	1.063672e-01	1.063672e-01	1
193	193	177	18	1.787266e+02	2.127344e+01	9.230769e-02	1.063672e-01	1.063672e-01	1
194	194	166	18	1.787266e+02	2.127344e+01	9.782609e-02	1.063672e-01	1.063672e-01	1
195	195	172	20	1.787266e+02	2.127344e+01	1.041667e-01	1.063672e-01	1.063672e-01	1
196	196	195	16	1.787266e+02	2.127344e+01	7.582938e-02	1.063672e-01	1.063672e-01	1
197	197	191	29	1.787266e+02	2.127344e+01	1.318182e-01	1.063672e-01	1.063672e-01	1
198	198	169	26	1.787266e+02	2.127344e+01	1.333333e-01	1.063672e-01	1.063672e-01	1
199	199	188	21	1.787266e+02	2.127344e+01	1.004785e-01	1.063672e-01	1.063672e-01	1
200	200	183	28	1.787266e+02	2.127344e+01	1.327014e-01	1.063672e-01	1.063672e-01	1
