# Supplementary material for: Cochaperones convey the energy of ATP hydrolysis for directional action of Hsp90
Source: Nat Commun. 2024 Jan 17;15:569. doi: 10.1038/s41467-024-44847-6 (PMC10794413; doi:10.1038/s41467-024-44847-6)
Supplement: Supplementary file 6 — Source Data [file 41467_2024_44847_MOESM6_ESM.zip › SourceData_Simulations/1_Simulations_0kT/sim_0kT_mol6of200.txt]

coordinates	46.13	48.33	174.13	48.33
time(s)	frame	Idon(a.u.)	Iacc(a.u.)	Idon ideal(a.u.)	Iacc ideal(a.u.)	FRET	FRET ideal (blurr)	FRET ideal	state sequence
1	1	33	155	3.166846e+01	1.683315e+02	8.244681e-01	8.416577e-01	8.416577e-01	4
2	2	28	172	3.166846e+01	1.683315e+02	8.600000e-01	8.416577e-01	8.416577e-01	4
3	3	28	190	3.166846e+01	1.683315e+02	8.715596e-01	8.416577e-01	8.416577e-01	4
4	4	37	147	3.166846e+01	1.683315e+02	7.989130e-01	8.416577e-01	8.416577e-01	4
5	5	36	180	3.166846e+01	1.683315e+02	8.333333e-01	8.416577e-01	8.416577e-01	4
6	6	28	153	3.166846e+01	1.683315e+02	8.453039e-01	8.416577e-01	8.416577e-01	4
7	7	31	158	3.166846e+01	1.683315e+02	8.359788e-01	8.416577e-01	8.416577e-01	4
8	8	28	162	3.166846e+01	1.683315e+02	8.526316e-01	8.416577e-01	8.416577e-01	4
9	9	31	189	3.166846e+01	1.683315e+02	8.590909e-01	8.416577e-01	8.416577e-01	4
10	10	31	185	3.166846e+01	1.683315e+02	8.564815e-01	8.416577e-01	8.416577e-01	4
11	11	32	177	3.166846e+01	1.683315e+02	8.468900e-01	8.416577e-01	8.416577e-01	4
12	12	31	168	3.166846e+01	1.683315e+02	8.442211e-01	8.416577e-01	8.416577e-01	4
13	13	25	174	3.166846e+01	1.683315e+02	8.743719e-01	8.416577e-01	8.416577e-01	4
14	14	38	132	3.166846e+01	1.683315e+02	7.764706e-01	8.416577e-01	8.416577e-01	4
15	15	25	168	3.166846e+01	1.683315e+02	8.704663e-01	8.416577e-01	8.416577e-01	4
16	16	42	148	3.166846e+01	1.683315e+02	7.789474e-01	8.416577e-01	8.416577e-01	4
17	17	34	172	3.166846e+01	1.683315e+02	8.349515e-01	8.416577e-01	8.416577e-01	4
18	18	115	94	1.197840e+02	8.021604e+01	4.497608e-01	4.010802e-01	1.904646e-01	2
19	19	174	37	1.619071e+02	3.809292e+01	1.753555e-01	1.904646e-01	1.904646e-01	2
20	20	161	33	1.619071e+02	3.809292e+01	1.701031e-01	1.904646e-01	1.904646e-01	2
21	21	181	44	1.619071e+02	3.809292e+01	1.955556e-01	1.904646e-01	1.904646e-01	2
22	22	145	37	1.619071e+02	3.809292e+01	2.032967e-01	1.904646e-01	1.904646e-01	2
23	23	178	33	1.619071e+02	3.809292e+01	1.563981e-01	1.904646e-01	1.904646e-01	2
24	24	74	115	7.812651e+01	1.218735e+02	6.084656e-01	6.093674e-01	7.834679e-01	3
25	25	55	151	6.429770e+01	1.357023e+02	7.330097e-01	6.785115e-01	7.834679e-01	3
26	26	177	28	1.619071e+02	3.809292e+01	1.365854e-01	1.904646e-01	1.904646e-01	2
27	27	163	28	1.619071e+02	3.809292e+01	1.465969e-01	1.904646e-01	1.904646e-01	2
28	28	154	43	1.619071e+02	3.809292e+01	2.182741e-01	1.904646e-01	1.904646e-01	2
29	29	150	44	1.646106e+02	3.538937e+01	2.268041e-01	1.769468e-01	1.904646e-01	2
30	30	165	21	1.759519e+02	2.404814e+01	1.129032e-01	1.202407e-01	1.202407e-01	1
31	31	168	21	1.759519e+02	2.404814e+01	1.111111e-01	1.202407e-01	1.202407e-01	1
32	32	167	25	1.759519e+02	2.404814e+01	1.302083e-01	1.202407e-01	1.202407e-01	1
33	33	206	19	1.759519e+02	2.404814e+01	8.444444e-02	1.202407e-01	1.202407e-01	1
34	34	166	21	1.759519e+02	2.404814e+01	1.122995e-01	1.202407e-01	1.202407e-01	1
35	35	190	20	1.759519e+02	2.404814e+01	9.523810e-02	1.202407e-01	1.202407e-01	1
36	36	187	31	1.759519e+02	2.404814e+01	1.422018e-01	1.202407e-01	1.202407e-01	1
37	37	207	20	1.759519e+02	2.404814e+01	8.810573e-02	1.202407e-01	1.202407e-01	1
38	38	175	28	1.759519e+02	2.404814e+01	1.379310e-01	1.202407e-01	1.202407e-01	1
39	39	161	34	1.759519e+02	2.404814e+01	1.743590e-01	1.202407e-01	1.202407e-01	1
40	40	193	28	1.759519e+02	2.404814e+01	1.266968e-01	1.202407e-01	1.202407e-01	1
41	41	162	20	1.759519e+02	2.404814e+01	1.098901e-01	1.202407e-01	1.202407e-01	1
42	42	177	27	1.759519e+02	2.404814e+01	1.323529e-01	1.202407e-01	1.202407e-01	1
43	43	174	36	1.759519e+02	2.404814e+01	1.714286e-01	1.202407e-01	1.202407e-01	1
44	44	175	27	1.759519e+02	2.404814e+01	1.336634e-01	1.202407e-01	1.202407e-01	1
45	45	168	24	1.759519e+02	2.404814e+01	1.250000e-01	1.202407e-01	1.202407e-01	1
46	46	194	26	1.759519e+02	2.404814e+01	1.181818e-01	1.202407e-01	1.202407e-01	1
47	47	183	25	1.759519e+02	2.404814e+01	1.201923e-01	1.202407e-01	1.202407e-01	1
48	48	162	25	1.759519e+02	2.404814e+01	1.336898e-01	1.202407e-01	1.202407e-01	1
49	49	168	25	1.759519e+02	2.404814e+01	1.295337e-01	1.202407e-01	1.202407e-01	1
50	50	172	34	1.759519e+02	2.404814e+01	1.650485e-01	1.202407e-01	1.202407e-01	1
51	51	190	19	1.759519e+02	2.404814e+01	9.090909e-02	1.202407e-01	1.202407e-01	1
52	52	180	24	1.759519e+02	2.404814e+01	1.176471e-01	1.202407e-01	1.202407e-01	1
53	53	191	25	1.759519e+02	2.404814e+01	1.157407e-01	1.202407e-01	1.202407e-01	1
54	54	162	25	1.759519e+02	2.404814e+01	1.336898e-01	1.202407e-01	1.202407e-01	1
55	55	170	30	1.759519e+02	2.404814e+01	1.500000e-01	1.202407e-01	1.202407e-01	1
56	56	158	23	1.759519e+02	2.404814e+01	1.270718e-01	1.202407e-01	1.202407e-01	1
57	57	189	24	1.759519e+02	2.404814e+01	1.126761e-01	1.202407e-01	1.202407e-01	1
58	58	185	29	1.759519e+02	2.404814e+01	1.355140e-01	1.202407e-01	1.202407e-01	1
59	59	195	33	1.759519e+02	2.404814e+01	1.447368e-01	1.202407e-01	1.202407e-01	1
60	60	187	18	1.759519e+02	2.404814e+01	8.780488e-02	1.202407e-01	1.202407e-01	1
61	61	177	29	1.759519e+02	2.404814e+01	1.407767e-01	1.202407e-01	1.202407e-01	1
62	62	184	20	1.759519e+02	2.404814e+01	9.803922e-02	1.202407e-01	1.202407e-01	1
63	63	170	22	1.759519e+02	2.404814e+01	1.145833e-01	1.202407e-01	1.202407e-01	1
64	64	160	26	1.759519e+02	2.404814e+01	1.397849e-01	1.202407e-01	1.202407e-01	1
65	65	166	24	1.759519e+02	2.404814e+01	1.263158e-01	1.202407e-01	1.202407e-01	1
66	66	190	13	1.759519e+02	2.404814e+01	6.403941e-02	1.202407e-01	1.202407e-01	1
67	67	186	29	1.759519e+02	2.404814e+01	1.348837e-01	1.202407e-01	1.202407e-01	1
68	68	182	22	1.759519e+02	2.404814e+01	1.078431e-01	1.202407e-01	1.202407e-01	1
69	69	170	28	1.759519e+02	2.404814e+01	1.414141e-01	1.202407e-01	1.202407e-01	1
70	70	184	33	1.759519e+02	2.404814e+01	1.520737e-01	1.202407e-01	1.202407e-01	1
71	71	182	29	1.759519e+02	2.404814e+01	1.374408e-01	1.202407e-01	1.202407e-01	1
72	72	191	12	1.759519e+02	2.404814e+01	5.911330e-02	1.202407e-01	1.202407e-01	1
73	73	191	18	1.759519e+02	2.404814e+01	8.612440e-02	1.202407e-01	1.202407e-01	1
74	74	163	23	1.759519e+02	2.404814e+01	1.236559e-01	1.202407e-01	1.202407e-01	1
75	75	174	16	1.759519e+02	2.404814e+01	8.421053e-02	1.202407e-01	1.202407e-01	1
76	76	158	27	1.759519e+02	2.404814e+01	1.459459e-01	1.202407e-01	1.202407e-01	1
77	77	152	32	1.759519e+02	2.404814e+01	1.739130e-01	1.202407e-01	1.202407e-01	1
78	78	179	27	1.759519e+02	2.404814e+01	1.310680e-01	1.202407e-01	1.202407e-01	1
79	79	178	34	1.759519e+02	2.404814e+01	1.603774e-01	1.202407e-01	1.202407e-01	1
80	80	176	27	1.759519e+02	2.404814e+01	1.330049e-01	1.202407e-01	1.202407e-01	1
81	81	164	30	1.759519e+02	2.404814e+01	1.546392e-01	1.202407e-01	1.202407e-01	1
82	82	171	22	1.759519e+02	2.404814e+01	1.139896e-01	1.202407e-01	1.202407e-01	1
83	83	198	22	1.759519e+02	2.404814e+01	1.000000e-01	1.202407e-01	1.202407e-01	1
84	84	181	31	1.759519e+02	2.404814e+01	1.462264e-01	1.202407e-01	1.202407e-01	1
85	85	165	27	1.759519e+02	2.404814e+01	1.406250e-01	1.202407e-01	1.202407e-01	1
86	86	205	21	1.759519e+02	2.404814e+01	9.292035e-02	1.202407e-01	1.202407e-01	1
87	87	193	24	1.759519e+02	2.404814e+01	1.105991e-01	1.202407e-01	1.202407e-01	1
88	88	170	20	1.759519e+02	2.404814e+01	1.052632e-01	1.202407e-01	1.202407e-01	1
89	89	146	29	1.759519e+02	2.404814e+01	1.657143e-01	1.202407e-01	1.202407e-01	1
90	90	176	14	1.759519e+02	2.404814e+01	7.368421e-02	1.202407e-01	1.202407e-01	1
91	91	176	25	1.759519e+02	2.404814e+01	1.243781e-01	1.202407e-01	1.202407e-01	1
92	92	181	17	1.759519e+02	2.404814e+01	8.585859e-02	1.202407e-01	1.202407e-01	1
93	93	172	20	1.759519e+02	2.404814e+01	1.041667e-01	1.202407e-01	1.202407e-01	1
94	94	159	24	1.759519e+02	2.404814e+01	1.311475e-01	1.202407e-01	1.202407e-01	1
95	95	182	22	1.759519e+02	2.404814e+01	1.078431e-01	1.202407e-01	1.202407e-01	1
96	96	172	18	1.759519e+02	2.404814e+01	9.473684e-02	1.202407e-01	1.202407e-01	1
97	97	191	23	1.759519e+02	2.404814e+01	1.074766e-01	1.202407e-01	1.202407e-01	1
98	98	179	19	1.759519e+02	2.404814e+01	9.595960e-02	1.202407e-01	1.202407e-01	1
99	99	135	34	1.759519e+02	2.404814e+01	2.011834e-01	1.202407e-01	1.202407e-01	1
100	100	178	25	1.759519e+02	2.404814e+01	1.231527e-01	1.202407e-01	1.202407e-01	1
101	101	188	19	1.759519e+02	2.404814e+01	9.178744e-02	1.202407e-01	1.202407e-01	1
102	102	157	16	1.759519e+02	2.404814e+01	9.248555e-02	1.202407e-01	1.202407e-01	1
103	103	187	30	1.759519e+02	2.404814e+01	1.382488e-01	1.202407e-01	1.202407e-01	1
104	104	203	31	1.759519e+02	2.404814e+01	1.324786e-01	1.202407e-01	1.202407e-01	1
105	105	210	23	1.759519e+02	2.404814e+01	9.871245e-02	1.202407e-01	1.202407e-01	1
106	106	154	26	1.759519e+02	2.404814e+01	1.444444e-01	1.202407e-01	1.202407e-01	1
107	107	171	26	1.759519e+02	2.404814e+01	1.319797e-01	1.202407e-01	1.202407e-01	1
108	108	160	26	1.759519e+02	2.404814e+01	1.397849e-01	1.202407e-01	1.202407e-01	1
109	109	188	22	1.759519e+02	2.404814e+01	1.047619e-01	1.202407e-01	1.202407e-01	1
110	110	180	22	1.759519e+02	2.404814e+01	1.089109e-01	1.202407e-01	1.202407e-01	1
111	111	193	19	1.759519e+02	2.404814e+01	8.962264e-02	1.202407e-01	1.202407e-01	1
112	112	178	24	1.759519e+02	2.404814e+01	1.188119e-01	1.202407e-01	1.202407e-01	1
113	113	162	18	1.759519e+02	2.404814e+01	1.000000e-01	1.202407e-01	1.202407e-01	1
114	114	159	30	1.759519e+02	2.404814e+01	1.587302e-01	1.202407e-01	1.202407e-01	1
115	115	177	20	1.759519e+02	2.404814e+01	1.015228e-01	1.202407e-01	1.202407e-01	1
116	116	116	77	1.231645e+02	7.683554e+01	3.989637e-01	3.841777e-01	1.202407e-01	1
117	117	29	143	3.166846e+01	1.683315e+02	8.313953e-01	8.416577e-01	8.416577e-01	4
118	118	31	172	3.166846e+01	1.683315e+02	8.472906e-01	8.416577e-01	8.416577e-01	4
119	119	30	173	3.166846e+01	1.683315e+02	8.522167e-01	8.416577e-01	8.416577e-01	4
120	120	33	183	3.166846e+01	1.683315e+02	8.472222e-01	8.416577e-01	8.416577e-01	4
121	121	33	166	3.166846e+01	1.683315e+02	8.341709e-01	8.416577e-01	8.416577e-01	4
122	122	36	185	3.166846e+01	1.683315e+02	8.371041e-01	8.416577e-01	8.416577e-01	4
123	123	33	168	3.166846e+01	1.683315e+02	8.358209e-01	8.416577e-01	8.416577e-01	4
124	124	31	163	3.166846e+01	1.683315e+02	8.402062e-01	8.416577e-01	8.416577e-01	4
125	125	27	165	3.166846e+01	1.683315e+02	8.593750e-01	8.416577e-01	8.416577e-01	4
126	126	36	161	3.166846e+01	1.683315e+02	8.172589e-01	8.416577e-01	8.416577e-01	4
127	127	32	176	3.166846e+01	1.683315e+02	8.461538e-01	8.416577e-01	8.416577e-01	4
128	128	32	140	3.166846e+01	1.683315e+02	8.139535e-01	8.416577e-01	8.416577e-01	4
129	129	26	176	3.166846e+01	1.683315e+02	8.712871e-01	8.416577e-01	8.416577e-01	4
130	130	26	166	3.166846e+01	1.683315e+02	8.645833e-01	8.416577e-01	8.416577e-01	4
131	131	32	166	3.166846e+01	1.683315e+02	8.383838e-01	8.416577e-01	8.416577e-01	4
132	132	30	164	3.166846e+01	1.683315e+02	8.453608e-01	8.416577e-01	8.416577e-01	4
133	133	27	174	3.166846e+01	1.683315e+02	8.656716e-01	8.416577e-01	8.416577e-01	4
134	134	37	171	3.166846e+01	1.683315e+02	8.221154e-01	8.416577e-01	8.416577e-01	4
135	135	31	157	3.166846e+01	1.683315e+02	8.351064e-01	8.416577e-01	8.416577e-01	4
136	136	30	172	3.166846e+01	1.683315e+02	8.514851e-01	8.416577e-01	8.416577e-01	4
137	137	40	170	3.166846e+01	1.683315e+02	8.095238e-01	8.416577e-01	8.416577e-01	4
138	138	29	153	3.166846e+01	1.683315e+02	8.406593e-01	8.416577e-01	8.416577e-01	4
139	139	40	162	3.166846e+01	1.683315e+02	8.019802e-01	8.416577e-01	8.416577e-01	4
140	140	33	162	3.166846e+01	1.683315e+02	8.307692e-01	8.416577e-01	8.416577e-01	4
141	141	45	155	3.166846e+01	1.683315e+02	7.750000e-01	8.416577e-01	8.416577e-01	4
142	142	29	179	3.166846e+01	1.683315e+02	8.605769e-01	8.416577e-01	8.416577e-01	4
143	143	36	189	3.166846e+01	1.683315e+02	8.400000e-01	8.416577e-01	8.416577e-01	4
144	144	40	173	3.166846e+01	1.683315e+02	8.122066e-01	8.416577e-01	8.416577e-01	4
145	145	33	172	3.166846e+01	1.683315e+02	8.390244e-01	8.416577e-01	8.416577e-01	4
146	146	32	166	3.166846e+01	1.683315e+02	8.383838e-01	8.416577e-01	8.416577e-01	4
147	147	36	155	3.166846e+01	1.683315e+02	8.115183e-01	8.416577e-01	8.416577e-01	4
148	148	37	158	3.166846e+01	1.683315e+02	8.102564e-01	8.416577e-01	8.416577e-01	4
149	149	39	175	3.166846e+01	1.683315e+02	8.177570e-01	8.416577e-01	8.416577e-01	4
150	150	23	187	3.166846e+01	1.683315e+02	8.904762e-01	8.416577e-01	8.416577e-01	4
151	151	33	165	3.166846e+01	1.683315e+02	8.333333e-01	8.416577e-01	8.416577e-01	4
152	152	42	175	3.166846e+01	1.683315e+02	8.064516e-01	8.416577e-01	8.416577e-01	4
153	153	23	148	3.166846e+01	1.683315e+02	8.654971e-01	8.416577e-01	8.416577e-01	4
154	154	36	177	3.166846e+01	1.683315e+02	8.309859e-01	8.416577e-01	8.416577e-01	4
155	155	32	173	3.166846e+01	1.683315e+02	8.439024e-01	8.416577e-01	8.416577e-01	4
156	156	30	166	3.166846e+01	1.683315e+02	8.469388e-01	8.416577e-01	8.416577e-01	4
157	157	36	173	3.166846e+01	1.683315e+02	8.277512e-01	8.416577e-01	8.416577e-01	4
158	158	37	162	3.166846e+01	1.683315e+02	8.140704e-01	8.416577e-01	8.416577e-01	4
159	159	36	169	3.166846e+01	1.683315e+02	8.243902e-01	8.416577e-01	8.416577e-01	4
160	160	24	152	3.166846e+01	1.683315e+02	8.636364e-01	8.416577e-01	8.416577e-01	4
161	161	33	171	3.166846e+01	1.683315e+02	8.382353e-01	8.416577e-01	8.416577e-01	4
162	162	33	187	3.166846e+01	1.683315e+02	8.500000e-01	8.416577e-01	8.416577e-01	4
163	163	37	161	3.166846e+01	1.683315e+02	8.131313e-01	8.416577e-01	8.416577e-01	4
164	164	34	155	3.166846e+01	1.683315e+02	8.201058e-01	8.416577e-01	8.416577e-01	4
165	165	30	149	3.166846e+01	1.683315e+02	8.324022e-01	8.416577e-01	8.416577e-01	4
166	166	37	168	3.166846e+01	1.683315e+02	8.195122e-01	8.416577e-01	8.416577e-01	4
167	167	27	165	3.166846e+01	1.683315e+02	8.593750e-01	8.416577e-01	8.416577e-01	4
168	168	29	165	3.166846e+01	1.683315e+02	8.505155e-01	8.416577e-01	8.416577e-01	4
169	169	25	183	3.166846e+01	1.683315e+02	8.798077e-01	8.416577e-01	8.416577e-01	4
170	170	35	180	3.166846e+01	1.683315e+02	8.372093e-01	8.416577e-01	8.416577e-01	4
171	171	35	171	3.166846e+01	1.683315e+02	8.300971e-01	8.416577e-01	8.416577e-01	4
172	172	29	180	3.166846e+01	1.683315e+02	8.612440e-01	8.416577e-01	8.416577e-01	4
173	173	36	154	3.166846e+01	1.683315e+02	8.105263e-01	8.416577e-01	8.416577e-01	4
174	174	29	151	3.166846e+01	1.683315e+02	8.388889e-01	8.416577e-01	8.416577e-01	4
175	175	32	167	3.166846e+01	1.683315e+02	8.391960e-01	8.416577e-01	8.416577e-01	4
176	176	34	189	3.166846e+01	1.683315e+02	8.475336e-01	8.416577e-01	8.416577e-01	4
177	177	25	160	3.166846e+01	1.683315e+02	8.648649e-01	8.416577e-01	8.416577e-01	4
178	178	28	169	3.166846e+01	1.683315e+02	8.578680e-01	8.416577e-01	8.416577e-01	4
179	179	38	170	3.166846e+01	1.683315e+02	8.173077e-01	8.416577e-01	8.416577e-01	4
180	180	28	192	3.166846e+01	1.683315e+02	8.727273e-01	8.416577e-01	8.416577e-01	4
181	181	29	185	3.166846e+01	1.683315e+02	8.644860e-01	8.416577e-01	8.416577e-01	4
182	182	28	159	3.166846e+01	1.683315e+02	8.502674e-01	8.416577e-01	8.416577e-01	4
183	183	27	160	3.166846e+01	1.683315e+02	8.556150e-01	8.416577e-01	8.416577e-01	4
184	184	38	169	3.166846e+01	1.683315e+02	8.164251e-01	8.416577e-01	8.416577e-01	4
185	185	35	147	3.166846e+01	1.683315e+02	8.076923e-01	8.416577e-01	8.416577e-01	4
186	186	38	164	3.166846e+01	1.683315e+02	8.118812e-01	8.416577e-01	8.416577e-01	4
187	187	35	172	3.166846e+01	1.683315e+02	8.309179e-01	8.416577e-01	8.416577e-01	4
188	188	29	201	3.166846e+01	1.683315e+02	8.739130e-01	8.416577e-01	8.416577e-01	4
189	189	29	190	3.166846e+01	1.683315e+02	8.675799e-01	8.416577e-01	8.416577e-01	4
190	190	27	173	3.166846e+01	1.683315e+02	8.650000e-01	8.416577e-01	8.416577e-01	4
191	191	42	164	3.166846e+01	1.683315e+02	7.961165e-01	8.416577e-01	8.416577e-01	4
192	192	25	156	3.166846e+01	1.683315e+02	8.618785e-01	8.416577e-01	8.416577e-01	4
193	193	23	165	3.166846e+01	1.683315e+02	8.776596e-01	8.416577e-01	8.416577e-01	4
194	194	28	183	3.166846e+01	1.683315e+02	8.672986e-01	8.416577e-01	8.416577e-01	4
195	195	33	184	3.166846e+01	1.683315e+02	8.479263e-01	8.416577e-01	8.416577e-01	4
196	196	29	172	3.166846e+01	1.683315e+02	8.557214e-01	8.416577e-01	8.416577e-01	4
197	197	24	185	3.166846e+01	1.683315e+02	8.851675e-01	8.416577e-01	8.416577e-01	4
198	198	33	165	3.166846e+01	1.683315e+02	8.333333e-01	8.416577e-01	8.416577e-01	4
199	199	34	168	3.166846e+01	1.683315e+02	8.316832e-01	8.416577e-01	8.416577e-01	4
200	200	25	153	3.166846e+01	1.683315e+02	8.595506e-01	8.416577e-01	8.416577e-01	4
