# Supplementary material for: Cochaperones convey the energy of ATP hydrolysis for directional action of Hsp90
Source: Nat Commun. 2024 Jan 17;15:569. doi: 10.1038/s41467-024-44847-6 (PMC10794413; doi:10.1038/s41467-024-44847-6)
Supplement: Supplementary file 6 — Source Data [file 41467_2024_44847_MOESM6_ESM.zip › SourceData_Simulations/1_Simulations_0kT/sim_0kT_mol70of200.txt]

coordinates	127.00	103.00	255.00	103.00
time(s)	frame	Idon(a.u.)	Iacc(a.u.)	Idon ideal(a.u.)	Iacc ideal(a.u.)	FRET	FRET ideal (blurr)	FRET ideal	state sequence
1	1	168	44	1.651665e+02	3.483349e+01	2.075472e-01	1.741674e-01	1.741674e-01	1
2	2	175	29	1.651665e+02	3.483349e+01	1.421569e-01	1.741674e-01	1.741674e-01	1
3	3	163	27	1.651665e+02	3.483349e+01	1.421053e-01	1.741674e-01	1.741674e-01	1
4	4	144	41	1.651665e+02	3.483349e+01	2.216216e-01	1.741674e-01	1.741674e-01	1
5	5	148	33	1.651665e+02	3.483349e+01	1.823204e-01	1.741674e-01	1.741674e-01	1
6	6	166	25	1.651665e+02	3.483349e+01	1.308901e-01	1.741674e-01	1.741674e-01	1
7	7	164	39	1.651665e+02	3.483349e+01	1.921182e-01	1.741674e-01	1.741674e-01	1
8	8	161	39	1.651665e+02	3.483349e+01	1.950000e-01	1.741674e-01	1.741674e-01	1
9	9	178	38	1.651665e+02	3.483349e+01	1.759259e-01	1.741674e-01	1.741674e-01	1
10	10	156	28	1.651665e+02	3.483349e+01	1.521739e-01	1.741674e-01	1.741674e-01	1
11	11	159	45	1.651665e+02	3.483349e+01	2.205882e-01	1.741674e-01	1.741674e-01	1
12	12	154	37	1.651665e+02	3.483349e+01	1.937173e-01	1.741674e-01	1.741674e-01	1
13	13	142	31	1.651665e+02	3.483349e+01	1.791908e-01	1.741674e-01	1.741674e-01	1
14	14	159	33	1.651665e+02	3.483349e+01	1.718750e-01	1.741674e-01	1.741674e-01	1
15	15	162	37	1.651665e+02	3.483349e+01	1.859296e-01	1.741674e-01	1.741674e-01	1
16	16	158	28	1.651665e+02	3.483349e+01	1.505376e-01	1.741674e-01	1.741674e-01	1
17	17	176	24	1.651665e+02	3.483349e+01	1.200000e-01	1.741674e-01	1.741674e-01	1
18	18	142	31	1.651665e+02	3.483349e+01	1.791908e-01	1.741674e-01	1.741674e-01	1
19	19	189	29	1.651665e+02	3.483349e+01	1.330275e-01	1.741674e-01	1.741674e-01	1
20	20	199	40	1.651665e+02	3.483349e+01	1.673640e-01	1.741674e-01	1.741674e-01	1
21	21	176	38	1.651665e+02	3.483349e+01	1.775701e-01	1.741674e-01	1.741674e-01	1
22	22	162	32	1.651665e+02	3.483349e+01	1.649485e-01	1.741674e-01	1.741674e-01	1
23	23	190	37	1.651665e+02	3.483349e+01	1.629956e-01	1.741674e-01	1.741674e-01	1
24	24	157	36	1.651665e+02	3.483349e+01	1.865285e-01	1.741674e-01	1.741674e-01	1
25	25	162	41	1.651665e+02	3.483349e+01	2.019704e-01	1.741674e-01	1.741674e-01	1
26	26	167	34	1.651665e+02	3.483349e+01	1.691542e-01	1.741674e-01	1.741674e-01	1
27	27	154	34	1.651665e+02	3.483349e+01	1.808511e-01	1.741674e-01	1.741674e-01	1
28	28	173	40	1.651665e+02	3.483349e+01	1.877934e-01	1.741674e-01	1.741674e-01	1
29	29	139	43	1.651665e+02	3.483349e+01	2.362637e-01	1.741674e-01	1.741674e-01	1
30	30	171	34	1.651665e+02	3.483349e+01	1.658537e-01	1.741674e-01	1.741674e-01	1
31	31	171	33	1.651665e+02	3.483349e+01	1.617647e-01	1.741674e-01	1.741674e-01	1
32	32	170	23	1.651665e+02	3.483349e+01	1.191710e-01	1.741674e-01	1.741674e-01	1
33	33	151	22	1.651665e+02	3.483349e+01	1.271676e-01	1.741674e-01	1.741674e-01	1
34	34	31	151	2.780089e+01	1.721991e+02	8.296703e-01	8.609955e-01	8.644296e-01	4
35	35	124	98	1.111173e+02	8.888271e+01	4.414414e-01	4.444135e-01	1.741674e-01	1
36	36	172	39	1.651665e+02	3.483349e+01	1.848341e-01	1.741674e-01	1.741674e-01	1
37	37	174	30	1.651665e+02	3.483349e+01	1.470588e-01	1.741674e-01	1.741674e-01	1
38	38	158	28	1.651665e+02	3.483349e+01	1.505376e-01	1.741674e-01	1.741674e-01	1
39	39	168	31	1.651665e+02	3.483349e+01	1.557789e-01	1.741674e-01	1.741674e-01	1
40	40	167	40	1.651665e+02	3.483349e+01	1.932367e-01	1.741674e-01	1.741674e-01	1
41	41	145	43	1.651665e+02	3.483349e+01	2.287234e-01	1.741674e-01	1.741674e-01	1
42	42	163	35	1.651665e+02	3.483349e+01	1.767677e-01	1.741674e-01	1.741674e-01	1
43	43	173	32	1.651665e+02	3.483349e+01	1.560976e-01	1.741674e-01	1.741674e-01	1
44	44	162	42	1.651665e+02	3.483349e+01	2.058824e-01	1.741674e-01	1.741674e-01	1
45	45	151	33	1.651665e+02	3.483349e+01	1.793478e-01	1.741674e-01	1.741674e-01	1
46	46	135	40	1.651665e+02	3.483349e+01	2.285714e-01	1.741674e-01	1.741674e-01	1
47	47	148	42	1.651665e+02	3.483349e+01	2.210526e-01	1.741674e-01	1.741674e-01	1
48	48	161	47	1.651665e+02	3.483349e+01	2.259615e-01	1.741674e-01	1.741674e-01	1
49	49	186	35	1.651665e+02	3.483349e+01	1.583710e-01	1.741674e-01	1.741674e-01	1
50	50	141	36	1.651665e+02	3.483349e+01	2.033898e-01	1.741674e-01	1.741674e-01	1
51	51	156	26	1.651665e+02	3.483349e+01	1.428571e-01	1.741674e-01	1.741674e-01	1
52	52	157	43	1.651665e+02	3.483349e+01	2.150000e-01	1.741674e-01	1.741674e-01	1
53	53	160	23	1.651665e+02	3.483349e+01	1.256831e-01	1.741674e-01	1.741674e-01	1
54	54	154	38	1.651665e+02	3.483349e+01	1.979167e-01	1.741674e-01	1.741674e-01	1
55	55	160	30	1.651665e+02	3.483349e+01	1.578947e-01	1.741674e-01	1.741674e-01	1
56	56	154	31	1.651665e+02	3.483349e+01	1.675676e-01	1.741674e-01	1.741674e-01	1
57	57	156	30	1.651665e+02	3.483349e+01	1.612903e-01	1.741674e-01	1.741674e-01	1
58	58	158	32	1.651665e+02	3.483349e+01	1.684211e-01	1.741674e-01	1.741674e-01	1
59	59	167	36	1.651665e+02	3.483349e+01	1.773399e-01	1.741674e-01	1.741674e-01	1
60	60	160	46	1.651665e+02	3.483349e+01	2.233010e-01	1.741674e-01	1.741674e-01	1
61	61	144	29	1.651665e+02	3.483349e+01	1.676301e-01	1.741674e-01	1.741674e-01	1
62	62	182	29	1.651665e+02	3.483349e+01	1.374408e-01	1.741674e-01	1.741674e-01	1
63	63	173	32	1.651665e+02	3.483349e+01	1.560976e-01	1.741674e-01	1.741674e-01	1
64	64	163	29	1.651665e+02	3.483349e+01	1.510417e-01	1.741674e-01	1.741674e-01	1
65	65	169	37	1.651665e+02	3.483349e+01	1.796117e-01	1.741674e-01	1.741674e-01	1
66	66	161	32	1.651665e+02	3.483349e+01	1.658031e-01	1.741674e-01	1.741674e-01	1
67	67	166	34	1.651665e+02	3.483349e+01	1.700000e-01	1.741674e-01	1.741674e-01	1
68	68	159	28	1.651665e+02	3.483349e+01	1.497326e-01	1.741674e-01	1.741674e-01	1
69	69	170	45	1.651665e+02	3.483349e+01	2.093023e-01	1.741674e-01	1.741674e-01	1
70	70	168	27	1.651665e+02	3.483349e+01	1.384615e-01	1.741674e-01	1.741674e-01	1
71	71	183	33	1.651665e+02	3.483349e+01	1.527778e-01	1.741674e-01	1.741674e-01	1
72	72	157	35	1.651665e+02	3.483349e+01	1.822917e-01	1.741674e-01	1.741674e-01	1
73	73	187	44	1.651665e+02	3.483349e+01	1.904762e-01	1.741674e-01	1.741674e-01	1
74	74	171	35	1.651665e+02	3.483349e+01	1.699029e-01	1.741674e-01	1.741674e-01	1
75	75	145	33	1.651665e+02	3.483349e+01	1.853933e-01	1.741674e-01	1.741674e-01	1
76	76	157	34	1.651665e+02	3.483349e+01	1.780105e-01	1.741674e-01	1.741674e-01	1
77	77	175	37	1.651665e+02	3.483349e+01	1.745283e-01	1.741674e-01	1.741674e-01	1
78	78	150	46	1.651665e+02	3.483349e+01	2.346939e-01	1.741674e-01	1.741674e-01	1
79	79	157	37	1.651665e+02	3.483349e+01	1.907216e-01	1.741674e-01	1.741674e-01	1
80	80	159	24	1.651665e+02	3.483349e+01	1.311475e-01	1.741674e-01	1.741674e-01	1
81	81	185	36	1.651665e+02	3.483349e+01	1.628959e-01	1.741674e-01	1.741674e-01	1
82	82	180	34	1.651665e+02	3.483349e+01	1.588785e-01	1.741674e-01	1.741674e-01	1
83	83	166	38	1.651665e+02	3.483349e+01	1.862745e-01	1.741674e-01	1.741674e-01	1
84	84	180	34	1.651665e+02	3.483349e+01	1.588785e-01	1.741674e-01	1.741674e-01	1
85	85	175	33	1.651665e+02	3.483349e+01	1.586538e-01	1.741674e-01	1.741674e-01	1
86	86	182	36	1.651665e+02	3.483349e+01	1.651376e-01	1.741674e-01	1.741674e-01	1
87	87	162	32	1.651665e+02	3.483349e+01	1.649485e-01	1.741674e-01	1.741674e-01	1
88	88	162	32	1.651665e+02	3.483349e+01	1.649485e-01	1.741674e-01	1.741674e-01	1
89	89	142	23	1.651665e+02	3.483349e+01	1.393939e-01	1.741674e-01	1.741674e-01	1
90	90	167	33	1.651665e+02	3.483349e+01	1.650000e-01	1.741674e-01	1.741674e-01	1
91	91	161	44	1.651665e+02	3.483349e+01	2.146341e-01	1.741674e-01	1.741674e-01	1
92	92	151	39	1.651665e+02	3.483349e+01	2.052632e-01	1.741674e-01	1.741674e-01	1
93	93	149	38	1.651665e+02	3.483349e+01	2.032086e-01	1.741674e-01	1.741674e-01	1
94	94	158	35	1.651665e+02	3.483349e+01	1.813472e-01	1.741674e-01	1.741674e-01	1
95	95	158	41	1.651665e+02	3.483349e+01	2.060302e-01	1.741674e-01	1.741674e-01	1
96	96	146	38	1.651665e+02	3.483349e+01	2.065217e-01	1.741674e-01	1.741674e-01	1
97	97	178	28	1.651665e+02	3.483349e+01	1.359223e-01	1.741674e-01	1.741674e-01	1
98	98	164	31	1.651665e+02	3.483349e+01	1.589744e-01	1.741674e-01	1.741674e-01	1
99	99	80	78	9.516755e+01	1.048324e+02	4.936709e-01	5.241622e-01	8.644296e-01	4
100	100	28	194	2.711408e+01	1.728859e+02	8.738739e-01	8.644296e-01	8.644296e-01	4
101	101	25	171	2.711408e+01	1.728859e+02	8.724490e-01	8.644296e-01	8.644296e-01	4
102	102	28	183	2.711408e+01	1.728859e+02	8.672986e-01	8.644296e-01	8.644296e-01	4
103	103	28	160	2.711408e+01	1.728859e+02	8.510638e-01	8.644296e-01	8.644296e-01	4
104	104	30	166	2.711408e+01	1.728859e+02	8.469388e-01	8.644296e-01	8.644296e-01	4
105	105	27	177	2.711408e+01	1.728859e+02	8.676471e-01	8.644296e-01	8.644296e-01	4
106	106	35	150	2.711408e+01	1.728859e+02	8.108108e-01	8.644296e-01	8.644296e-01	4
107	107	27	187	2.711408e+01	1.728859e+02	8.738318e-01	8.644296e-01	8.644296e-01	4
108	108	31	166	2.711408e+01	1.728859e+02	8.426396e-01	8.644296e-01	8.644296e-01	4
109	109	27	200	2.711408e+01	1.728859e+02	8.810573e-01	8.644296e-01	8.644296e-01	4
110	110	27	178	2.711408e+01	1.728859e+02	8.682927e-01	8.644296e-01	8.644296e-01	4
111	111	25	160	2.711408e+01	1.728859e+02	8.648649e-01	8.644296e-01	8.644296e-01	4
112	112	25	166	2.711408e+01	1.728859e+02	8.691099e-01	8.644296e-01	8.644296e-01	4
113	113	20	175	2.711408e+01	1.728859e+02	8.974359e-01	8.644296e-01	8.644296e-01	4
114	114	29	168	2.711408e+01	1.728859e+02	8.527919e-01	8.644296e-01	8.644296e-01	4
115	115	32	189	2.711408e+01	1.728859e+02	8.552036e-01	8.644296e-01	8.644296e-01	4
116	116	36	175	2.711408e+01	1.728859e+02	8.293839e-01	8.644296e-01	8.644296e-01	4
117	117	35	194	2.711408e+01	1.728859e+02	8.471616e-01	8.644296e-01	8.644296e-01	4
118	118	23	204	2.711408e+01	1.728859e+02	8.986784e-01	8.644296e-01	8.644296e-01	4
119	119	34	177	2.711408e+01	1.728859e+02	8.388626e-01	8.644296e-01	8.644296e-01	4
120	120	15	177	2.711408e+01	1.728859e+02	9.218750e-01	8.644296e-01	8.644296e-01	4
121	121	22	173	2.711408e+01	1.728859e+02	8.871795e-01	8.644296e-01	8.644296e-01	4
122	122	36	174	2.711408e+01	1.728859e+02	8.285714e-01	8.644296e-01	8.644296e-01	4
123	123	24	172	2.711408e+01	1.728859e+02	8.775510e-01	8.644296e-01	8.644296e-01	4
124	124	35	191	2.711408e+01	1.728859e+02	8.451327e-01	8.644296e-01	8.644296e-01	4
125	125	26	190	2.711408e+01	1.728859e+02	8.796296e-01	8.644296e-01	8.644296e-01	4
126	126	35	161	2.711408e+01	1.728859e+02	8.214286e-01	8.644296e-01	8.644296e-01	4
127	127	21	177	2.711408e+01	1.728859e+02	8.939394e-01	8.644296e-01	8.644296e-01	4
128	128	26	157	2.711408e+01	1.728859e+02	8.579235e-01	8.644296e-01	8.644296e-01	4
129	129	25	188	2.711408e+01	1.728859e+02	8.826291e-01	8.644296e-01	8.644296e-01	4
130	130	19	158	2.711408e+01	1.728859e+02	8.926554e-01	8.644296e-01	8.644296e-01	4
131	131	22	163	2.711408e+01	1.728859e+02	8.810811e-01	8.644296e-01	8.644296e-01	4
132	132	23	158	2.711408e+01	1.728859e+02	8.729282e-01	8.644296e-01	8.644296e-01	4
133	133	27	173	2.711408e+01	1.728859e+02	8.650000e-01	8.644296e-01	8.644296e-01	4
134	134	21	176	2.711408e+01	1.728859e+02	8.934010e-01	8.644296e-01	8.644296e-01	4
135	135	31	175	2.711408e+01	1.728859e+02	8.495146e-01	8.644296e-01	8.644296e-01	4
136	136	26	157	2.711408e+01	1.728859e+02	8.579235e-01	8.644296e-01	8.644296e-01	4
137	137	28	165	2.711408e+01	1.728859e+02	8.549223e-01	8.644296e-01	8.644296e-01	4
138	138	32	183	2.711408e+01	1.728859e+02	8.511628e-01	8.644296e-01	8.644296e-01	4
139	139	28	181	2.711408e+01	1.728859e+02	8.660287e-01	8.644296e-01	8.644296e-01	4
140	140	20	161	2.711408e+01	1.728859e+02	8.895028e-01	8.644296e-01	8.644296e-01	4
141	141	105	98	9.822580e+01	1.017742e+02	4.827586e-01	5.088710e-01	1.076754e-01	2
142	142	175	21	1.784649e+02	2.153507e+01	1.071429e-01	1.076754e-01	1.076754e-01	2
143	143	171	25	1.784649e+02	2.153507e+01	1.275510e-01	1.076754e-01	1.076754e-01	2
144	144	193	24	1.784649e+02	2.153507e+01	1.105991e-01	1.076754e-01	1.076754e-01	2
145	145	183	17	1.784649e+02	2.153507e+01	8.500000e-02	1.076754e-01	1.076754e-01	2
146	146	171	31	1.719040e+02	2.809602e+01	1.534653e-01	1.404801e-01	1.076754e-01	2
147	147	153	39	1.651665e+02	3.483349e+01	2.031250e-01	1.741674e-01	1.741674e-01	1
148	148	98	103	8.794246e+01	1.120575e+02	5.124378e-01	5.602877e-01	8.644296e-01	4
149	149	34	176	2.711408e+01	1.728859e+02	8.380952e-01	8.644296e-01	8.644296e-01	4
150	150	32	198	2.711408e+01	1.728859e+02	8.608696e-01	8.644296e-01	8.644296e-01	4
151	151	33	165	2.711408e+01	1.728859e+02	8.333333e-01	8.644296e-01	8.644296e-01	4
152	152	29	154	2.711408e+01	1.728859e+02	8.415301e-01	8.644296e-01	8.644296e-01	4
153	153	33	187	2.711408e+01	1.728859e+02	8.500000e-01	8.644296e-01	8.644296e-01	4
154	154	27	168	2.711408e+01	1.728859e+02	8.615385e-01	8.644296e-01	8.644296e-01	4
155	155	30	169	2.711408e+01	1.728859e+02	8.492462e-01	8.644296e-01	8.644296e-01	4
156	156	30	166	2.711408e+01	1.728859e+02	8.469388e-01	8.644296e-01	8.644296e-01	4
157	157	25	187	2.711408e+01	1.728859e+02	8.820755e-01	8.644296e-01	8.644296e-01	4
158	158	23	152	2.711408e+01	1.728859e+02	8.685714e-01	8.644296e-01	8.644296e-01	4
159	159	28	177	2.711408e+01	1.728859e+02	8.634146e-01	8.644296e-01	8.644296e-01	4
160	160	19	177	2.711408e+01	1.728859e+02	9.030612e-01	8.644296e-01	8.644296e-01	4
161	161	23	183	2.711408e+01	1.728859e+02	8.883495e-01	8.644296e-01	8.644296e-01	4
162	162	17	154	2.711408e+01	1.728859e+02	9.005848e-01	8.644296e-01	8.644296e-01	4
163	163	16	175	2.711408e+01	1.728859e+02	9.162304e-01	8.644296e-01	8.644296e-01	4
164	164	30	174	2.711408e+01	1.728859e+02	8.529412e-01	8.644296e-01	8.644296e-01	4
165	165	29	211	2.711408e+01	1.728859e+02	8.791667e-01	8.644296e-01	8.644296e-01	4
166	166	16	158	2.711408e+01	1.728859e+02	9.080460e-01	8.644296e-01	8.644296e-01	4
167	167	30	174	2.711408e+01	1.728859e+02	8.529412e-01	8.644296e-01	8.644296e-01	4
168	168	22	160	2.711408e+01	1.728859e+02	8.791209e-01	8.644296e-01	8.644296e-01	4
169	169	20	151	2.711408e+01	1.728859e+02	8.830409e-01	8.644296e-01	8.644296e-01	4
170	170	34	188	2.711408e+01	1.728859e+02	8.468468e-01	8.644296e-01	8.644296e-01	4
171	171	30	176	2.711408e+01	1.728859e+02	8.543689e-01	8.644296e-01	8.644296e-01	4
172	172	28	177	2.711408e+01	1.728859e+02	8.634146e-01	8.644296e-01	8.644296e-01	4
173	173	33	175	2.711408e+01	1.728859e+02	8.413462e-01	8.644296e-01	8.644296e-01	4
174	174	26	163	2.711408e+01	1.728859e+02	8.624339e-01	8.644296e-01	8.644296e-01	4
175	175	22	170	2.711408e+01	1.728859e+02	8.854167e-01	8.644296e-01	8.644296e-01	4
176	176	29	185	2.711408e+01	1.728859e+02	8.644860e-01	8.644296e-01	8.644296e-01	4
177	177	26	175	2.711408e+01	1.728859e+02	8.706468e-01	8.644296e-01	8.644296e-01	4
178	178	27	156	2.711408e+01	1.728859e+02	8.524590e-01	8.644296e-01	8.644296e-01	4
179	179	38	185	2.711408e+01	1.728859e+02	8.295964e-01	8.644296e-01	8.644296e-01	4
180	180	26	154	2.711408e+01	1.728859e+02	8.555556e-01	8.644296e-01	8.644296e-01	4
181	181	33	187	2.711408e+01	1.728859e+02	8.500000e-01	8.644296e-01	8.644296e-01	4
182	182	18	147	2.711408e+01	1.728859e+02	8.909091e-01	8.644296e-01	8.644296e-01	4
183	183	36	179	2.711408e+01	1.728859e+02	8.325581e-01	8.644296e-01	8.644296e-01	4
184	184	33	175	2.711408e+01	1.728859e+02	8.413462e-01	8.644296e-01	8.644296e-01	4
185	185	34	165	2.711408e+01	1.728859e+02	8.291457e-01	8.644296e-01	8.644296e-01	4
186	186	29	194	2.711408e+01	1.728859e+02	8.699552e-01	8.644296e-01	8.644296e-01	4
187	187	24	173	2.711408e+01	1.728859e+02	8.781726e-01	8.644296e-01	8.644296e-01	4
188	188	29	177	2.711408e+01	1.728859e+02	8.592233e-01	8.644296e-01	8.644296e-01	4
189	189	25	187	2.711408e+01	1.728859e+02	8.820755e-01	8.644296e-01	8.644296e-01	4
190	190	29	192	2.711408e+01	1.728859e+02	8.687783e-01	8.644296e-01	8.644296e-01	4
191	191	34	177	2.711408e+01	1.728859e+02	8.388626e-01	8.644296e-01	8.644296e-01	4
192	192	32	164	2.711408e+01	1.728859e+02	8.367347e-01	8.644296e-01	8.644296e-01	4
193	193	27	187	2.711408e+01	1.728859e+02	8.738318e-01	8.644296e-01	8.644296e-01	4
194	194	32	173	2.711408e+01	1.728859e+02	8.439024e-01	8.644296e-01	8.644296e-01	4
195	195	16	170	2.711408e+01	1.728859e+02	9.139785e-01	8.644296e-01	8.644296e-01	4
196	196	22	173	2.711408e+01	1.728859e+02	8.871795e-01	8.644296e-01	8.644296e-01	4
197	197	14	165	2.711408e+01	1.728859e+02	9.217877e-01	8.644296e-01	8.644296e-01	4
198	198	29	186	2.711408e+01	1.728859e+02	8.651163e-01	8.644296e-01	8.644296e-01	4
199	199	29	165	2.711408e+01	1.728859e+02	8.505155e-01	8.644296e-01	8.644296e-01	4
200	200	30	164	2.711408e+01	1.728859e+02	8.453608e-01	8.644296e-01	8.644296e-01	4
