# Supplementary material for: Cochaperones convey the energy of ATP hydrolysis for directional action of Hsp90
Source: Nat Commun. 2024 Jan 17;15:569. doi: 10.1038/s41467-024-44847-6 (PMC10794413; doi:10.1038/s41467-024-44847-6)
Supplement: Supplementary file 6 — Source Data [file 41467_2024_44847_MOESM6_ESM.zip › SourceData_Simulations/1_Simulations_0kT/sim_0kT_mol71of200.txt]

coordinates	79.12	145.19	207.12	145.19
time(s)	frame	Idon(a.u.)	Iacc(a.u.)	Idon ideal(a.u.)	Iacc ideal(a.u.)	FRET	FRET ideal (blurr)	FRET ideal	state sequence
1	1	42	161	2.867808e+01	1.713219e+02	7.931034e-01	8.566096e-01	8.566096e-01	4
2	2	42	173	2.867808e+01	1.713219e+02	8.046512e-01	8.566096e-01	8.566096e-01	4
3	3	27	161	2.867808e+01	1.713219e+02	8.563830e-01	8.566096e-01	8.566096e-01	4
4	4	31	170	2.867808e+01	1.713219e+02	8.457711e-01	8.566096e-01	8.566096e-01	4
5	5	29	181	2.867808e+01	1.713219e+02	8.619048e-01	8.566096e-01	8.566096e-01	4
6	6	31	163	2.867808e+01	1.713219e+02	8.402062e-01	8.566096e-01	8.566096e-01	4
7	7	34	185	2.867808e+01	1.713219e+02	8.447489e-01	8.566096e-01	8.566096e-01	4
8	8	26	151	2.867808e+01	1.713219e+02	8.531073e-01	8.566096e-01	8.566096e-01	4
9	9	39	175	2.867808e+01	1.713219e+02	8.177570e-01	8.566096e-01	8.566096e-01	4
10	10	43	159	2.867808e+01	1.713219e+02	7.871287e-01	8.566096e-01	8.566096e-01	4
11	11	39	171	2.867808e+01	1.713219e+02	8.142857e-01	8.566096e-01	8.566096e-01	4
12	12	31	189	2.867808e+01	1.713219e+02	8.590909e-01	8.566096e-01	8.566096e-01	4
13	13	24	168	2.867808e+01	1.713219e+02	8.750000e-01	8.566096e-01	8.566096e-01	4
14	14	34	153	2.867808e+01	1.713219e+02	8.181818e-01	8.566096e-01	8.566096e-01	4
15	15	38	156	2.867808e+01	1.713219e+02	8.041237e-01	8.566096e-01	8.566096e-01	4
16	16	21	168	2.867808e+01	1.713219e+02	8.888889e-01	8.566096e-01	8.566096e-01	4
17	17	41	154	2.867808e+01	1.713219e+02	7.897436e-01	8.566096e-01	8.566096e-01	4
18	18	25	176	2.867808e+01	1.713219e+02	8.756219e-01	8.566096e-01	8.566096e-01	4
19	19	25	178	2.867808e+01	1.713219e+02	8.768473e-01	8.566096e-01	8.566096e-01	4
20	20	30	164	2.867808e+01	1.713219e+02	8.453608e-01	8.566096e-01	8.566096e-01	4
21	21	25	187	2.867808e+01	1.713219e+02	8.820755e-01	8.566096e-01	8.566096e-01	4
22	22	23	175	2.867808e+01	1.713219e+02	8.838384e-01	8.566096e-01	8.566096e-01	4
23	23	25	154	2.867808e+01	1.713219e+02	8.603352e-01	8.566096e-01	8.566096e-01	4
24	24	25	177	2.867808e+01	1.713219e+02	8.762376e-01	8.566096e-01	8.566096e-01	4
25	25	31	159	2.867808e+01	1.713219e+02	8.368421e-01	8.566096e-01	8.566096e-01	4
26	26	25	156	2.867808e+01	1.713219e+02	8.618785e-01	8.566096e-01	8.566096e-01	4
27	27	28	172	2.867808e+01	1.713219e+02	8.600000e-01	8.566096e-01	8.566096e-01	4
28	28	33	167	2.867808e+01	1.713219e+02	8.350000e-01	8.566096e-01	8.566096e-01	4
29	29	25	151	2.867808e+01	1.713219e+02	8.579545e-01	8.566096e-01	8.566096e-01	4
30	30	43	175	3.953697e+01	1.604630e+02	8.027523e-01	8.023152e-01	7.774031e-01	3
31	31	34	154	4.451937e+01	1.554806e+02	8.191489e-01	7.774031e-01	7.774031e-01	3
32	32	38	150	4.451937e+01	1.554806e+02	7.978723e-01	7.774031e-01	7.774031e-01	3
33	33	183	18	1.820171e+02	1.798287e+01	8.955224e-02	8.991437e-02	7.143284e-02	2
34	34	175	15	1.857134e+02	1.428657e+01	7.894737e-02	7.143284e-02	7.143284e-02	2
35	35	190	15	1.857134e+02	1.428657e+01	7.317073e-02	7.143284e-02	7.143284e-02	2
36	36	188	15	1.868239e+02	1.317612e+01	7.389163e-02	6.588062e-02	7.143284e-02	2
37	37	199	9	1.945752e+02	5.424793e+00	4.326923e-02	2.712396e-02	2.712396e-02	1
38	38	194	6	1.945752e+02	5.424793e+00	3.000000e-02	2.712396e-02	2.712396e-02	1
39	39	210	3	1.945752e+02	5.424793e+00	1.408451e-02	2.712396e-02	2.712396e-02	1
40	40	204	5	1.945752e+02	5.424793e+00	2.392344e-02	2.712396e-02	2.712396e-02	1
41	41	199	10	1.945752e+02	5.424793e+00	4.784689e-02	2.712396e-02	2.712396e-02	1
42	42	210	9	1.945752e+02	5.424793e+00	4.109589e-02	2.712396e-02	2.712396e-02	1
43	43	175	6	1.945752e+02	5.424793e+00	3.314917e-02	2.712396e-02	2.712396e-02	1
44	44	195	6	1.945752e+02	5.424793e+00	2.985075e-02	2.712396e-02	2.712396e-02	1
45	45	183	6	1.945752e+02	5.424793e+00	3.174603e-02	2.712396e-02	2.712396e-02	1
46	46	214	3	1.945752e+02	5.424793e+00	1.382488e-02	2.712396e-02	2.712396e-02	1
47	47	181	6	1.945752e+02	5.424793e+00	3.208556e-02	2.712396e-02	2.712396e-02	1
48	48	203	3	1.945752e+02	5.424793e+00	1.456311e-02	2.712396e-02	2.712396e-02	1
49	49	168	1	1.945752e+02	5.424793e+00	5.917160e-03	2.712396e-02	2.712396e-02	1
50	50	184	5	1.945752e+02	5.424793e+00	2.645503e-02	2.712396e-02	2.712396e-02	1
51	51	212	8	1.945752e+02	5.424793e+00	3.636364e-02	2.712396e-02	2.712396e-02	1
52	52	228	5	1.945752e+02	5.424793e+00	2.145923e-02	2.712396e-02	2.712396e-02	1
53	53	207	4	1.945752e+02	5.424793e+00	1.895735e-02	2.712396e-02	2.712396e-02	1
54	54	202	4	1.945752e+02	5.424793e+00	1.941748e-02	2.712396e-02	2.712396e-02	1
55	55	196	3	1.945752e+02	5.424793e+00	1.507538e-02	2.712396e-02	2.712396e-02	1
56	56	225	2	1.945752e+02	5.424793e+00	8.810573e-03	2.712396e-02	2.712396e-02	1
57	57	197	7	1.945752e+02	5.424793e+00	3.431373e-02	2.712396e-02	2.712396e-02	1
58	58	177	9	1.945752e+02	5.424793e+00	4.838710e-02	2.712396e-02	2.712396e-02	1
59	59	208	8	1.945752e+02	5.424793e+00	3.703704e-02	2.712396e-02	2.712396e-02	1
60	60	203	11	1.945752e+02	5.424793e+00	5.140187e-02	2.712396e-02	2.712396e-02	1
61	61	195	3	1.945752e+02	5.424793e+00	1.515152e-02	2.712396e-02	2.712396e-02	1
62	62	212	4	1.945752e+02	5.424793e+00	1.851852e-02	2.712396e-02	2.712396e-02	1
63	63	176	4	1.945752e+02	5.424793e+00	2.222222e-02	2.712396e-02	2.712396e-02	1
64	64	171	3	1.945752e+02	5.424793e+00	1.724138e-02	2.712396e-02	2.712396e-02	1
65	65	213	6	1.945752e+02	5.424793e+00	2.739726e-02	2.712396e-02	2.712396e-02	1
66	66	171	9	1.945752e+02	5.424793e+00	5.000000e-02	2.712396e-02	2.712396e-02	1
67	67	185	7	1.945752e+02	5.424793e+00	3.645833e-02	2.712396e-02	2.712396e-02	1
68	68	200	3	1.945752e+02	5.424793e+00	1.477833e-02	2.712396e-02	2.712396e-02	1
69	69	213	7	1.945752e+02	5.424793e+00	3.181818e-02	2.712396e-02	2.712396e-02	1
70	70	188	7	1.945752e+02	5.424793e+00	3.589744e-02	2.712396e-02	2.712396e-02	1
71	71	226	3	1.945752e+02	5.424793e+00	1.310044e-02	2.712396e-02	2.712396e-02	1
72	72	193	5	1.945752e+02	5.424793e+00	2.525253e-02	2.712396e-02	2.712396e-02	1
73	73	214	6	1.945752e+02	5.424793e+00	2.727273e-02	2.712396e-02	2.712396e-02	1
74	74	207	5	1.945752e+02	5.424793e+00	2.358491e-02	2.712396e-02	2.712396e-02	1
75	75	213	3	1.945752e+02	5.424793e+00	1.388889e-02	2.712396e-02	2.712396e-02	1
76	76	210	3	1.945752e+02	5.424793e+00	1.408451e-02	2.712396e-02	2.712396e-02	1
77	77	193	4	1.945752e+02	5.424793e+00	2.030457e-02	2.712396e-02	2.712396e-02	1
78	78	199	6	1.945752e+02	5.424793e+00	2.926829e-02	2.712396e-02	2.712396e-02	1
79	79	198	6	1.945752e+02	5.424793e+00	2.941176e-02	2.712396e-02	2.712396e-02	1
80	80	183	4	1.945752e+02	5.424793e+00	2.139037e-02	2.712396e-02	2.712396e-02	1
81	81	196	5	1.945752e+02	5.424793e+00	2.487562e-02	2.712396e-02	2.712396e-02	1
82	82	189	9	1.945752e+02	5.424793e+00	4.545455e-02	2.712396e-02	2.712396e-02	1
83	83	192	7	1.945752e+02	5.424793e+00	3.517588e-02	2.712396e-02	2.712396e-02	1
84	84	219	7	1.945752e+02	5.424793e+00	3.097345e-02	2.712396e-02	2.712396e-02	1
85	85	192	6	1.945752e+02	5.424793e+00	3.030303e-02	2.712396e-02	2.712396e-02	1
86	86	170	7	1.945752e+02	5.424793e+00	3.954802e-02	2.712396e-02	2.712396e-02	1
87	87	190	4	1.945752e+02	5.424793e+00	2.061856e-02	2.712396e-02	2.712396e-02	1
88	88	176	5	1.945752e+02	5.424793e+00	2.762431e-02	2.712396e-02	2.712396e-02	1
89	89	188	7	1.945752e+02	5.424793e+00	3.589744e-02	2.712396e-02	2.712396e-02	1
90	90	194	3	1.945752e+02	5.424793e+00	1.522843e-02	2.712396e-02	2.712396e-02	1
91	91	200	6	1.945752e+02	5.424793e+00	2.912621e-02	2.712396e-02	2.712396e-02	1
92	92	186	2	1.945752e+02	5.424793e+00	1.063830e-02	2.712396e-02	2.712396e-02	1
93	93	185	6	1.945752e+02	5.424793e+00	3.141361e-02	2.712396e-02	2.712396e-02	1
94	94	201	6	1.945752e+02	5.424793e+00	2.898551e-02	2.712396e-02	2.712396e-02	1
95	95	202	6	1.945752e+02	5.424793e+00	2.884615e-02	2.712396e-02	2.712396e-02	1
96	96	204	6	1.945752e+02	5.424793e+00	2.857143e-02	2.712396e-02	2.712396e-02	1
97	97	211	3	1.945752e+02	5.424793e+00	1.401869e-02	2.712396e-02	2.712396e-02	1
98	98	195	4	1.945752e+02	5.424793e+00	2.010050e-02	2.712396e-02	2.712396e-02	1
99	99	185	5	1.945752e+02	5.424793e+00	2.631579e-02	2.712396e-02	2.712396e-02	1
100	100	190	6	1.945752e+02	5.424793e+00	3.061224e-02	2.712396e-02	2.712396e-02	1
101	101	172	9	1.945752e+02	5.424793e+00	4.972376e-02	2.712396e-02	2.712396e-02	1
102	102	207	8	1.945752e+02	5.424793e+00	3.720930e-02	2.712396e-02	2.712396e-02	1
103	103	172	3	1.945752e+02	5.424793e+00	1.714286e-02	2.712396e-02	2.712396e-02	1
104	104	206	6	1.945752e+02	5.424793e+00	2.830189e-02	2.712396e-02	2.712396e-02	1
105	105	184	7	1.945752e+02	5.424793e+00	3.664921e-02	2.712396e-02	2.712396e-02	1
106	106	200	2	1.945752e+02	5.424793e+00	9.900990e-03	2.712396e-02	2.712396e-02	1
107	107	194	7	1.945752e+02	5.424793e+00	3.482587e-02	2.712396e-02	2.712396e-02	1
108	108	197	2	1.945752e+02	5.424793e+00	1.005025e-02	2.712396e-02	2.712396e-02	1
109	109	198	6	1.945752e+02	5.424793e+00	2.941176e-02	2.712396e-02	2.712396e-02	1
110	110	203	8	1.945752e+02	5.424793e+00	3.791469e-02	2.712396e-02	2.712396e-02	1
111	111	193	3	1.945752e+02	5.424793e+00	1.530612e-02	2.712396e-02	2.712396e-02	1
112	112	187	4	1.945752e+02	5.424793e+00	2.094241e-02	2.712396e-02	2.712396e-02	1
113	113	234	4	1.945752e+02	5.424793e+00	1.680672e-02	2.712396e-02	2.712396e-02	1
114	114	200	6	1.945752e+02	5.424793e+00	2.912621e-02	2.712396e-02	2.712396e-02	1
115	115	189	4	1.945752e+02	5.424793e+00	2.072539e-02	2.712396e-02	2.712396e-02	1
116	116	184	4	1.945752e+02	5.424793e+00	2.127660e-02	2.712396e-02	2.712396e-02	1
117	117	161	5	1.945752e+02	5.424793e+00	3.012048e-02	2.712396e-02	2.712396e-02	1
118	118	208	9	1.945752e+02	5.424793e+00	4.147465e-02	2.712396e-02	2.712396e-02	1
119	119	176	7	1.945752e+02	5.424793e+00	3.825137e-02	2.712396e-02	2.712396e-02	1
120	120	205	7	1.945752e+02	5.424793e+00	3.301887e-02	2.712396e-02	2.712396e-02	1
121	121	220	5	1.945752e+02	5.424793e+00	2.222222e-02	2.712396e-02	2.712396e-02	1
122	122	215	6	1.945752e+02	5.424793e+00	2.714932e-02	2.712396e-02	2.712396e-02	1
123	123	170	6	1.945752e+02	5.424793e+00	3.409091e-02	2.712396e-02	2.712396e-02	1
124	124	208	5	1.945752e+02	5.424793e+00	2.347418e-02	2.712396e-02	2.712396e-02	1
125	125	207	9	1.945752e+02	5.424793e+00	4.166667e-02	2.712396e-02	2.712396e-02	1
126	126	185	7	1.945752e+02	5.424793e+00	3.645833e-02	2.712396e-02	2.712396e-02	1
127	127	203	2	1.945752e+02	5.424793e+00	9.756098e-03	2.712396e-02	2.712396e-02	1
128	128	206	6	1.945752e+02	5.424793e+00	2.830189e-02	2.712396e-02	2.712396e-02	1
129	129	192	7	1.945752e+02	5.424793e+00	3.517588e-02	2.712396e-02	2.712396e-02	1
130	130	199	6	1.945752e+02	5.424793e+00	2.926829e-02	2.712396e-02	2.712396e-02	1
131	131	180	2	1.945752e+02	5.424793e+00	1.098901e-02	2.712396e-02	2.712396e-02	1
132	132	204	3	1.945752e+02	5.424793e+00	1.449275e-02	2.712396e-02	2.712396e-02	1
133	133	172	7	1.945752e+02	5.424793e+00	3.910615e-02	2.712396e-02	2.712396e-02	1
134	134	191	5	1.945752e+02	5.424793e+00	2.551020e-02	2.712396e-02	2.712396e-02	1
135	135	189	4	1.945752e+02	5.424793e+00	2.072539e-02	2.712396e-02	2.712396e-02	1
136	136	208	9	1.945752e+02	5.424793e+00	4.147465e-02	2.712396e-02	2.712396e-02	1
137	137	179	1	1.945752e+02	5.424793e+00	5.555556e-03	2.712396e-02	2.712396e-02	1
138	138	205	5	1.945752e+02	5.424793e+00	2.380952e-02	2.712396e-02	2.712396e-02	1
139	139	194	1	1.945752e+02	5.424793e+00	5.128205e-03	2.712396e-02	2.712396e-02	1
140	140	172	9	1.945752e+02	5.424793e+00	4.972376e-02	2.712396e-02	2.712396e-02	1
141	141	206	1	1.945752e+02	5.424793e+00	4.830918e-03	2.712396e-02	2.712396e-02	1
142	142	189	4	1.945752e+02	5.424793e+00	2.072539e-02	2.712396e-02	2.712396e-02	1
143	143	195	4	1.945752e+02	5.424793e+00	2.010050e-02	2.712396e-02	2.712396e-02	1
144	144	171	2	1.945752e+02	5.424793e+00	1.156069e-02	2.712396e-02	2.712396e-02	1
145	145	202	5	1.945752e+02	5.424793e+00	2.415459e-02	2.712396e-02	2.712396e-02	1
146	146	202	7	1.945752e+02	5.424793e+00	3.349282e-02	2.712396e-02	2.712396e-02	1
147	147	173	5	1.945752e+02	5.424793e+00	2.808989e-02	2.712396e-02	2.712396e-02	1
148	148	184	6	1.945752e+02	5.424793e+00	3.157895e-02	2.712396e-02	2.712396e-02	1
149	149	214	0	1.945752e+02	5.424793e+00	0	2.712396e-02	2.712396e-02	1
150	150	197	6	1.945752e+02	5.424793e+00	2.955665e-02	2.712396e-02	2.712396e-02	1
151	151	193	4	1.945752e+02	5.424793e+00	2.030457e-02	2.712396e-02	2.712396e-02	1
152	152	201	7	1.945752e+02	5.424793e+00	3.365385e-02	2.712396e-02	2.712396e-02	1
153	153	187	2	1.945752e+02	5.424793e+00	1.058201e-02	2.712396e-02	2.712396e-02	1
154	154	184	3	1.945752e+02	5.424793e+00	1.604278e-02	2.712396e-02	2.712396e-02	1
155	155	204	10	1.945752e+02	5.424793e+00	4.672897e-02	2.712396e-02	2.712396e-02	1
156	156	178	7	1.945752e+02	5.424793e+00	3.783784e-02	2.712396e-02	2.712396e-02	1
157	157	186	4	1.945752e+02	5.424793e+00	2.105263e-02	2.712396e-02	2.712396e-02	1
158	158	192	9	1.945752e+02	5.424793e+00	4.477612e-02	2.712396e-02	2.712396e-02	1
159	159	204	6	1.945752e+02	5.424793e+00	2.857143e-02	2.712396e-02	2.712396e-02	1
160	160	205	11	1.945752e+02	5.424793e+00	5.092593e-02	2.712396e-02	2.712396e-02	1
161	161	217	4	1.945752e+02	5.424793e+00	1.809955e-02	2.712396e-02	2.712396e-02	1
162	162	187	6	1.945752e+02	5.424793e+00	3.108808e-02	2.712396e-02	2.712396e-02	1
163	163	197	5	1.945752e+02	5.424793e+00	2.475248e-02	2.712396e-02	2.712396e-02	1
164	164	193	6	1.945752e+02	5.424793e+00	3.015075e-02	2.712396e-02	2.712396e-02	1
165	165	193	4	1.945752e+02	5.424793e+00	2.030457e-02	2.712396e-02	2.712396e-02	1
166	166	205	8	1.945752e+02	5.424793e+00	3.755869e-02	2.712396e-02	2.712396e-02	1
167	167	203	4	1.945752e+02	5.424793e+00	1.932367e-02	2.712396e-02	2.712396e-02	1
168	168	205	7	1.945752e+02	5.424793e+00	3.301887e-02	2.712396e-02	2.712396e-02	1
169	169	205	7	1.945752e+02	5.424793e+00	3.301887e-02	2.712396e-02	2.712396e-02	1
170	170	205	5	1.945752e+02	5.424793e+00	2.380952e-02	2.712396e-02	2.712396e-02	1
171	171	202	3	1.945752e+02	5.424793e+00	1.463415e-02	2.712396e-02	2.712396e-02	1
172	172	189	7	1.945752e+02	5.424793e+00	3.571429e-02	2.712396e-02	2.712396e-02	1
173	173	193	5	1.945752e+02	5.424793e+00	2.525253e-02	2.712396e-02	2.712396e-02	1
174	174	207	3	1.945752e+02	5.424793e+00	1.428571e-02	2.712396e-02	2.712396e-02	1
175	175	198	5	1.945752e+02	5.424793e+00	2.463054e-02	2.712396e-02	2.712396e-02	1
176	176	199	6	1.945752e+02	5.424793e+00	2.926829e-02	2.712396e-02	2.712396e-02	1
177	177	189	7	1.945752e+02	5.424793e+00	3.571429e-02	2.712396e-02	2.712396e-02	1
178	178	212	3	1.945752e+02	5.424793e+00	1.395349e-02	2.712396e-02	2.712396e-02	1
179	179	215	6	1.945752e+02	5.424793e+00	2.714932e-02	2.712396e-02	2.712396e-02	1
180	180	178	3	1.945752e+02	5.424793e+00	1.657459e-02	2.712396e-02	2.712396e-02	1
181	181	201	6	1.945752e+02	5.424793e+00	2.898551e-02	2.712396e-02	2.712396e-02	1
182	182	217	4	1.945752e+02	5.424793e+00	1.809955e-02	2.712396e-02	2.712396e-02	1
183	183	217	8	1.945752e+02	5.424793e+00	3.555556e-02	2.712396e-02	2.712396e-02	1
184	184	190	4	1.945752e+02	5.424793e+00	2.061856e-02	2.712396e-02	2.712396e-02	1
185	185	200	8	1.945752e+02	5.424793e+00	3.846154e-02	2.712396e-02	2.712396e-02	1
186	186	194	3	1.945752e+02	5.424793e+00	1.522843e-02	2.712396e-02	2.712396e-02	1
187	187	185	3	1.945752e+02	5.424793e+00	1.595745e-02	2.712396e-02	2.712396e-02	1
188	188	198	10	1.945752e+02	5.424793e+00	4.807692e-02	2.712396e-02	2.712396e-02	1
189	189	181	5	1.945752e+02	5.424793e+00	2.688172e-02	2.712396e-02	2.712396e-02	1
190	190	181	3	1.945752e+02	5.424793e+00	1.630435e-02	2.712396e-02	2.712396e-02	1
191	191	209	5	1.945752e+02	5.424793e+00	2.336449e-02	2.712396e-02	2.712396e-02	1
192	192	188	10	1.945752e+02	5.424793e+00	5.050505e-02	2.712396e-02	2.712396e-02	1
193	193	191	3	1.945752e+02	5.424793e+00	1.546392e-02	2.712396e-02	2.712396e-02	1
194	194	192	3	1.945752e+02	5.424793e+00	1.538462e-02	2.712396e-02	2.712396e-02	1
195	195	220	3	1.945752e+02	5.424793e+00	1.345291e-02	2.712396e-02	2.712396e-02	1
196	196	177	2	1.945752e+02	5.424793e+00	1.117318e-02	2.712396e-02	2.712396e-02	1
197	197	218	4	1.945752e+02	5.424793e+00	1.801802e-02	2.712396e-02	2.712396e-02	1
198	198	193	5	1.945752e+02	5.424793e+00	2.525253e-02	2.712396e-02	2.712396e-02	1
199	199	194	7	1.945752e+02	5.424793e+00	3.482587e-02	2.712396e-02	2.712396e-02	1
200	200	192	4	1.945752e+02	5.424793e+00	2.040816e-02	2.712396e-02	2.712396e-02	1
