# Supplementary material for: Cochaperones convey the energy of ATP hydrolysis for directional action of Hsp90
Source: Nat Commun. 2024 Jan 17;15:569. doi: 10.1038/s41467-024-44847-6 (PMC10794413; doi:10.1038/s41467-024-44847-6)
Supplement: Supplementary file 6 — Source Data [file 41467_2024_44847_MOESM6_ESM.zip › SourceData_Simulations/1_Simulations_0kT/sim_0kT_mol72of200.txt]

coordinates	69.15	7.75	197.15	7.75
time(s)	frame	Idon(a.u.)	Iacc(a.u.)	Idon ideal(a.u.)	Iacc ideal(a.u.)	FRET	FRET ideal (blurr)	FRET ideal	state sequence
1	1	36	173	3.307297e+01	1.669270e+02	8.277512e-01	8.346351e-01	8.346351e-01	4
2	2	28	170	3.307297e+01	1.669270e+02	8.585859e-01	8.346351e-01	8.346351e-01	4
3	3	29	169	3.307297e+01	1.669270e+02	8.535354e-01	8.346351e-01	8.346351e-01	4
4	4	45	157	3.307297e+01	1.669270e+02	7.772277e-01	8.346351e-01	8.346351e-01	4
5	5	36	160	3.307297e+01	1.669270e+02	8.163265e-01	8.346351e-01	8.346351e-01	4
6	6	31	147	3.307297e+01	1.669270e+02	8.258427e-01	8.346351e-01	8.346351e-01	4
7	7	25	150	3.307297e+01	1.669270e+02	8.571429e-01	8.346351e-01	8.346351e-01	4
8	8	23	142	3.307297e+01	1.669270e+02	8.606061e-01	8.346351e-01	8.346351e-01	4
9	9	21	147	3.307297e+01	1.669270e+02	8.750000e-01	8.346351e-01	8.346351e-01	4
10	10	32	171	3.307297e+01	1.669270e+02	8.423645e-01	8.346351e-01	8.346351e-01	4
11	11	26	166	3.307297e+01	1.669270e+02	8.645833e-01	8.346351e-01	8.346351e-01	4
12	12	40	176	3.307297e+01	1.669270e+02	8.148148e-01	8.346351e-01	8.346351e-01	4
13	13	35	157	3.307297e+01	1.669270e+02	8.177083e-01	8.346351e-01	8.346351e-01	4
14	14	41	154	3.307297e+01	1.669270e+02	7.897436e-01	8.346351e-01	8.346351e-01	4
15	15	29	158	3.307297e+01	1.669270e+02	8.449198e-01	8.346351e-01	8.346351e-01	4
16	16	31	159	3.307297e+01	1.669270e+02	8.368421e-01	8.346351e-01	8.346351e-01	4
17	17	28	160	3.307297e+01	1.669270e+02	8.510638e-01	8.346351e-01	8.346351e-01	4
18	18	29	157	3.307297e+01	1.669270e+02	8.440860e-01	8.346351e-01	8.346351e-01	4
19	19	48	161	3.307297e+01	1.669270e+02	7.703349e-01	8.346351e-01	8.346351e-01	4
20	20	39	158	3.307297e+01	1.669270e+02	8.020305e-01	8.346351e-01	8.346351e-01	4
21	21	41	164	3.307297e+01	1.669270e+02	8.000000e-01	8.346351e-01	8.346351e-01	4
22	22	34	170	3.307297e+01	1.669270e+02	8.333333e-01	8.346351e-01	8.346351e-01	4
23	23	27	166	3.307297e+01	1.669270e+02	8.601036e-01	8.346351e-01	8.346351e-01	4
24	24	28	163	3.307297e+01	1.669270e+02	8.534031e-01	8.346351e-01	8.346351e-01	4
25	25	30	174	3.307297e+01	1.669270e+02	8.529412e-01	8.346351e-01	8.346351e-01	4
26	26	27	175	3.307297e+01	1.669270e+02	8.663366e-01	8.346351e-01	8.346351e-01	4
27	27	28	146	3.307297e+01	1.669270e+02	8.390805e-01	8.346351e-01	8.346351e-01	4
28	28	32	158	3.307297e+01	1.669270e+02	8.315789e-01	8.346351e-01	8.346351e-01	4
29	29	29	178	3.307297e+01	1.669270e+02	8.599034e-01	8.346351e-01	8.346351e-01	4
30	30	37	180	3.307297e+01	1.669270e+02	8.294931e-01	8.346351e-01	8.346351e-01	4
31	31	33	179	3.307297e+01	1.669270e+02	8.443396e-01	8.346351e-01	8.346351e-01	4
32	32	33	157	3.307297e+01	1.669270e+02	8.263158e-01	8.346351e-01	8.346351e-01	4
33	33	34	189	3.307297e+01	1.669270e+02	8.475336e-01	8.346351e-01	8.346351e-01	4
34	34	31	161	3.307297e+01	1.669270e+02	8.385417e-01	8.346351e-01	8.346351e-01	4
35	35	34	173	3.307297e+01	1.669270e+02	8.357488e-01	8.346351e-01	8.346351e-01	4
36	36	28	180	3.307297e+01	1.669270e+02	8.653846e-01	8.346351e-01	8.346351e-01	4
37	37	42	182	3.307297e+01	1.669270e+02	8.125000e-01	8.346351e-01	8.346351e-01	4
38	38	22	187	3.307297e+01	1.669270e+02	8.947368e-01	8.346351e-01	8.346351e-01	4
39	39	30	168	3.307297e+01	1.669270e+02	8.484848e-01	8.346351e-01	8.346351e-01	4
40	40	32	171	3.307297e+01	1.669270e+02	8.423645e-01	8.346351e-01	8.346351e-01	4
41	41	33	174	3.307297e+01	1.669270e+02	8.405797e-01	8.346351e-01	8.346351e-01	4
42	42	36	137	3.307297e+01	1.669270e+02	7.919075e-01	8.346351e-01	8.346351e-01	4
43	43	28	146	3.307297e+01	1.669270e+02	8.390805e-01	8.346351e-01	8.346351e-01	4
44	44	35	166	3.307297e+01	1.669270e+02	8.258706e-01	8.346351e-01	8.346351e-01	4
45	45	33	158	3.307297e+01	1.669270e+02	8.272251e-01	8.346351e-01	8.346351e-01	4
46	46	27	162	3.307297e+01	1.669270e+02	8.571429e-01	8.346351e-01	8.346351e-01	4
47	47	28	160	3.307297e+01	1.669270e+02	8.510638e-01	8.346351e-01	8.346351e-01	4
48	48	36	161	3.307297e+01	1.669270e+02	8.172589e-01	8.346351e-01	8.346351e-01	4
49	49	36	174	3.307297e+01	1.669270e+02	8.285714e-01	8.346351e-01	8.346351e-01	4
50	50	30	159	3.307297e+01	1.669270e+02	8.412698e-01	8.346351e-01	8.346351e-01	4
51	51	43	195	3.307297e+01	1.669270e+02	8.193277e-01	8.346351e-01	8.346351e-01	4
52	52	32	166	3.307297e+01	1.669270e+02	8.383838e-01	8.346351e-01	8.346351e-01	4
53	53	34	150	3.307297e+01	1.669270e+02	8.152174e-01	8.346351e-01	8.346351e-01	4
54	54	33	169	3.307297e+01	1.669270e+02	8.366337e-01	8.346351e-01	8.346351e-01	4
55	55	33	170	3.307297e+01	1.669270e+02	8.374384e-01	8.346351e-01	8.346351e-01	4
56	56	35	180	3.307297e+01	1.669270e+02	8.372093e-01	8.346351e-01	8.346351e-01	4
57	57	30	148	3.307297e+01	1.669270e+02	8.314607e-01	8.346351e-01	8.346351e-01	4
58	58	31	171	3.307297e+01	1.669270e+02	8.465347e-01	8.346351e-01	8.346351e-01	4
59	59	25	165	3.307297e+01	1.669270e+02	8.684211e-01	8.346351e-01	8.346351e-01	4
60	60	34	182	3.307297e+01	1.669270e+02	8.425926e-01	8.346351e-01	8.346351e-01	4
61	61	37	146	3.307297e+01	1.669270e+02	7.978142e-01	8.346351e-01	8.346351e-01	4
62	62	42	171	3.307297e+01	1.669270e+02	8.028169e-01	8.346351e-01	8.346351e-01	4
63	63	28	155	3.307297e+01	1.669270e+02	8.469945e-01	8.346351e-01	8.346351e-01	4
64	64	38	166	3.307297e+01	1.669270e+02	8.137255e-01	8.346351e-01	8.346351e-01	4
65	65	32	154	3.307297e+01	1.669270e+02	8.279570e-01	8.346351e-01	8.346351e-01	4
66	66	28	180	3.307297e+01	1.669270e+02	8.653846e-01	8.346351e-01	8.346351e-01	4
67	67	41	165	3.307297e+01	1.669270e+02	8.009709e-01	8.346351e-01	8.346351e-01	4
68	68	20	166	3.307297e+01	1.669270e+02	8.924731e-01	8.346351e-01	8.346351e-01	4
69	69	106	86	1.177509e+02	8.224908e+01	4.479167e-01	4.112454e-01	9.543266e-02	1
70	70	184	23	1.809135e+02	1.908653e+01	1.111111e-01	9.543266e-02	9.543266e-02	1
71	71	217	25	1.809135e+02	1.908653e+01	1.033058e-01	9.543266e-02	9.543266e-02	1
72	72	187	20	1.809135e+02	1.908653e+01	9.661836e-02	9.543266e-02	9.543266e-02	1
73	73	193	21	1.809135e+02	1.908653e+01	9.813084e-02	9.543266e-02	9.543266e-02	1
74	74	158	25	1.809135e+02	1.908653e+01	1.366120e-01	9.543266e-02	9.543266e-02	1
75	75	176	20	1.809135e+02	1.908653e+01	1.020408e-01	9.543266e-02	9.543266e-02	1
76	76	194	28	1.809135e+02	1.908653e+01	1.261261e-01	9.543266e-02	9.543266e-02	1
77	77	168	15	1.809135e+02	1.908653e+01	8.196721e-02	9.543266e-02	9.543266e-02	1
78	78	193	20	1.809135e+02	1.908653e+01	9.389671e-02	9.543266e-02	9.543266e-02	1
79	79	167	16	1.809135e+02	1.908653e+01	8.743169e-02	9.543266e-02	9.543266e-02	1
80	80	177	11	1.809135e+02	1.908653e+01	5.851064e-02	9.543266e-02	9.543266e-02	1
81	81	188	12	1.809135e+02	1.908653e+01	6.000000e-02	9.543266e-02	9.543266e-02	1
82	82	172	24	1.809135e+02	1.908653e+01	1.224490e-01	9.543266e-02	9.543266e-02	1
83	83	165	16	1.809135e+02	1.908653e+01	8.839779e-02	9.543266e-02	9.543266e-02	1
84	84	163	21	1.809135e+02	1.908653e+01	1.141304e-01	9.543266e-02	9.543266e-02	1
85	85	195	18	1.809135e+02	1.908653e+01	8.450704e-02	9.543266e-02	9.543266e-02	1
86	86	185	20	1.809135e+02	1.908653e+01	9.756098e-02	9.543266e-02	9.543266e-02	1
87	87	202	21	1.809135e+02	1.908653e+01	9.417040e-02	9.543266e-02	9.543266e-02	1
88	88	195	16	1.809135e+02	1.908653e+01	7.582938e-02	9.543266e-02	9.543266e-02	1
89	89	157	19	1.809135e+02	1.908653e+01	1.079545e-01	9.543266e-02	9.543266e-02	1
90	90	165	21	1.809135e+02	1.908653e+01	1.129032e-01	9.543266e-02	9.543266e-02	1
91	91	170	24	1.809135e+02	1.908653e+01	1.237113e-01	9.543266e-02	9.543266e-02	1
92	92	167	19	1.809135e+02	1.908653e+01	1.021505e-01	9.543266e-02	9.543266e-02	1
93	93	169	13	1.809135e+02	1.908653e+01	7.142857e-02	9.543266e-02	9.543266e-02	1
94	94	176	20	1.809135e+02	1.908653e+01	1.020408e-01	9.543266e-02	9.543266e-02	1
95	95	183	24	1.809135e+02	1.908653e+01	1.159420e-01	9.543266e-02	9.543266e-02	1
96	96	195	16	1.809135e+02	1.908653e+01	7.582938e-02	9.543266e-02	9.543266e-02	1
97	97	166	18	1.809135e+02	1.908653e+01	9.782609e-02	9.543266e-02	9.543266e-02	1
98	98	187	9	1.809135e+02	1.908653e+01	4.591837e-02	9.543266e-02	9.543266e-02	1
99	99	181	23	1.809135e+02	1.908653e+01	1.127451e-01	9.543266e-02	9.543266e-02	1
100	100	187	15	1.809135e+02	1.908653e+01	7.425743e-02	9.543266e-02	9.543266e-02	1
101	101	188	19	1.809135e+02	1.908653e+01	9.178744e-02	9.543266e-02	9.543266e-02	1
102	102	184	16	1.809135e+02	1.908653e+01	8.000000e-02	9.543266e-02	9.543266e-02	1
103	103	178	13	1.809135e+02	1.908653e+01	6.806283e-02	9.543266e-02	9.543266e-02	1
104	104	144	16	1.809135e+02	1.908653e+01	1.000000e-01	9.543266e-02	9.543266e-02	1
105	105	203	19	1.809135e+02	1.908653e+01	8.558559e-02	9.543266e-02	9.543266e-02	1
106	106	183	25	1.809135e+02	1.908653e+01	1.201923e-01	9.543266e-02	9.543266e-02	1
107	107	169	22	1.809135e+02	1.908653e+01	1.151832e-01	9.543266e-02	9.543266e-02	1
108	108	180	18	1.809135e+02	1.908653e+01	9.090909e-02	9.543266e-02	9.543266e-02	1
109	109	181	17	1.809135e+02	1.908653e+01	8.585859e-02	9.543266e-02	9.543266e-02	1
110	110	196	24	1.809135e+02	1.908653e+01	1.090909e-01	9.543266e-02	9.543266e-02	1
111	111	194	14	1.809135e+02	1.908653e+01	6.730769e-02	9.543266e-02	9.543266e-02	1
112	112	181	18	1.809135e+02	1.908653e+01	9.045226e-02	9.543266e-02	9.543266e-02	1
113	113	176	19	1.809135e+02	1.908653e+01	9.743590e-02	9.543266e-02	9.543266e-02	1
114	114	177	21	1.809135e+02	1.908653e+01	1.060606e-01	9.543266e-02	9.543266e-02	1
115	115	181	29	1.809135e+02	1.908653e+01	1.380952e-01	9.543266e-02	9.543266e-02	1
116	116	168	20	1.809135e+02	1.908653e+01	1.063830e-01	9.543266e-02	9.543266e-02	1
117	117	171	23	1.809135e+02	1.908653e+01	1.185567e-01	9.543266e-02	9.543266e-02	1
118	118	184	21	1.809135e+02	1.908653e+01	1.024390e-01	9.543266e-02	9.543266e-02	1
119	119	152	24	1.809135e+02	1.908653e+01	1.363636e-01	9.543266e-02	9.543266e-02	1
120	120	208	17	1.809135e+02	1.908653e+01	7.555556e-02	9.543266e-02	9.543266e-02	1
121	121	175	21	1.809135e+02	1.908653e+01	1.071429e-01	9.543266e-02	9.543266e-02	1
122	122	191	24	1.809135e+02	1.908653e+01	1.116279e-01	9.543266e-02	9.543266e-02	1
123	123	201	29	1.809135e+02	1.908653e+01	1.260870e-01	9.543266e-02	9.543266e-02	1
124	124	168	14	1.809135e+02	1.908653e+01	7.692308e-02	9.543266e-02	9.543266e-02	1
125	125	163	13	1.809135e+02	1.908653e+01	7.386364e-02	9.543266e-02	9.543266e-02	1
126	126	172	22	1.809135e+02	1.908653e+01	1.134021e-01	9.543266e-02	9.543266e-02	1
127	127	157	18	1.809163e+02	1.908369e+01	1.028571e-01	9.541845e-02	9.543266e-02	1
128	128	196	16	1.809605e+02	1.903945e+01	7.547170e-02	9.519726e-02	9.519726e-02	2
129	129	197	20	1.809605e+02	1.903945e+01	9.216590e-02	9.519726e-02	9.519726e-02	2
130	130	162	17	1.809149e+02	1.908513e+01	9.497207e-02	9.542564e-02	9.543266e-02	1
131	131	176	18	1.809135e+02	1.908653e+01	9.278351e-02	9.543266e-02	9.543266e-02	1
132	132	173	21	1.809135e+02	1.908653e+01	1.082474e-01	9.543266e-02	9.543266e-02	1
133	133	194	18	1.809135e+02	1.908653e+01	8.490566e-02	9.543266e-02	9.543266e-02	1
134	134	170	11	1.809135e+02	1.908653e+01	6.077348e-02	9.543266e-02	9.543266e-02	1
135	135	200	12	1.809135e+02	1.908653e+01	5.660377e-02	9.543266e-02	9.543266e-02	1
136	136	187	15	1.809135e+02	1.908653e+01	7.425743e-02	9.543266e-02	9.543266e-02	1
137	137	199	17	1.809135e+02	1.908653e+01	7.870370e-02	9.543266e-02	9.543266e-02	1
138	138	187	19	1.809135e+02	1.908653e+01	9.223301e-02	9.543266e-02	9.543266e-02	1
139	139	203	22	1.809135e+02	1.908653e+01	9.777778e-02	9.543266e-02	9.543266e-02	1
140	140	203	22	1.809135e+02	1.908653e+01	9.777778e-02	9.543266e-02	9.543266e-02	1
141	141	181	16	1.809135e+02	1.908653e+01	8.121827e-02	9.543266e-02	9.543266e-02	1
142	142	178	16	1.809135e+02	1.908653e+01	8.247423e-02	9.543266e-02	9.543266e-02	1
143	143	147	16	1.809135e+02	1.908653e+01	9.815951e-02	9.543266e-02	9.543266e-02	1
144	144	173	15	1.809135e+02	1.908653e+01	7.978723e-02	9.543266e-02	9.543266e-02	1
145	145	215	11	1.809135e+02	1.908653e+01	4.867257e-02	9.543266e-02	9.543266e-02	1
146	146	176	19	1.809135e+02	1.908653e+01	9.743590e-02	9.543266e-02	9.543266e-02	1
147	147	187	18	1.809135e+02	1.908653e+01	8.780488e-02	9.543266e-02	9.543266e-02	1
148	148	182	17	1.809135e+02	1.908653e+01	8.542714e-02	9.543266e-02	9.543266e-02	1
149	149	196	16	1.809135e+02	1.908653e+01	7.547170e-02	9.543266e-02	9.543266e-02	1
150	150	191	26	1.809135e+02	1.908653e+01	1.198157e-01	9.543266e-02	9.543266e-02	1
151	151	165	16	1.809135e+02	1.908653e+01	8.839779e-02	9.543266e-02	9.543266e-02	1
152	152	159	15	1.809135e+02	1.908653e+01	8.620690e-02	9.543266e-02	9.543266e-02	1
153	153	186	20	1.809135e+02	1.908653e+01	9.708738e-02	9.543266e-02	9.543266e-02	1
154	154	167	17	1.809135e+02	1.908653e+01	9.239130e-02	9.543266e-02	9.543266e-02	1
155	155	153	24	1.809135e+02	1.908653e+01	1.355932e-01	9.543266e-02	9.543266e-02	1
156	156	178	26	1.809135e+02	1.908653e+01	1.274510e-01	9.543266e-02	9.543266e-02	1
157	157	164	22	1.809135e+02	1.908653e+01	1.182796e-01	9.543266e-02	9.543266e-02	1
158	158	175	14	1.809135e+02	1.908653e+01	7.407407e-02	9.543266e-02	9.543266e-02	1
159	159	183	24	1.809135e+02	1.908653e+01	1.159420e-01	9.543266e-02	9.543266e-02	1
160	160	157	20	1.809135e+02	1.908653e+01	1.129944e-01	9.543266e-02	9.543266e-02	1
161	161	156	20	1.809135e+02	1.908653e+01	1.136364e-01	9.543266e-02	9.543266e-02	1
162	162	193	17	1.809135e+02	1.908653e+01	8.095238e-02	9.543266e-02	9.543266e-02	1
163	163	182	15	1.809135e+02	1.908653e+01	7.614213e-02	9.543266e-02	9.543266e-02	1
164	164	171	17	1.809135e+02	1.908653e+01	9.042553e-02	9.543266e-02	9.543266e-02	1
165	165	173	22	1.809135e+02	1.908653e+01	1.128205e-01	9.543266e-02	9.543266e-02	1
166	166	187	19	1.809135e+02	1.908653e+01	9.223301e-02	9.543266e-02	9.543266e-02	1
167	167	171	20	1.809135e+02	1.908653e+01	1.047120e-01	9.543266e-02	9.543266e-02	1
168	168	177	17	1.809135e+02	1.908653e+01	8.762887e-02	9.543266e-02	9.543266e-02	1
169	169	187	14	1.809135e+02	1.908653e+01	6.965174e-02	9.543266e-02	9.543266e-02	1
170	170	178	17	1.809135e+02	1.908653e+01	8.717949e-02	9.543266e-02	9.543266e-02	1
171	171	177	24	1.809135e+02	1.908653e+01	1.194030e-01	9.543266e-02	9.543266e-02	1
172	172	118	98	1.111546e+02	8.884538e+01	4.537037e-01	4.442269e-01	9.543266e-02	1
173	173	29	189	3.307297e+01	1.669270e+02	8.669725e-01	8.346351e-01	8.346351e-01	4
174	174	27	184	3.307297e+01	1.669270e+02	8.720379e-01	8.346351e-01	8.346351e-01	4
175	175	33	182	3.307297e+01	1.669270e+02	8.465116e-01	8.346351e-01	8.346351e-01	4
176	176	33	173	3.307297e+01	1.669270e+02	8.398058e-01	8.346351e-01	8.346351e-01	4
177	177	29	168	3.307297e+01	1.669270e+02	8.527919e-01	8.346351e-01	8.346351e-01	4
178	178	32	169	3.307297e+01	1.669270e+02	8.407960e-01	8.346351e-01	8.346351e-01	4
179	179	29	164	3.307297e+01	1.669270e+02	8.497409e-01	8.346351e-01	8.346351e-01	4
180	180	31	175	3.307297e+01	1.669270e+02	8.495146e-01	8.346351e-01	8.346351e-01	4
181	181	38	173	3.307297e+01	1.669270e+02	8.199052e-01	8.346351e-01	8.346351e-01	4
182	182	29	162	3.307297e+01	1.669270e+02	8.481675e-01	8.346351e-01	8.346351e-01	4
183	183	42	155	3.307297e+01	1.669270e+02	7.868020e-01	8.346351e-01	8.346351e-01	4
184	184	31	165	3.307297e+01	1.669270e+02	8.418367e-01	8.346351e-01	8.346351e-01	4
185	185	38	153	3.307297e+01	1.669270e+02	8.010471e-01	8.346351e-01	8.346351e-01	4
186	186	41	182	3.307297e+01	1.669270e+02	8.161435e-01	8.346351e-01	8.346351e-01	4
187	187	29	191	3.307297e+01	1.669270e+02	8.681818e-01	8.346351e-01	8.346351e-01	4
188	188	26	170	3.307297e+01	1.669270e+02	8.673469e-01	8.346351e-01	8.346351e-01	4
189	189	29	190	3.307297e+01	1.669270e+02	8.675799e-01	8.346351e-01	8.346351e-01	4
190	190	34	161	3.307297e+01	1.669270e+02	8.256410e-01	8.346351e-01	8.346351e-01	4
191	191	33	169	3.307297e+01	1.669270e+02	8.366337e-01	8.346351e-01	8.346351e-01	4
192	192	32	155	3.307297e+01	1.669270e+02	8.288770e-01	8.346351e-01	8.346351e-01	4
193	193	41	167	3.307297e+01	1.669270e+02	8.028846e-01	8.346351e-01	8.346351e-01	4
194	194	27	172	3.307297e+01	1.669270e+02	8.643216e-01	8.346351e-01	8.346351e-01	4
195	195	16	152	3.307297e+01	1.669270e+02	9.047619e-01	8.346351e-01	8.346351e-01	4
196	196	32	170	3.307297e+01	1.669270e+02	8.415842e-01	8.346351e-01	8.346351e-01	4
197	197	33	177	3.307297e+01	1.669270e+02	8.428571e-01	8.346351e-01	8.346351e-01	4
198	198	38	157	3.307297e+01	1.669270e+02	8.051282e-01	8.346351e-01	8.346351e-01	4
199	199	33	165	3.307297e+01	1.669270e+02	8.333333e-01	8.346351e-01	8.346351e-01	4
200	200	33	174	3.307297e+01	1.669270e+02	8.405797e-01	8.346351e-01	8.346351e-01	4
