# Supplementary material for: Cochaperones convey the energy of ATP hydrolysis for directional action of Hsp90
Source: Nat Commun. 2024 Jan 17;15:569. doi: 10.1038/s41467-024-44847-6 (PMC10794413; doi:10.1038/s41467-024-44847-6)
Supplement: Supplementary file 6 — Source Data [file 41467_2024_44847_MOESM6_ESM.zip › SourceData_Simulations/1_Simulations_0kT/sim_0kT_mol73of200.txt]

coordinates	14.59	79.60	142.59	79.60
time(s)	frame	Idon(a.u.)	Iacc(a.u.)	Idon ideal(a.u.)	Iacc ideal(a.u.)	FRET	FRET ideal (blurr)	FRET ideal	state sequence
1	1	31	185	3.105897e+01	1.689410e+02	8.564815e-01	8.447052e-01	8.447052e-01	4
2	2	32	166	3.105897e+01	1.689410e+02	8.383838e-01	8.447052e-01	8.447052e-01	4
3	3	38	191	3.105897e+01	1.689410e+02	8.340611e-01	8.447052e-01	8.447052e-01	4
4	4	32	155	3.105897e+01	1.689410e+02	8.288770e-01	8.447052e-01	8.447052e-01	4
5	5	25	167	3.105897e+01	1.689410e+02	8.697917e-01	8.447052e-01	8.447052e-01	4
6	6	25	155	3.105897e+01	1.689410e+02	8.611111e-01	8.447052e-01	8.447052e-01	4
7	7	24	154	3.105897e+01	1.689410e+02	8.651685e-01	8.447052e-01	8.447052e-01	4
8	8	38	158	3.105897e+01	1.689410e+02	8.061224e-01	8.447052e-01	8.447052e-01	4
9	9	34	185	3.105897e+01	1.689410e+02	8.447489e-01	8.447052e-01	8.447052e-01	4
10	10	32	149	3.105897e+01	1.689410e+02	8.232044e-01	8.447052e-01	8.447052e-01	4
11	11	25	153	3.105897e+01	1.689410e+02	8.595506e-01	8.447052e-01	8.447052e-01	4
12	12	32	188	3.105897e+01	1.689410e+02	8.545455e-01	8.447052e-01	8.447052e-01	4
13	13	37	152	3.105897e+01	1.689410e+02	8.042328e-01	8.447052e-01	8.447052e-01	4
14	14	39	192	3.105897e+01	1.689410e+02	8.311688e-01	8.447052e-01	8.447052e-01	4
15	15	40	159	3.105897e+01	1.689410e+02	7.989950e-01	8.447052e-01	8.447052e-01	4
16	16	44	178	3.105897e+01	1.689410e+02	8.018018e-01	8.447052e-01	8.447052e-01	4
17	17	32	156	3.105897e+01	1.689410e+02	8.297872e-01	8.447052e-01	8.447052e-01	4
18	18	34	183	3.105897e+01	1.689410e+02	8.433180e-01	8.447052e-01	8.447052e-01	4
19	19	28	154	3.105897e+01	1.689410e+02	8.461538e-01	8.447052e-01	8.447052e-01	4
20	20	28	168	3.105897e+01	1.689410e+02	8.571429e-01	8.447052e-01	8.447052e-01	4
21	21	37	166	3.105897e+01	1.689410e+02	8.177340e-01	8.447052e-01	8.447052e-01	4
22	22	29	163	3.105897e+01	1.689410e+02	8.489583e-01	8.447052e-01	8.447052e-01	4
23	23	33	156	3.105897e+01	1.689410e+02	8.253968e-01	8.447052e-01	8.447052e-01	4
24	24	22	186	3.105897e+01	1.689410e+02	8.942308e-01	8.447052e-01	8.447052e-01	4
25	25	25	187	3.105897e+01	1.689410e+02	8.820755e-01	8.447052e-01	8.447052e-01	4
26	26	36	146	3.105897e+01	1.689410e+02	8.021978e-01	8.447052e-01	8.447052e-01	4
27	27	28	173	3.105897e+01	1.689410e+02	8.606965e-01	8.447052e-01	8.447052e-01	4
28	28	23	191	3.105897e+01	1.689410e+02	8.925234e-01	8.447052e-01	8.447052e-01	4
29	29	39	194	3.105897e+01	1.689410e+02	8.326180e-01	8.447052e-01	8.447052e-01	4
30	30	27	169	3.105897e+01	1.689410e+02	8.622449e-01	8.447052e-01	8.447052e-01	4
31	31	22	188	3.105897e+01	1.689410e+02	8.952381e-01	8.447052e-01	8.447052e-01	4
32	32	30	165	3.105897e+01	1.689410e+02	8.461538e-01	8.447052e-01	8.447052e-01	4
33	33	27	155	3.105897e+01	1.689410e+02	8.516484e-01	8.447052e-01	8.447052e-01	4
34	34	37	171	3.105897e+01	1.689410e+02	8.221154e-01	8.447052e-01	8.447052e-01	4
35	35	44	174	3.105897e+01	1.689410e+02	7.981651e-01	8.447052e-01	8.447052e-01	4
36	36	23	178	3.105897e+01	1.689410e+02	8.855721e-01	8.447052e-01	8.447052e-01	4
37	37	25	161	3.105897e+01	1.689410e+02	8.655914e-01	8.447052e-01	8.447052e-01	4
38	38	30	178	3.105897e+01	1.689410e+02	8.557692e-01	8.447052e-01	8.447052e-01	4
39	39	30	154	3.105897e+01	1.689410e+02	8.369565e-01	8.447052e-01	8.447052e-01	4
40	40	26	172	3.105897e+01	1.689410e+02	8.686869e-01	8.447052e-01	8.447052e-01	4
41	41	32	177	3.105897e+01	1.689410e+02	8.468900e-01	8.447052e-01	8.447052e-01	4
42	42	26	181	3.105897e+01	1.689410e+02	8.743961e-01	8.447052e-01	8.447052e-01	4
43	43	34	182	3.105897e+01	1.689410e+02	8.425926e-01	8.447052e-01	8.447052e-01	4
44	44	31	169	3.105897e+01	1.689410e+02	8.450000e-01	8.447052e-01	8.447052e-01	4
45	45	27	167	3.105897e+01	1.689410e+02	8.608247e-01	8.447052e-01	8.447052e-01	4
46	46	39	169	3.105897e+01	1.689410e+02	8.125000e-01	8.447052e-01	8.447052e-01	4
47	47	30	174	3.105897e+01	1.689410e+02	8.529412e-01	8.447052e-01	8.447052e-01	4
48	48	32	157	3.105897e+01	1.689410e+02	8.306878e-01	8.447052e-01	8.447052e-01	4
49	49	34	177	3.105897e+01	1.689410e+02	8.388626e-01	8.447052e-01	8.447052e-01	4
50	50	26	143	3.105897e+01	1.689410e+02	8.461538e-01	8.447052e-01	8.447052e-01	4
51	51	32	163	3.105897e+01	1.689410e+02	8.358974e-01	8.447052e-01	8.447052e-01	4
52	52	33	194	3.105897e+01	1.689410e+02	8.546256e-01	8.447052e-01	8.447052e-01	4
53	53	22	171	3.105897e+01	1.689410e+02	8.860104e-01	8.447052e-01	8.447052e-01	4
54	54	40	178	3.105897e+01	1.689410e+02	8.165138e-01	8.447052e-01	8.447052e-01	4
55	55	37	193	3.105897e+01	1.689410e+02	8.391304e-01	8.447052e-01	8.447052e-01	4
56	56	29	151	3.105897e+01	1.689410e+02	8.388889e-01	8.447052e-01	8.447052e-01	4
57	57	36	177	3.105897e+01	1.689410e+02	8.309859e-01	8.447052e-01	8.447052e-01	4
58	58	20	160	3.105897e+01	1.689410e+02	8.888889e-01	8.447052e-01	8.447052e-01	4
59	59	42	148	3.105897e+01	1.689410e+02	7.789474e-01	8.447052e-01	8.447052e-01	4
60	60	38	170	3.105897e+01	1.689410e+02	8.173077e-01	8.447052e-01	8.447052e-01	4
61	61	38	164	3.105897e+01	1.689410e+02	8.118812e-01	8.447052e-01	8.447052e-01	4
62	62	36	162	3.105897e+01	1.689410e+02	8.181818e-01	8.447052e-01	8.447052e-01	4
63	63	29	176	3.105897e+01	1.689410e+02	8.585366e-01	8.447052e-01	8.447052e-01	4
64	64	23	173	3.105897e+01	1.689410e+02	8.826531e-01	8.447052e-01	8.447052e-01	4
65	65	28	169	3.105897e+01	1.689410e+02	8.578680e-01	8.447052e-01	8.447052e-01	4
66	66	21	181	3.105897e+01	1.689410e+02	8.960396e-01	8.447052e-01	8.447052e-01	4
67	67	28	165	3.105897e+01	1.689410e+02	8.549223e-01	8.447052e-01	8.447052e-01	4
68	68	23	172	3.105897e+01	1.689410e+02	8.820513e-01	8.447052e-01	8.447052e-01	4
69	69	38	178	3.105897e+01	1.689410e+02	8.240741e-01	8.447052e-01	8.447052e-01	4
70	70	39	152	3.105897e+01	1.689410e+02	7.958115e-01	8.447052e-01	8.447052e-01	4
71	71	29	164	3.105897e+01	1.689410e+02	8.497409e-01	8.447052e-01	8.447052e-01	4
72	72	39	155	3.105897e+01	1.689410e+02	7.989691e-01	8.447052e-01	8.447052e-01	4
73	73	35	174	3.105897e+01	1.689410e+02	8.325359e-01	8.447052e-01	8.447052e-01	4
74	74	21	166	3.105897e+01	1.689410e+02	8.877005e-01	8.447052e-01	8.447052e-01	4
75	75	37	152	3.105897e+01	1.689410e+02	8.042328e-01	8.447052e-01	8.447052e-01	4
76	76	27	175	3.105897e+01	1.689410e+02	8.663366e-01	8.447052e-01	8.447052e-01	4
77	77	28	170	3.105897e+01	1.689410e+02	8.585859e-01	8.447052e-01	8.447052e-01	4
78	78	37	175	3.105897e+01	1.689410e+02	8.254717e-01	8.447052e-01	8.447052e-01	4
79	79	39	171	3.105897e+01	1.689410e+02	8.142857e-01	8.447052e-01	8.447052e-01	4
80	80	34	169	3.105897e+01	1.689410e+02	8.325123e-01	8.447052e-01	8.447052e-01	4
81	81	32	176	3.105897e+01	1.689410e+02	8.461538e-01	8.447052e-01	8.447052e-01	4
82	82	31	145	3.105897e+01	1.689410e+02	8.238636e-01	8.447052e-01	8.447052e-01	4
83	83	29	167	3.105897e+01	1.689410e+02	8.520408e-01	8.447052e-01	8.447052e-01	4
84	84	28	166	3.105897e+01	1.689410e+02	8.556701e-01	8.447052e-01	8.447052e-01	4
85	85	30	160	3.105897e+01	1.689410e+02	8.421053e-01	8.447052e-01	8.447052e-01	4
86	86	25	172	3.105897e+01	1.689410e+02	8.730964e-01	8.447052e-01	8.447052e-01	4
87	87	37	175	3.105897e+01	1.689410e+02	8.254717e-01	8.447052e-01	8.447052e-01	4
88	88	36	152	3.105897e+01	1.689410e+02	8.085106e-01	8.447052e-01	8.447052e-01	4
89	89	30	152	3.105897e+01	1.689410e+02	8.351648e-01	8.447052e-01	8.447052e-01	4
90	90	39	169	3.105897e+01	1.689410e+02	8.125000e-01	8.447052e-01	8.447052e-01	4
91	91	39	185	3.105897e+01	1.689410e+02	8.258929e-01	8.447052e-01	8.447052e-01	4
92	92	27	159	3.105897e+01	1.689410e+02	8.548387e-01	8.447052e-01	8.447052e-01	4
93	93	26	162	3.105897e+01	1.689410e+02	8.617021e-01	8.447052e-01	8.447052e-01	4
94	94	29	159	3.105897e+01	1.689410e+02	8.457447e-01	8.447052e-01	8.447052e-01	4
95	95	31	170	3.105897e+01	1.689410e+02	8.457711e-01	8.447052e-01	8.447052e-01	4
96	96	28	165	3.105897e+01	1.689410e+02	8.549223e-01	8.447052e-01	8.447052e-01	4
97	97	24	149	3.105897e+01	1.689410e+02	8.612717e-01	8.447052e-01	8.447052e-01	4
98	98	28	158	3.105897e+01	1.689410e+02	8.494624e-01	8.447052e-01	8.447052e-01	4
99	99	31	164	3.105897e+01	1.689410e+02	8.410256e-01	8.447052e-01	8.447052e-01	4
100	100	40	162	3.105897e+01	1.689410e+02	8.019802e-01	8.447052e-01	8.447052e-01	4
101	101	36	156	3.105897e+01	1.689410e+02	8.125000e-01	8.447052e-01	8.447052e-01	4
102	102	33	146	3.105897e+01	1.689410e+02	8.156425e-01	8.447052e-01	8.447052e-01	4
103	103	35	144	3.105897e+01	1.689410e+02	8.044693e-01	8.447052e-01	8.447052e-01	4
104	104	27	159	3.105897e+01	1.689410e+02	8.548387e-01	8.447052e-01	8.447052e-01	4
105	105	42	164	4.489131e+01	1.551087e+02	7.961165e-01	7.755434e-01	8.447052e-01	4
106	106	193	16	1.838811e+02	1.611891e+01	7.655502e-02	8.059455e-02	8.059455e-02	1
107	107	180	20	1.838811e+02	1.611891e+01	1.000000e-01	8.059455e-02	8.059455e-02	1
108	108	167	20	1.838811e+02	1.611891e+01	1.069519e-01	8.059455e-02	8.059455e-02	1
109	109	184	21	1.838811e+02	1.611891e+01	1.024390e-01	8.059455e-02	8.059455e-02	1
110	110	179	19	1.838811e+02	1.611891e+01	9.595960e-02	8.059455e-02	8.059455e-02	1
111	111	187	12	1.838811e+02	1.611891e+01	6.030151e-02	8.059455e-02	8.059455e-02	1
112	112	179	15	1.838811e+02	1.611891e+01	7.731959e-02	8.059455e-02	8.059455e-02	1
113	113	167	16	1.838811e+02	1.611891e+01	8.743169e-02	8.059455e-02	8.059455e-02	1
114	114	178	15	1.838811e+02	1.611891e+01	7.772021e-02	8.059455e-02	8.059455e-02	1
115	115	180	11	1.838811e+02	1.611891e+01	5.759162e-02	8.059455e-02	8.059455e-02	1
116	116	178	15	1.838811e+02	1.611891e+01	7.772021e-02	8.059455e-02	8.059455e-02	1
117	117	183	21	1.838811e+02	1.611891e+01	1.029412e-01	8.059455e-02	8.059455e-02	1
118	118	195	9	1.838811e+02	1.611891e+01	4.411765e-02	8.059455e-02	8.059455e-02	1
119	119	200	24	1.838811e+02	1.611891e+01	1.071429e-01	8.059455e-02	8.059455e-02	1
120	120	163	19	1.838811e+02	1.611891e+01	1.043956e-01	8.059455e-02	8.059455e-02	1
121	121	170	17	1.838811e+02	1.611891e+01	9.090909e-02	8.059455e-02	8.059455e-02	1
122	122	207	15	1.838811e+02	1.611891e+01	6.756757e-02	8.059455e-02	8.059455e-02	1
123	123	182	15	1.838811e+02	1.611891e+01	7.614213e-02	8.059455e-02	8.059455e-02	1
124	124	185	17	1.838811e+02	1.611891e+01	8.415842e-02	8.059455e-02	8.059455e-02	1
125	125	201	18	1.838811e+02	1.611891e+01	8.219178e-02	8.059455e-02	8.059455e-02	1
126	126	186	18	1.838811e+02	1.611891e+01	8.823529e-02	8.059455e-02	8.059455e-02	1
127	127	189	18	1.838811e+02	1.611891e+01	8.695652e-02	8.059455e-02	8.059455e-02	1
128	128	185	16	1.838811e+02	1.611891e+01	7.960199e-02	8.059455e-02	8.059455e-02	1
129	129	189	20	1.838811e+02	1.611891e+01	9.569378e-02	8.059455e-02	8.059455e-02	1
130	130	197	20	1.838811e+02	1.611891e+01	9.216590e-02	8.059455e-02	8.059455e-02	1
131	131	138	23	1.838811e+02	1.611891e+01	1.428571e-01	8.059455e-02	8.059455e-02	1
132	132	194	20	1.838811e+02	1.611891e+01	9.345794e-02	8.059455e-02	8.059455e-02	1
133	133	172	19	1.838811e+02	1.611891e+01	9.947644e-02	8.059455e-02	8.059455e-02	1
134	134	193	8	1.838811e+02	1.611891e+01	3.980100e-02	8.059455e-02	8.059455e-02	1
135	135	208	25	1.838811e+02	1.611891e+01	1.072961e-01	8.059455e-02	8.059455e-02	1
136	136	162	16	1.838811e+02	1.611891e+01	8.988764e-02	8.059455e-02	8.059455e-02	1
137	137	176	16	1.838811e+02	1.611891e+01	8.333333e-02	8.059455e-02	8.059455e-02	1
138	138	192	12	1.838811e+02	1.611891e+01	5.882353e-02	8.059455e-02	8.059455e-02	1
139	139	199	10	1.838811e+02	1.611891e+01	4.784689e-02	8.059455e-02	8.059455e-02	1
140	140	176	18	1.838811e+02	1.611891e+01	9.278351e-02	8.059455e-02	8.059455e-02	1
141	141	179	15	1.838811e+02	1.611891e+01	7.731959e-02	8.059455e-02	8.059455e-02	1
142	142	169	15	1.838811e+02	1.611891e+01	8.152174e-02	8.059455e-02	8.059455e-02	1
143	143	134	39	1.595595e+02	4.044047e+01	2.254335e-01	2.022024e-01	2.023844e-01	2
144	144	154	31	1.595231e+02	4.047687e+01	1.675676e-01	2.023844e-01	2.023844e-01	2
145	145	181	39	1.595231e+02	4.047687e+01	1.772727e-01	2.023844e-01	2.023844e-01	2
146	146	66	131	6.227360e+01	1.377264e+02	6.649746e-01	6.886320e-01	7.686876e-01	3
147	147	105	82	1.202042e+02	7.979579e+01	4.385027e-01	3.989789e-01	2.023844e-01	2
148	148	148	31	1.674316e+02	3.256837e+01	1.731844e-01	1.628419e-01	2.023844e-01	2
149	149	176	14	1.838811e+02	1.611891e+01	7.368421e-02	8.059455e-02	8.059455e-02	1
150	150	188	21	1.838811e+02	1.611891e+01	1.004785e-01	8.059455e-02	8.059455e-02	1
151	151	183	15	1.838811e+02	1.611891e+01	7.575758e-02	8.059455e-02	8.059455e-02	1
152	152	169	14	1.838811e+02	1.611891e+01	7.650273e-02	8.059455e-02	8.059455e-02	1
153	153	204	16	1.838811e+02	1.611891e+01	7.272727e-02	8.059455e-02	8.059455e-02	1
154	154	190	17	1.838811e+02	1.611891e+01	8.212560e-02	8.059455e-02	8.059455e-02	1
155	155	168	16	1.838811e+02	1.611891e+01	8.695652e-02	8.059455e-02	8.059455e-02	1
156	156	161	18	1.838811e+02	1.611891e+01	1.005587e-01	8.059455e-02	8.059455e-02	1
157	157	199	14	1.838811e+02	1.611891e+01	6.572770e-02	8.059455e-02	8.059455e-02	1
158	158	188	19	1.838811e+02	1.611891e+01	9.178744e-02	8.059455e-02	8.059455e-02	1
159	159	173	15	1.838811e+02	1.611891e+01	7.978723e-02	8.059455e-02	8.059455e-02	1
160	160	175	19	1.838811e+02	1.611891e+01	9.793814e-02	8.059455e-02	8.059455e-02	1
161	161	180	15	1.838811e+02	1.611891e+01	7.692308e-02	8.059455e-02	8.059455e-02	1
162	162	157	16	1.838811e+02	1.611891e+01	9.248555e-02	8.059455e-02	8.059455e-02	1
163	163	197	18	1.838811e+02	1.611891e+01	8.372093e-02	8.059455e-02	8.059455e-02	1
164	164	162	13	1.838811e+02	1.611891e+01	7.428571e-02	8.059455e-02	8.059455e-02	1
165	165	179	17	1.838811e+02	1.611891e+01	8.673469e-02	8.059455e-02	8.059455e-02	1
166	166	185	16	1.838811e+02	1.611891e+01	7.960199e-02	8.059455e-02	8.059455e-02	1
167	167	168	15	1.838811e+02	1.611891e+01	8.196721e-02	8.059455e-02	8.059455e-02	1
168	168	180	27	1.838811e+02	1.611891e+01	1.304348e-01	8.059455e-02	8.059455e-02	1
169	169	193	14	1.838811e+02	1.611891e+01	6.763285e-02	8.059455e-02	8.059455e-02	1
170	170	167	15	1.838811e+02	1.611891e+01	8.241758e-02	8.059455e-02	8.059455e-02	1
171	171	157	17	1.838811e+02	1.611891e+01	9.770115e-02	8.059455e-02	8.059455e-02	1
172	172	195	8	1.838811e+02	1.611891e+01	3.940887e-02	8.059455e-02	8.059455e-02	1
173	173	179	14	1.838811e+02	1.611891e+01	7.253886e-02	8.059455e-02	8.059455e-02	1
174	174	178	40	1.691296e+02	3.087043e+01	1.834862e-01	1.543522e-01	8.059455e-02	1
175	175	39	173	3.105897e+01	1.689410e+02	8.160377e-01	8.447052e-01	8.447052e-01	4
176	176	39	170	3.105897e+01	1.689410e+02	8.133971e-01	8.447052e-01	8.447052e-01	4
177	177	29	180	3.105897e+01	1.689410e+02	8.612440e-01	8.447052e-01	8.447052e-01	4
178	178	26	168	3.105897e+01	1.689410e+02	8.659794e-01	8.447052e-01	8.447052e-01	4
179	179	31	167	3.105897e+01	1.689410e+02	8.434343e-01	8.447052e-01	8.447052e-01	4
180	180	22	151	3.105897e+01	1.689410e+02	8.728324e-01	8.447052e-01	8.447052e-01	4
181	181	25	153	3.105897e+01	1.689410e+02	8.595506e-01	8.447052e-01	8.447052e-01	4
182	182	37	174	3.105897e+01	1.689410e+02	8.246445e-01	8.447052e-01	8.447052e-01	4
183	183	29	157	3.105897e+01	1.689410e+02	8.440860e-01	8.447052e-01	8.447052e-01	4
184	184	35	180	3.105897e+01	1.689410e+02	8.372093e-01	8.447052e-01	8.447052e-01	4
185	185	43	160	3.105897e+01	1.689410e+02	7.881773e-01	8.447052e-01	8.447052e-01	4
186	186	29	177	3.105897e+01	1.689410e+02	8.592233e-01	8.447052e-01	8.447052e-01	4
187	187	36	148	3.105897e+01	1.689410e+02	8.043478e-01	8.447052e-01	8.447052e-01	4
188	188	24	170	3.105897e+01	1.689410e+02	8.762887e-01	8.447052e-01	8.447052e-01	4
189	189	17	169	3.105897e+01	1.689410e+02	9.086022e-01	8.447052e-01	8.447052e-01	4
190	190	33	167	3.105897e+01	1.689410e+02	8.350000e-01	8.447052e-01	8.447052e-01	4
191	191	35	168	3.105897e+01	1.689410e+02	8.275862e-01	8.447052e-01	8.447052e-01	4
192	192	84	114	8.089964e+01	1.191004e+02	5.757576e-01	5.955018e-01	8.447052e-01	4
193	193	183	8	1.838811e+02	1.611891e+01	4.188482e-02	8.059455e-02	8.059455e-02	1
194	194	176	18	1.838811e+02	1.611891e+01	9.278351e-02	8.059455e-02	8.059455e-02	1
195	195	193	15	1.838811e+02	1.611891e+01	7.211538e-02	8.059455e-02	8.059455e-02	1
196	196	181	15	1.838811e+02	1.611891e+01	7.653061e-02	8.059455e-02	8.059455e-02	1
197	197	182	16	1.838811e+02	1.611891e+01	8.080808e-02	8.059455e-02	8.059455e-02	1
198	198	172	14	1.838811e+02	1.611891e+01	7.526882e-02	8.059455e-02	8.059455e-02	1
199	199	215	14	1.838811e+02	1.611891e+01	6.113537e-02	8.059455e-02	8.059455e-02	1
200	200	190	21	1.838811e+02	1.611891e+01	9.952607e-02	8.059455e-02	8.059455e-02	1
