# Supplementary material for: Cochaperones convey the energy of ATP hydrolysis for directional action of Hsp90
Source: Nat Commun. 2024 Jan 17;15:569. doi: 10.1038/s41467-024-44847-6 (PMC10794413; doi:10.1038/s41467-024-44847-6)
Supplement: Supplementary file 6 — Source Data [file 41467_2024_44847_MOESM6_ESM.zip › SourceData_Simulations/1_Simulations_0kT/sim_0kT_mol74of200.txt]

coordinates	56.87	193.51	184.87	193.51
time(s)	frame	Idon(a.u.)	Iacc(a.u.)	Idon ideal(a.u.)	Iacc ideal(a.u.)	FRET	FRET ideal (blurr)	FRET ideal	state sequence
1	1	185	8	1.906974e+02	9.302639e+00	4.145078e-02	4.651319e-02	4.651319e-02	1
2	2	189	11	1.906974e+02	9.302639e+00	5.500000e-02	4.651319e-02	4.651319e-02	1
3	3	231	13	1.906974e+02	9.302639e+00	5.327869e-02	4.651319e-02	4.651319e-02	1
4	4	184	7	1.906974e+02	9.302639e+00	3.664921e-02	4.651319e-02	4.651319e-02	1
5	5	229	15	1.906974e+02	9.302639e+00	6.147541e-02	4.651319e-02	4.651319e-02	1
6	6	181	10	1.906974e+02	9.302639e+00	5.235602e-02	4.651319e-02	4.651319e-02	1
7	7	188	7	1.906974e+02	9.302639e+00	3.589744e-02	4.651319e-02	4.651319e-02	1
8	8	209	14	1.906974e+02	9.302639e+00	6.278027e-02	4.651319e-02	4.651319e-02	1
9	9	194	14	1.906974e+02	9.302639e+00	6.730769e-02	4.651319e-02	4.651319e-02	1
10	10	199	12	1.906974e+02	9.302639e+00	5.687204e-02	4.651319e-02	4.651319e-02	1
11	11	193	13	1.906974e+02	9.302639e+00	6.310680e-02	4.651319e-02	4.651319e-02	1
12	12	175	9	1.906974e+02	9.302639e+00	4.891304e-02	4.651319e-02	4.651319e-02	1
13	13	187	14	1.906974e+02	9.302639e+00	6.965174e-02	4.651319e-02	4.651319e-02	1
14	14	196	9	1.906974e+02	9.302639e+00	4.390244e-02	4.651319e-02	4.651319e-02	1
15	15	181	6	1.906974e+02	9.302639e+00	3.208556e-02	4.651319e-02	4.651319e-02	1
16	16	173	9	1.906974e+02	9.302639e+00	4.945055e-02	4.651319e-02	4.651319e-02	1
17	17	193	5	1.906974e+02	9.302639e+00	2.525253e-02	4.651319e-02	4.651319e-02	1
18	18	179	11	1.906974e+02	9.302639e+00	5.789474e-02	4.651319e-02	4.651319e-02	1
19	19	191	7	1.906974e+02	9.302639e+00	3.535354e-02	4.651319e-02	4.651319e-02	1
20	20	213	9	1.906974e+02	9.302639e+00	4.054054e-02	4.651319e-02	4.651319e-02	1
21	21	207	10	1.906974e+02	9.302639e+00	4.608295e-02	4.651319e-02	4.651319e-02	1
22	22	190	9	1.906974e+02	9.302639e+00	4.522613e-02	4.651319e-02	4.651319e-02	1
23	23	209	11	1.906974e+02	9.302639e+00	5.000000e-02	4.651319e-02	4.651319e-02	1
24	24	195	14	1.906974e+02	9.302639e+00	6.698565e-02	4.651319e-02	4.651319e-02	1
25	25	190	7	1.906974e+02	9.302639e+00	3.553299e-02	4.651319e-02	4.651319e-02	1
26	26	206	10	1.906974e+02	9.302639e+00	4.629630e-02	4.651319e-02	4.651319e-02	1
27	27	186	12	1.821265e+02	1.787346e+01	6.060606e-02	8.936729e-02	4.651319e-02	1
28	28	175	15	1.842852e+02	1.571481e+01	7.894737e-02	7.857405e-02	4.651319e-02	1
29	29	188	12	1.906974e+02	9.302639e+00	6.000000e-02	4.651319e-02	4.651319e-02	1
30	30	172	4	1.906974e+02	9.302639e+00	2.272727e-02	4.651319e-02	4.651319e-02	1
31	31	196	7	1.906974e+02	9.302639e+00	3.448276e-02	4.651319e-02	4.651319e-02	1
32	32	206	9	1.906974e+02	9.302639e+00	4.186047e-02	4.651319e-02	4.651319e-02	1
33	33	210	13	1.906974e+02	9.302639e+00	5.829596e-02	4.651319e-02	4.651319e-02	1
34	34	178	10	1.906974e+02	9.302639e+00	5.319149e-02	4.651319e-02	4.651319e-02	1
35	35	200	9	1.906974e+02	9.302639e+00	4.306220e-02	4.651319e-02	4.651319e-02	1
36	36	200	12	1.906974e+02	9.302639e+00	5.660377e-02	4.651319e-02	4.651319e-02	1
37	37	193	7	1.906974e+02	9.302639e+00	3.500000e-02	4.651319e-02	4.651319e-02	1
38	38	169	4	1.906974e+02	9.302639e+00	2.312139e-02	4.651319e-02	4.651319e-02	1
39	39	180	9	1.906974e+02	9.302639e+00	4.761905e-02	4.651319e-02	4.651319e-02	1
40	40	190	11	1.906974e+02	9.302639e+00	5.472637e-02	4.651319e-02	4.651319e-02	1
41	41	174	8	1.906974e+02	9.302639e+00	4.395604e-02	4.651319e-02	4.651319e-02	1
42	42	156	18	1.773391e+02	2.266086e+01	1.034483e-01	1.133043e-01	1.352668e-01	2
43	43	184	32	1.740902e+02	2.590976e+01	1.481481e-01	1.295488e-01	1.352668e-01	2
44	44	216	4	1.906974e+02	9.302639e+00	1.818182e-02	4.651319e-02	4.651319e-02	1
45	45	208	9	1.906974e+02	9.302639e+00	4.147465e-02	4.651319e-02	4.651319e-02	1
46	46	179	7	1.906974e+02	9.302639e+00	3.763441e-02	4.651319e-02	4.651319e-02	1
47	47	196	11	1.906974e+02	9.302639e+00	5.314010e-02	4.651319e-02	4.651319e-02	1
48	48	189	8	1.906974e+02	9.302639e+00	4.060914e-02	4.651319e-02	4.651319e-02	1
49	49	193	12	1.906974e+02	9.302639e+00	5.853659e-02	4.651319e-02	4.651319e-02	1
50	50	178	9	1.906974e+02	9.302639e+00	4.812834e-02	4.651319e-02	4.651319e-02	1
51	51	190	7	1.906974e+02	9.302639e+00	3.553299e-02	4.651319e-02	4.651319e-02	1
52	52	205	7	1.906974e+02	9.302639e+00	3.301887e-02	4.651319e-02	4.651319e-02	1
53	53	178	7	1.906974e+02	9.302639e+00	3.783784e-02	4.651319e-02	4.651319e-02	1
54	54	217	12	1.906974e+02	9.302639e+00	5.240175e-02	4.651319e-02	4.651319e-02	1
55	55	210	12	1.906974e+02	9.302639e+00	5.405405e-02	4.651319e-02	4.651319e-02	1
56	56	213	12	1.906974e+02	9.302639e+00	5.333333e-02	4.651319e-02	4.651319e-02	1
57	57	180	6	1.906974e+02	9.302639e+00	3.225806e-02	4.651319e-02	4.651319e-02	1
58	58	210	11	1.906974e+02	9.302639e+00	4.977376e-02	4.651319e-02	4.651319e-02	1
59	59	190	12	1.906974e+02	9.302639e+00	5.940594e-02	4.651319e-02	4.651319e-02	1
60	60	187	12	1.906974e+02	9.302639e+00	6.030151e-02	4.651319e-02	4.651319e-02	1
61	61	183	8	1.906974e+02	9.302639e+00	4.188482e-02	4.651319e-02	4.651319e-02	1
62	62	182	9	1.906974e+02	9.302639e+00	4.712042e-02	4.651319e-02	4.651319e-02	1
63	63	206	13	1.906974e+02	9.302639e+00	5.936073e-02	4.651319e-02	4.651319e-02	1
64	64	174	6	1.906974e+02	9.302639e+00	3.333333e-02	4.651319e-02	4.651319e-02	1
65	65	178	6	1.906974e+02	9.302639e+00	3.260870e-02	4.651319e-02	4.651319e-02	1
66	66	185	9	1.906974e+02	9.302639e+00	4.639175e-02	4.651319e-02	4.651319e-02	1
67	67	209	8	1.906974e+02	9.302639e+00	3.686636e-02	4.651319e-02	4.651319e-02	1
68	68	206	5	1.906974e+02	9.302639e+00	2.369668e-02	4.651319e-02	4.651319e-02	1
69	69	185	12	1.906974e+02	9.302639e+00	6.091371e-02	4.651319e-02	4.651319e-02	1
70	70	192	5	1.906974e+02	9.302639e+00	2.538071e-02	4.651319e-02	4.651319e-02	1
71	71	186	7	1.906974e+02	9.302639e+00	3.626943e-02	4.651319e-02	4.651319e-02	1
72	72	189	11	1.906974e+02	9.302639e+00	5.500000e-02	4.651319e-02	4.651319e-02	1
73	73	196	12	1.906974e+02	9.302639e+00	5.769231e-02	4.651319e-02	4.651319e-02	1
74	74	183	18	1.906974e+02	9.302639e+00	8.955224e-02	4.651319e-02	4.651319e-02	1
75	75	186	12	1.906974e+02	9.302639e+00	6.060606e-02	4.651319e-02	4.651319e-02	1
76	76	179	8	1.906974e+02	9.302639e+00	4.278075e-02	4.651319e-02	4.651319e-02	1
77	77	184	15	1.906974e+02	9.302639e+00	7.537688e-02	4.651319e-02	4.651319e-02	1
78	78	185	7	1.906974e+02	9.302639e+00	3.645833e-02	4.651319e-02	4.651319e-02	1
79	79	193	7	1.906974e+02	9.302639e+00	3.500000e-02	4.651319e-02	4.651319e-02	1
80	80	181	16	1.906974e+02	9.302639e+00	8.121827e-02	4.651319e-02	4.651319e-02	1
81	81	176	9	1.906974e+02	9.302639e+00	4.864865e-02	4.651319e-02	4.651319e-02	1
82	82	191	10	1.906974e+02	9.302639e+00	4.975124e-02	4.651319e-02	4.651319e-02	1
83	83	197	13	1.906974e+02	9.302639e+00	6.190476e-02	4.651319e-02	4.651319e-02	1
84	84	202	5	1.906974e+02	9.302639e+00	2.415459e-02	4.651319e-02	4.651319e-02	1
85	85	192	7	1.906974e+02	9.302639e+00	3.517588e-02	4.651319e-02	4.651319e-02	1
86	86	187	14	1.906974e+02	9.302639e+00	6.965174e-02	4.651319e-02	4.651319e-02	1
87	87	218	10	1.906974e+02	9.302639e+00	4.385965e-02	4.651319e-02	4.651319e-02	1
88	88	218	4	1.906974e+02	9.302639e+00	1.801802e-02	4.651319e-02	4.651319e-02	1
89	89	193	5	1.906974e+02	9.302639e+00	2.525253e-02	4.651319e-02	4.651319e-02	1
90	90	216	7	1.906974e+02	9.302639e+00	3.139013e-02	4.651319e-02	4.651319e-02	1
91	91	190	10	1.906974e+02	9.302639e+00	5.000000e-02	4.651319e-02	4.651319e-02	1
92	92	185	7	1.906974e+02	9.302639e+00	3.645833e-02	4.651319e-02	4.651319e-02	1
93	93	202	9	1.906974e+02	9.302639e+00	4.265403e-02	4.651319e-02	4.651319e-02	1
94	94	186	11	1.906974e+02	9.302639e+00	5.583756e-02	4.651319e-02	4.651319e-02	1
95	95	188	12	1.906974e+02	9.302639e+00	6.000000e-02	4.651319e-02	4.651319e-02	1
96	96	186	4	1.906974e+02	9.302639e+00	2.105263e-02	4.651319e-02	4.651319e-02	1
97	97	229	10	1.906974e+02	9.302639e+00	4.184100e-02	4.651319e-02	4.651319e-02	1
98	98	190	11	1.906974e+02	9.302639e+00	5.472637e-02	4.651319e-02	4.651319e-02	1
99	99	189	11	1.906974e+02	9.302639e+00	5.500000e-02	4.651319e-02	4.651319e-02	1
100	100	182	4	1.906974e+02	9.302639e+00	2.150538e-02	4.651319e-02	4.651319e-02	1
101	101	155	9	1.906974e+02	9.302639e+00	5.487805e-02	4.651319e-02	4.651319e-02	1
102	102	172	7	1.906974e+02	9.302639e+00	3.910615e-02	4.651319e-02	4.651319e-02	1
103	103	194	12	1.906974e+02	9.302639e+00	5.825243e-02	4.651319e-02	4.651319e-02	1
104	104	167	8	1.906974e+02	9.302639e+00	4.571429e-02	4.651319e-02	4.651319e-02	1
105	105	167	12	1.906974e+02	9.302639e+00	6.703911e-02	4.651319e-02	4.651319e-02	1
106	106	188	7	1.906974e+02	9.302639e+00	3.589744e-02	4.651319e-02	4.651319e-02	1
107	107	186	9	1.906974e+02	9.302639e+00	4.615385e-02	4.651319e-02	4.651319e-02	1
108	108	166	11	1.906974e+02	9.302639e+00	6.214689e-02	4.651319e-02	4.651319e-02	1
109	109	194	9	1.906974e+02	9.302639e+00	4.433498e-02	4.651319e-02	4.651319e-02	1
110	110	184	5	1.906974e+02	9.302639e+00	2.645503e-02	4.651319e-02	4.651319e-02	1
111	111	202	8	1.906974e+02	9.302639e+00	3.809524e-02	4.651319e-02	4.651319e-02	1
112	112	210	8	1.906974e+02	9.302639e+00	3.669725e-02	4.651319e-02	4.651319e-02	1
113	113	197	6	1.906974e+02	9.302639e+00	2.955665e-02	4.651319e-02	4.651319e-02	1
114	114	196	11	1.906974e+02	9.302639e+00	5.314010e-02	4.651319e-02	4.651319e-02	1
115	115	199	13	1.906974e+02	9.302639e+00	6.132075e-02	4.651319e-02	4.651319e-02	1
116	116	179	6	1.906974e+02	9.302639e+00	3.243243e-02	4.651319e-02	4.651319e-02	1
117	117	167	20	1.832620e+02	1.673802e+01	1.069519e-01	8.369012e-02	4.651319e-02	1
118	118	179	23	1.729466e+02	2.705336e+01	1.138614e-01	1.352668e-01	1.352668e-01	2
119	119	184	14	1.811019e+02	1.889813e+01	7.070707e-02	9.449064e-02	1.352668e-01	2
120	120	167	9	1.906974e+02	9.302639e+00	5.113636e-02	4.651319e-02	4.651319e-02	1
121	121	181	7	1.906974e+02	9.302639e+00	3.723404e-02	4.651319e-02	4.651319e-02	1
122	122	189	12	1.906974e+02	9.302639e+00	5.970149e-02	4.651319e-02	4.651319e-02	1
123	123	174	7	1.906974e+02	9.302639e+00	3.867403e-02	4.651319e-02	4.651319e-02	1
124	124	213	7	1.906974e+02	9.302639e+00	3.181818e-02	4.651319e-02	4.651319e-02	1
125	125	185	6	1.906974e+02	9.302639e+00	3.141361e-02	4.651319e-02	4.651319e-02	1
126	126	175	10	1.906974e+02	9.302639e+00	5.405405e-02	4.651319e-02	4.651319e-02	1
127	127	194	8	1.906974e+02	9.302639e+00	3.960396e-02	4.651319e-02	4.651319e-02	1
128	128	206	9	1.906974e+02	9.302639e+00	4.186047e-02	4.651319e-02	4.651319e-02	1
129	129	204	15	1.906974e+02	9.302639e+00	6.849315e-02	4.651319e-02	4.651319e-02	1
130	130	185	5	1.906974e+02	9.302639e+00	2.631579e-02	4.651319e-02	4.651319e-02	1
131	131	197	11	1.906974e+02	9.302639e+00	5.288462e-02	4.651319e-02	4.651319e-02	1
132	132	197	12	1.906974e+02	9.302639e+00	5.741627e-02	4.651319e-02	4.651319e-02	1
133	133	193	13	1.906974e+02	9.302639e+00	6.310680e-02	4.651319e-02	4.651319e-02	1
134	134	190	6	1.906974e+02	9.302639e+00	3.061224e-02	4.651319e-02	4.651319e-02	1
135	135	187	10	1.906974e+02	9.302639e+00	5.076142e-02	4.651319e-02	4.651319e-02	1
136	136	198	9	1.906974e+02	9.302639e+00	4.347826e-02	4.651319e-02	4.651319e-02	1
137	137	176	7	1.906974e+02	9.302639e+00	3.825137e-02	4.651319e-02	4.651319e-02	1
138	138	192	12	1.906974e+02	9.302639e+00	5.882353e-02	4.651319e-02	4.651319e-02	1
139	139	197	9	1.906974e+02	9.302639e+00	4.368932e-02	4.651319e-02	4.651319e-02	1
140	140	165	9	1.906974e+02	9.302639e+00	5.172414e-02	4.651319e-02	4.651319e-02	1
141	141	191	6	1.906974e+02	9.302639e+00	3.045685e-02	4.651319e-02	4.651319e-02	1
142	142	195	12	1.906974e+02	9.302639e+00	5.797101e-02	4.651319e-02	4.651319e-02	1
143	143	202	6	1.906974e+02	9.302639e+00	2.884615e-02	4.651319e-02	4.651319e-02	1
144	144	179	12	1.906974e+02	9.302639e+00	6.282723e-02	4.651319e-02	4.651319e-02	1
145	145	203	6	1.906974e+02	9.302639e+00	2.870813e-02	4.651319e-02	4.651319e-02	1
146	146	211	7	1.906974e+02	9.302639e+00	3.211009e-02	4.651319e-02	4.651319e-02	1
147	147	190	12	1.906974e+02	9.302639e+00	5.940594e-02	4.651319e-02	4.651319e-02	1
148	148	186	8	1.906974e+02	9.302639e+00	4.123711e-02	4.651319e-02	4.651319e-02	1
149	149	213	11	1.906974e+02	9.302639e+00	4.910714e-02	4.651319e-02	4.651319e-02	1
150	150	185	8	1.906974e+02	9.302639e+00	4.145078e-02	4.651319e-02	4.651319e-02	1
151	151	205	13	1.906974e+02	9.302639e+00	5.963303e-02	4.651319e-02	4.651319e-02	1
152	152	175	6	1.906974e+02	9.302639e+00	3.314917e-02	4.651319e-02	4.651319e-02	1
153	153	156	4	1.906974e+02	9.302639e+00	2.500000e-02	4.651319e-02	4.651319e-02	1
154	154	205	7	1.906974e+02	9.302639e+00	3.301887e-02	4.651319e-02	4.651319e-02	1
155	155	201	8	1.906974e+02	9.302639e+00	3.827751e-02	4.651319e-02	4.651319e-02	1
156	156	185	10	1.906974e+02	9.302639e+00	5.128205e-02	4.651319e-02	4.651319e-02	1
157	157	182	7	1.906974e+02	9.302639e+00	3.703704e-02	4.651319e-02	4.651319e-02	1
158	158	194	12	1.906974e+02	9.302639e+00	5.825243e-02	4.651319e-02	4.651319e-02	1
159	159	201	11	1.906974e+02	9.302639e+00	5.188679e-02	4.651319e-02	4.651319e-02	1
160	160	198	8	1.906974e+02	9.302639e+00	3.883495e-02	4.651319e-02	4.651319e-02	1
161	161	182	7	1.906974e+02	9.302639e+00	3.703704e-02	4.651319e-02	4.651319e-02	1
162	162	193	9	1.906974e+02	9.302639e+00	4.455446e-02	4.651319e-02	4.651319e-02	1
163	163	196	9	1.906974e+02	9.302639e+00	4.390244e-02	4.651319e-02	4.651319e-02	1
164	164	189	10	1.906974e+02	9.302639e+00	5.025126e-02	4.651319e-02	4.651319e-02	1
165	165	189	9	1.906974e+02	9.302639e+00	4.545455e-02	4.651319e-02	4.651319e-02	1
166	166	203	7	1.906974e+02	9.302639e+00	3.333333e-02	4.651319e-02	4.651319e-02	1
167	167	210	6	1.906974e+02	9.302639e+00	2.777778e-02	4.651319e-02	4.651319e-02	1
168	168	174	14	1.906974e+02	9.302639e+00	7.446809e-02	4.651319e-02	4.651319e-02	1
169	169	187	4	1.906974e+02	9.302639e+00	2.094241e-02	4.651319e-02	4.651319e-02	1
170	170	211	9	1.906974e+02	9.302639e+00	4.090909e-02	4.651319e-02	4.651319e-02	1
171	171	195	8	1.906974e+02	9.302639e+00	3.940887e-02	4.651319e-02	4.651319e-02	1
172	172	186	13	1.906974e+02	9.302639e+00	6.532663e-02	4.651319e-02	4.651319e-02	1
173	173	205	7	1.906974e+02	9.302639e+00	3.301887e-02	4.651319e-02	4.651319e-02	1
174	174	205	5	1.906974e+02	9.302639e+00	2.380952e-02	4.651319e-02	4.651319e-02	1
175	175	194	8	1.906974e+02	9.302639e+00	3.960396e-02	4.651319e-02	4.651319e-02	1
176	176	191	6	1.906974e+02	9.302639e+00	3.045685e-02	4.651319e-02	4.651319e-02	1
177	177	191	6	1.906974e+02	9.302639e+00	3.045685e-02	4.651319e-02	4.651319e-02	1
178	178	187	9	1.906974e+02	9.302639e+00	4.591837e-02	4.651319e-02	4.651319e-02	1
179	179	193	12	1.906974e+02	9.302639e+00	5.853659e-02	4.651319e-02	4.651319e-02	1
180	180	186	9	1.906974e+02	9.302639e+00	4.615385e-02	4.651319e-02	4.651319e-02	1
181	181	180	11	1.906974e+02	9.302639e+00	5.759162e-02	4.651319e-02	4.651319e-02	1
182	182	190	6	1.906974e+02	9.302639e+00	3.061224e-02	4.651319e-02	4.651319e-02	1
183	183	209	10	1.906974e+02	9.302639e+00	4.566210e-02	4.651319e-02	4.651319e-02	1
184	184	172	12	1.906974e+02	9.302639e+00	6.521739e-02	4.651319e-02	4.651319e-02	1
185	185	215	16	1.906974e+02	9.302639e+00	6.926407e-02	4.651319e-02	4.651319e-02	1
186	186	213	16	1.906974e+02	9.302639e+00	6.986900e-02	4.651319e-02	4.651319e-02	1
187	187	183	8	1.906974e+02	9.302639e+00	4.188482e-02	4.651319e-02	4.651319e-02	1
188	188	206	6	1.906974e+02	9.302639e+00	2.830189e-02	4.651319e-02	4.651319e-02	1
189	189	164	7	1.906974e+02	9.302639e+00	4.093567e-02	4.651319e-02	4.651319e-02	1
190	190	181	8	1.906974e+02	9.302639e+00	4.232804e-02	4.651319e-02	4.651319e-02	1
191	191	185	4	1.906974e+02	9.302639e+00	2.116402e-02	4.651319e-02	4.651319e-02	1
192	192	186	14	1.906974e+02	9.302639e+00	7.000000e-02	4.651319e-02	4.651319e-02	1
193	193	180	10	1.906974e+02	9.302639e+00	5.263158e-02	4.651319e-02	4.651319e-02	1
194	194	210	12	1.906974e+02	9.302639e+00	5.405405e-02	4.651319e-02	4.651319e-02	1
195	195	190	9	1.906974e+02	9.302639e+00	4.522613e-02	4.651319e-02	4.651319e-02	1
196	196	164	7	1.906974e+02	9.302639e+00	4.093567e-02	4.651319e-02	4.651319e-02	1
197	197	189	8	1.906974e+02	9.302639e+00	4.060914e-02	4.651319e-02	4.651319e-02	1
198	198	180	8	1.906974e+02	9.302639e+00	4.255319e-02	4.651319e-02	4.651319e-02	1
199	199	197	12	1.906974e+02	9.302639e+00	5.741627e-02	4.651319e-02	4.651319e-02	1
200	200	170	9	1.906974e+02	9.302639e+00	5.027933e-02	4.651319e-02	4.651319e-02	1
