# Supplementary material for: Cochaperones convey the energy of ATP hydrolysis for directional action of Hsp90
Source: Nat Commun. 2024 Jan 17;15:569. doi: 10.1038/s41467-024-44847-6 (PMC10794413; doi:10.1038/s41467-024-44847-6)
Supplement: Supplementary file 6 — Source Data [file 41467_2024_44847_MOESM6_ESM.zip › SourceData_Simulations/1_Simulations_0kT/sim_0kT_mol75of200.txt]

coordinates	59.67	83.37	187.67	83.37
time(s)	frame	Idon(a.u.)	Iacc(a.u.)	Idon ideal(a.u.)	Iacc ideal(a.u.)	FRET	FRET ideal (blurr)	FRET ideal	state sequence
1	1	191	20	1.758774e+02	2.412265e+01	9.478673e-02	1.206132e-01	1.206132e-01	1
2	2	187	28	1.758774e+02	2.412265e+01	1.302326e-01	1.206132e-01	1.206132e-01	1
3	3	175	28	1.758774e+02	2.412265e+01	1.379310e-01	1.206132e-01	1.206132e-01	1
4	4	164	21	1.758774e+02	2.412265e+01	1.135135e-01	1.206132e-01	1.206132e-01	1
5	5	160	21	1.758774e+02	2.412265e+01	1.160221e-01	1.206132e-01	1.206132e-01	1
6	6	176	28	1.758774e+02	2.412265e+01	1.372549e-01	1.206132e-01	1.206132e-01	1
7	7	178	30	1.758774e+02	2.412265e+01	1.442308e-01	1.206132e-01	1.206132e-01	1
8	8	163	21	1.758774e+02	2.412265e+01	1.141304e-01	1.206132e-01	1.206132e-01	1
9	9	184	21	1.758774e+02	2.412265e+01	1.024390e-01	1.206132e-01	1.206132e-01	1
10	10	189	27	1.758774e+02	2.412265e+01	1.250000e-01	1.206132e-01	1.206132e-01	1
11	11	173	19	1.758774e+02	2.412265e+01	9.895833e-02	1.206132e-01	1.206132e-01	1
12	12	158	24	1.758774e+02	2.412265e+01	1.318681e-01	1.206132e-01	1.206132e-01	1
13	13	171	19	1.758774e+02	2.412265e+01	1.000000e-01	1.206132e-01	1.206132e-01	1
14	14	175	27	1.758774e+02	2.412265e+01	1.336634e-01	1.206132e-01	1.206132e-01	1
15	15	207	27	1.758774e+02	2.412265e+01	1.153846e-01	1.206132e-01	1.206132e-01	1
16	16	186	20	1.758774e+02	2.412265e+01	9.708738e-02	1.206132e-01	1.206132e-01	1
17	17	173	18	1.758774e+02	2.412265e+01	9.424084e-02	1.206132e-01	1.206132e-01	1
18	18	167	30	1.758774e+02	2.412265e+01	1.522843e-01	1.206132e-01	1.206132e-01	1
19	19	189	18	1.758774e+02	2.412265e+01	8.695652e-02	1.206132e-01	1.206132e-01	1
20	20	164	27	1.758774e+02	2.412265e+01	1.413613e-01	1.206132e-01	1.206132e-01	1
21	21	171	26	1.758774e+02	2.412265e+01	1.319797e-01	1.206132e-01	1.206132e-01	1
22	22	170	22	1.758774e+02	2.412265e+01	1.145833e-01	1.206132e-01	1.206132e-01	1
23	23	175	26	1.758774e+02	2.412265e+01	1.293532e-01	1.206132e-01	1.206132e-01	1
24	24	177	21	1.758774e+02	2.412265e+01	1.060606e-01	1.206132e-01	1.206132e-01	1
25	25	186	16	1.758774e+02	2.412265e+01	7.920792e-02	1.206132e-01	1.206132e-01	1
26	26	177	13	1.758774e+02	2.412265e+01	6.842105e-02	1.206132e-01	1.206132e-01	1
27	27	159	23	1.758774e+02	2.412265e+01	1.263736e-01	1.206132e-01	1.206132e-01	1
28	28	178	34	1.758774e+02	2.412265e+01	1.603774e-01	1.206132e-01	1.206132e-01	1
29	29	185	28	1.758774e+02	2.412265e+01	1.314554e-01	1.206132e-01	1.206132e-01	1
30	30	184	25	1.758774e+02	2.412265e+01	1.196172e-01	1.206132e-01	1.206132e-01	1
31	31	169	16	1.758774e+02	2.412265e+01	8.648649e-02	1.206132e-01	1.206132e-01	1
32	32	186	17	1.758774e+02	2.412265e+01	8.374384e-02	1.206132e-01	1.206132e-01	1
33	33	178	19	1.758774e+02	2.412265e+01	9.644670e-02	1.206132e-01	1.206132e-01	1
34	34	180	22	1.758774e+02	2.412265e+01	1.089109e-01	1.206132e-01	1.206132e-01	1
35	35	181	26	1.758774e+02	2.412265e+01	1.256039e-01	1.206132e-01	1.206132e-01	1
36	36	187	23	1.758774e+02	2.412265e+01	1.095238e-01	1.206132e-01	1.206132e-01	1
37	37	158	33	1.758774e+02	2.412265e+01	1.727749e-01	1.206132e-01	1.206132e-01	1
38	38	206	28	1.758774e+02	2.412265e+01	1.196581e-01	1.206132e-01	1.206132e-01	1
39	39	166	31	1.758774e+02	2.412265e+01	1.573604e-01	1.206132e-01	1.206132e-01	1
40	40	168	27	1.758774e+02	2.412265e+01	1.384615e-01	1.206132e-01	1.206132e-01	1
41	41	178	25	1.758774e+02	2.412265e+01	1.231527e-01	1.206132e-01	1.206132e-01	1
42	42	174	36	1.758774e+02	2.412265e+01	1.714286e-01	1.206132e-01	1.206132e-01	1
43	43	170	16	1.758774e+02	2.412265e+01	8.602151e-02	1.206132e-01	1.206132e-01	1
44	44	169	14	1.758774e+02	2.412265e+01	7.650273e-02	1.206132e-01	1.206132e-01	1
45	45	181	27	1.758774e+02	2.412265e+01	1.298077e-01	1.206132e-01	1.206132e-01	1
46	46	173	26	1.758774e+02	2.412265e+01	1.306533e-01	1.206132e-01	1.206132e-01	1
47	47	185	23	1.758774e+02	2.412265e+01	1.105769e-01	1.206132e-01	1.206132e-01	1
48	48	163	18	1.758774e+02	2.412265e+01	9.944751e-02	1.206132e-01	1.206132e-01	1
49	49	180	28	1.758774e+02	2.412265e+01	1.346154e-01	1.206132e-01	1.206132e-01	1
50	50	176	22	1.758774e+02	2.412265e+01	1.111111e-01	1.206132e-01	1.206132e-01	1
51	51	138	32	1.758774e+02	2.412265e+01	1.882353e-01	1.206132e-01	1.206132e-01	1
52	52	191	25	1.758774e+02	2.412265e+01	1.157407e-01	1.206132e-01	1.206132e-01	1
53	53	173	24	1.758774e+02	2.412265e+01	1.218274e-01	1.206132e-01	1.206132e-01	1
54	54	179	17	1.758774e+02	2.412265e+01	8.673469e-02	1.206132e-01	1.206132e-01	1
55	55	190	26	1.758774e+02	2.412265e+01	1.203704e-01	1.206132e-01	1.206132e-01	1
56	56	164	25	1.758774e+02	2.412265e+01	1.322751e-01	1.206132e-01	1.206132e-01	1
57	57	177	22	1.758774e+02	2.412265e+01	1.105528e-01	1.206132e-01	1.206132e-01	1
58	58	165	24	1.758774e+02	2.412265e+01	1.269841e-01	1.206132e-01	1.206132e-01	1
59	59	199	15	1.758774e+02	2.412265e+01	7.009346e-02	1.206132e-01	1.206132e-01	1
60	60	180	25	1.758774e+02	2.412265e+01	1.219512e-01	1.206132e-01	1.206132e-01	1
61	61	164	28	1.758774e+02	2.412265e+01	1.458333e-01	1.206132e-01	1.206132e-01	1
62	62	190	22	1.758774e+02	2.412265e+01	1.037736e-01	1.206132e-01	1.206132e-01	1
63	63	212	26	1.758774e+02	2.412265e+01	1.092437e-01	1.206132e-01	1.206132e-01	1
64	64	182	34	1.758774e+02	2.412265e+01	1.574074e-01	1.206132e-01	1.206132e-01	1
65	65	171	20	1.758774e+02	2.412265e+01	1.047120e-01	1.206132e-01	1.206132e-01	1
66	66	181	23	1.758774e+02	2.412265e+01	1.127451e-01	1.206132e-01	1.206132e-01	1
67	67	177	19	1.758774e+02	2.412265e+01	9.693878e-02	1.206132e-01	1.206132e-01	1
68	68	189	27	1.758774e+02	2.412265e+01	1.250000e-01	1.206132e-01	1.206132e-01	1
69	69	178	22	1.758774e+02	2.412265e+01	1.100000e-01	1.206132e-01	1.206132e-01	1
70	70	189	19	1.758774e+02	2.412265e+01	9.134615e-02	1.206132e-01	1.206132e-01	1
71	71	191	22	1.758774e+02	2.412265e+01	1.032864e-01	1.206132e-01	1.206132e-01	1
72	72	166	23	1.758774e+02	2.412265e+01	1.216931e-01	1.206132e-01	1.206132e-01	1
73	73	165	30	1.758774e+02	2.412265e+01	1.538462e-01	1.206132e-01	1.206132e-01	1
74	74	171	19	1.758774e+02	2.412265e+01	1.000000e-01	1.206132e-01	1.206132e-01	1
75	75	180	16	1.758774e+02	2.412265e+01	8.163265e-02	1.206132e-01	1.206132e-01	1
76	76	191	30	1.758774e+02	2.412265e+01	1.357466e-01	1.206132e-01	1.206132e-01	1
77	77	175	21	1.758774e+02	2.412265e+01	1.071429e-01	1.206132e-01	1.206132e-01	1
78	78	203	23	1.758774e+02	2.412265e+01	1.017699e-01	1.206132e-01	1.206132e-01	1
79	79	158	15	1.758774e+02	2.412265e+01	8.670520e-02	1.206132e-01	1.206132e-01	1
80	80	164	18	1.758774e+02	2.412265e+01	9.890110e-02	1.206132e-01	1.206132e-01	1
81	81	198	25	1.758774e+02	2.412265e+01	1.121076e-01	1.206132e-01	1.206132e-01	1
82	82	169	19	1.758774e+02	2.412265e+01	1.010638e-01	1.206132e-01	1.206132e-01	1
83	83	185	32	1.758774e+02	2.412265e+01	1.474654e-01	1.206132e-01	1.206132e-01	1
84	84	192	23	1.758774e+02	2.412265e+01	1.069767e-01	1.206132e-01	1.206132e-01	1
85	85	178	24	1.758774e+02	2.412265e+01	1.188119e-01	1.206132e-01	1.206132e-01	1
86	86	164	27	1.758774e+02	2.412265e+01	1.413613e-01	1.206132e-01	1.206132e-01	1
87	87	191	37	1.758774e+02	2.412265e+01	1.622807e-01	1.206132e-01	1.206132e-01	1
88	88	175	35	1.758774e+02	2.412265e+01	1.666667e-01	1.206132e-01	1.206132e-01	1
89	89	163	27	1.758774e+02	2.412265e+01	1.421053e-01	1.206132e-01	1.206132e-01	1
90	90	173	17	1.758774e+02	2.412265e+01	8.947368e-02	1.206132e-01	1.206132e-01	1
91	91	166	27	1.758774e+02	2.412265e+01	1.398964e-01	1.206132e-01	1.206132e-01	1
92	92	174	33	1.758774e+02	2.412265e+01	1.594203e-01	1.206132e-01	1.206132e-01	1
93	93	184	18	1.758774e+02	2.412265e+01	8.910891e-02	1.206132e-01	1.206132e-01	1
94	94	175	29	1.758774e+02	2.412265e+01	1.421569e-01	1.206132e-01	1.206132e-01	1
95	95	169	25	1.758774e+02	2.412265e+01	1.288660e-01	1.206132e-01	1.206132e-01	1
96	96	183	32	1.758774e+02	2.412265e+01	1.488372e-01	1.206132e-01	1.206132e-01	1
97	97	204	34	1.758774e+02	2.412265e+01	1.428571e-01	1.206132e-01	1.206132e-01	1
98	98	172	24	1.758774e+02	2.412265e+01	1.224490e-01	1.206132e-01	1.206132e-01	1
99	99	165	22	1.758774e+02	2.412265e+01	1.176471e-01	1.206132e-01	1.206132e-01	1
100	100	153	20	1.758774e+02	2.412265e+01	1.156069e-01	1.206132e-01	1.206132e-01	1
101	101	172	25	1.758774e+02	2.412265e+01	1.269036e-01	1.206132e-01	1.206132e-01	1
102	102	161	30	1.758774e+02	2.412265e+01	1.570681e-01	1.206132e-01	1.206132e-01	1
103	103	182	23	1.758774e+02	2.412265e+01	1.121951e-01	1.206132e-01	1.206132e-01	1
104	104	157	31	1.758774e+02	2.412265e+01	1.648936e-01	1.206132e-01	1.206132e-01	1
105	105	178	27	1.758774e+02	2.412265e+01	1.317073e-01	1.206132e-01	1.206132e-01	1
106	106	182	27	1.758774e+02	2.412265e+01	1.291866e-01	1.206132e-01	1.206132e-01	1
107	107	180	35	1.758774e+02	2.412265e+01	1.627907e-01	1.206132e-01	1.206132e-01	1
108	108	152	24	1.758774e+02	2.412265e+01	1.363636e-01	1.206132e-01	1.206132e-01	1
109	109	175	25	1.758774e+02	2.412265e+01	1.250000e-01	1.206132e-01	1.206132e-01	1
110	110	181	18	1.758774e+02	2.412265e+01	9.045226e-02	1.206132e-01	1.206132e-01	1
111	111	178	19	1.758774e+02	2.412265e+01	9.644670e-02	1.206132e-01	1.206132e-01	1
112	112	160	28	1.758774e+02	2.412265e+01	1.489362e-01	1.206132e-01	1.206132e-01	1
113	113	167	33	1.758774e+02	2.412265e+01	1.650000e-01	1.206132e-01	1.206132e-01	1
114	114	169	24	1.758774e+02	2.412265e+01	1.243523e-01	1.206132e-01	1.206132e-01	1
115	115	182	24	1.758774e+02	2.412265e+01	1.165049e-01	1.206132e-01	1.206132e-01	1
116	116	72	143	6.145089e+01	1.385491e+02	6.651163e-01	6.927456e-01	7.618508e-01	4
117	117	53	169	4.762984e+01	1.523702e+02	7.612613e-01	7.618508e-01	7.618508e-01	4
118	118	50	156	4.762984e+01	1.523702e+02	7.572816e-01	7.618508e-01	7.618508e-01	4
119	119	52	166	4.762984e+01	1.523702e+02	7.614679e-01	7.618508e-01	7.618508e-01	4
120	120	45	160	4.762984e+01	1.523702e+02	7.804878e-01	7.618508e-01	7.618508e-01	4
121	121	39	151	4.762984e+01	1.523702e+02	7.947368e-01	7.618508e-01	7.618508e-01	4
122	122	53	153	4.762984e+01	1.523702e+02	7.427184e-01	7.618508e-01	7.618508e-01	4
123	123	46	154	4.762984e+01	1.523702e+02	7.700000e-01	7.618508e-01	7.618508e-01	4
124	124	50	140	4.762984e+01	1.523702e+02	7.368421e-01	7.618508e-01	7.618508e-01	4
125	125	54	181	4.754082e+01	1.524592e+02	7.702128e-01	7.622959e-01	7.618508e-01	4
126	126	40	148	3.815726e+01	1.618427e+02	7.872340e-01	8.092137e-01	8.092137e-01	3
127	127	39	181	3.815726e+01	1.618427e+02	8.227273e-01	8.092137e-01	8.092137e-01	3
128	128	32	167	3.815726e+01	1.618427e+02	8.391960e-01	8.092137e-01	8.092137e-01	3
129	129	139	64	1.373959e+02	6.260412e+01	3.152709e-01	3.130206e-01	1.262918e-01	2
130	130	165	26	1.747416e+02	2.525837e+01	1.361257e-01	1.262918e-01	1.262918e-01	2
131	131	151	35	1.747416e+02	2.525837e+01	1.881720e-01	1.262918e-01	1.262918e-01	2
132	132	172	19	1.747416e+02	2.525837e+01	9.947644e-02	1.262918e-01	1.262918e-01	2
133	133	163	33	1.747416e+02	2.525837e+01	1.683673e-01	1.262918e-01	1.262918e-01	2
134	134	192	23	1.747416e+02	2.525837e+01	1.069767e-01	1.262918e-01	1.262918e-01	2
135	135	180	21	1.747416e+02	2.525837e+01	1.044776e-01	1.262918e-01	1.262918e-01	2
136	136	149	49	1.527786e+02	4.722141e+01	2.474747e-01	2.361071e-01	1.262918e-01	2
137	137	37	136	3.815726e+01	1.618427e+02	7.861272e-01	8.092137e-01	8.092137e-01	3
138	138	145	40	1.539534e+02	4.604659e+01	2.162162e-01	2.302330e-01	1.262918e-01	2
139	139	156	19	1.747416e+02	2.525837e+01	1.085714e-01	1.262918e-01	1.262918e-01	2
140	140	98	97	1.009548e+02	9.904522e+01	4.974359e-01	4.952261e-01	8.092137e-01	3
141	141	31	179	3.815726e+01	1.618427e+02	8.523810e-01	8.092137e-01	8.092137e-01	3
142	142	39	170	3.838276e+01	1.616172e+02	8.133971e-01	8.080862e-01	8.092137e-01	3
143	143	170	33	1.609775e+02	3.902248e+01	1.625616e-01	1.951124e-01	1.206132e-01	1
144	144	166	20	1.758774e+02	2.412265e+01	1.075269e-01	1.206132e-01	1.206132e-01	1
145	145	194	26	1.758774e+02	2.412265e+01	1.181818e-01	1.206132e-01	1.206132e-01	1
146	146	182	34	1.758774e+02	2.412265e+01	1.574074e-01	1.206132e-01	1.206132e-01	1
147	147	207	25	1.758774e+02	2.412265e+01	1.077586e-01	1.206132e-01	1.206132e-01	1
148	148	164	26	1.758774e+02	2.412265e+01	1.368421e-01	1.206132e-01	1.206132e-01	1
149	149	156	26	1.758774e+02	2.412265e+01	1.428571e-01	1.206132e-01	1.206132e-01	1
150	150	181	31	1.758774e+02	2.412265e+01	1.462264e-01	1.206132e-01	1.206132e-01	1
151	151	174	22	1.758774e+02	2.412265e+01	1.122449e-01	1.206132e-01	1.206132e-01	1
152	152	174	22	1.758774e+02	2.412265e+01	1.122449e-01	1.206132e-01	1.206132e-01	1
153	153	182	26	1.758774e+02	2.412265e+01	1.250000e-01	1.206132e-01	1.206132e-01	1
154	154	199	27	1.758774e+02	2.412265e+01	1.194690e-01	1.206132e-01	1.206132e-01	1
155	155	207	26	1.758774e+02	2.412265e+01	1.115880e-01	1.206132e-01	1.206132e-01	1
156	156	162	19	1.758774e+02	2.412265e+01	1.049724e-01	1.206132e-01	1.206132e-01	1
157	157	181	12	1.758774e+02	2.412265e+01	6.217617e-02	1.206132e-01	1.206132e-01	1
158	158	191	20	1.758774e+02	2.412265e+01	9.478673e-02	1.206132e-01	1.206132e-01	1
159	159	159	20	1.758774e+02	2.412265e+01	1.117318e-01	1.206132e-01	1.206132e-01	1
160	160	158	17	1.758774e+02	2.412265e+01	9.714286e-02	1.206132e-01	1.206132e-01	1
161	161	187	30	1.758774e+02	2.412265e+01	1.382488e-01	1.206132e-01	1.206132e-01	1
162	162	181	19	1.758774e+02	2.412265e+01	9.500000e-02	1.206132e-01	1.206132e-01	1
163	163	191	24	1.758774e+02	2.412265e+01	1.116279e-01	1.206132e-01	1.206132e-01	1
164	164	186	30	1.758774e+02	2.412265e+01	1.388889e-01	1.206132e-01	1.206132e-01	1
165	165	178	26	1.758774e+02	2.412265e+01	1.274510e-01	1.206132e-01	1.206132e-01	1
166	166	160	26	1.758774e+02	2.412265e+01	1.397849e-01	1.206132e-01	1.206132e-01	1
167	167	165	13	1.758774e+02	2.412265e+01	7.303371e-02	1.206132e-01	1.206132e-01	1
168	168	167	21	1.758774e+02	2.412265e+01	1.117021e-01	1.206132e-01	1.206132e-01	1
169	169	196	21	1.758774e+02	2.412265e+01	9.677419e-02	1.206132e-01	1.206132e-01	1
170	170	199	22	1.758774e+02	2.412265e+01	9.954751e-02	1.206132e-01	1.206132e-01	1
171	171	185	21	1.758774e+02	2.412265e+01	1.019417e-01	1.206132e-01	1.206132e-01	1
172	172	155	24	1.758774e+02	2.412265e+01	1.340782e-01	1.206132e-01	1.206132e-01	1
173	173	185	27	1.758774e+02	2.412265e+01	1.273585e-01	1.206132e-01	1.206132e-01	1
174	174	197	19	1.758774e+02	2.412265e+01	8.796296e-02	1.206132e-01	1.206132e-01	1
175	175	176	23	1.758774e+02	2.412265e+01	1.155779e-01	1.206132e-01	1.206132e-01	1
176	176	156	26	1.758774e+02	2.412265e+01	1.428571e-01	1.206132e-01	1.206132e-01	1
177	177	189	18	1.758774e+02	2.412265e+01	8.695652e-02	1.206132e-01	1.206132e-01	1
178	178	170	26	1.758774e+02	2.412265e+01	1.326531e-01	1.206132e-01	1.206132e-01	1
179	179	179	24	1.758774e+02	2.412265e+01	1.182266e-01	1.206132e-01	1.206132e-01	1
180	180	188	23	1.758774e+02	2.412265e+01	1.090047e-01	1.206132e-01	1.206132e-01	1
181	181	174	24	1.758774e+02	2.412265e+01	1.212121e-01	1.206132e-01	1.206132e-01	1
182	182	198	16	1.758774e+02	2.412265e+01	7.476636e-02	1.206132e-01	1.206132e-01	1
183	183	170	34	1.758774e+02	2.412265e+01	1.666667e-01	1.206132e-01	1.206132e-01	1
184	184	170	21	1.758774e+02	2.412265e+01	1.099476e-01	1.206132e-01	1.206132e-01	1
185	185	158	22	1.758774e+02	2.412265e+01	1.222222e-01	1.206132e-01	1.206132e-01	1
186	186	170	23	1.758774e+02	2.412265e+01	1.191710e-01	1.206132e-01	1.206132e-01	1
187	187	185	25	1.758774e+02	2.412265e+01	1.190476e-01	1.206132e-01	1.206132e-01	1
188	188	177	22	1.758774e+02	2.412265e+01	1.105528e-01	1.206132e-01	1.206132e-01	1
189	189	170	16	1.758774e+02	2.412265e+01	8.602151e-02	1.206132e-01	1.206132e-01	1
190	190	186	12	1.758774e+02	2.412265e+01	6.060606e-02	1.206132e-01	1.206132e-01	1
191	191	159	24	1.758774e+02	2.412265e+01	1.311475e-01	1.206132e-01	1.206132e-01	1
192	192	177	33	1.758774e+02	2.412265e+01	1.571429e-01	1.206132e-01	1.206132e-01	1
193	193	180	24	1.758774e+02	2.412265e+01	1.176471e-01	1.206132e-01	1.206132e-01	1
194	194	176	25	1.758774e+02	2.412265e+01	1.243781e-01	1.206132e-01	1.206132e-01	1
195	195	183	26	1.758774e+02	2.412265e+01	1.244019e-01	1.206132e-01	1.206132e-01	1
196	196	184	22	1.758774e+02	2.412265e+01	1.067961e-01	1.206132e-01	1.206132e-01	1
197	197	187	29	1.758774e+02	2.412265e+01	1.342593e-01	1.206132e-01	1.206132e-01	1
198	198	165	23	1.758774e+02	2.412265e+01	1.223404e-01	1.206132e-01	1.206132e-01	1
199	199	166	16	1.758774e+02	2.412265e+01	8.791209e-02	1.206132e-01	1.206132e-01	1
200	200	190	23	1.758774e+02	2.412265e+01	1.079812e-01	1.206132e-01	1.206132e-01	1
