# Supplementary material for: Cochaperones convey the energy of ATP hydrolysis for directional action of Hsp90
Source: Nat Commun. 2024 Jan 17;15:569. doi: 10.1038/s41467-024-44847-6 (PMC10794413; doi:10.1038/s41467-024-44847-6)
Supplement: Supplementary file 6 — Source Data [file 41467_2024_44847_MOESM6_ESM.zip › SourceData_Simulations/1_Simulations_0kT/sim_0kT_mol76of200.txt]

coordinates	4.53	131.54	132.53	131.54
time(s)	frame	Idon(a.u.)	Iacc(a.u.)	Idon ideal(a.u.)	Iacc ideal(a.u.)	FRET	FRET ideal (blurr)	FRET ideal	state sequence
1	1	192	0	200	0	0	0	0	1
2	2	193	0	200	0	0	0	0	1
3	3	221	0	200	0	0	0	0	1
4	4	208	0	200	0	0	0	0	1
5	5	220	0	200	0	0	0	0	1
6	6	202	0	200	0	0	0	0	1
7	7	174	0	200	0	0	0	0	1
8	8	197	0	200	0	0	0	0	1
9	9	210	0	200	0	0	0	0	1
10	10	221	0	200	0	0	0	0	1
11	11	203	0	200	0	0	0	0	1
12	12	188	0	200	0	0	0	0	1
13	13	221	0	200	0	0	0	0	1
14	14	194	0	200	0	0	0	0	1
15	15	200	0	200	0	0	0	0	1
16	16	206	0	200	0	0	0	0	1
17	17	193	0	200	0	0	0	0	1
18	18	211	0	200	0	0	0	0	1
19	19	220	0	200	0	0	0	0	1
20	20	154	0	200	0	0	0	0	1
21	21	198	0	200	0	0	0	0	1
22	22	166	0	200	0	0	0	0	1
23	23	197	0	200	0	0	0	0	1
24	24	210	0	200	0	0	0	0	1
25	25	207	0	200	0	0	0	0	1
26	26	213	0	200	0	0	0	0	1
27	27	205	0	200	0	0	0	0	1
28	28	180	0	200	0	0	0	0	1
29	29	191	0	200	0	0	0	0	1
30	30	217	0	200	0	0	0	0	1
31	31	206	0	200	0	0	0	0	1
32	32	228	0	200	0	0	0	0	1
33	33	198	0	200	0	0	0	0	1
34	34	199	0	200	0	0	0	0	1
35	35	168	0	200	0	0	0	0	1
36	36	191	0	200	0	0	0	0	1
37	37	180	14	1.902895e+02	9.710541e+00	7.216495e-02	4.855271e-02	0	1
38	38	62	158	5.316722e+01	1.468328e+02	7.181818e-01	7.341639e-01	7.341639e-01	4
39	39	55	131	5.316722e+01	1.468328e+02	7.043011e-01	7.341639e-01	7.341639e-01	4
40	40	53	146	5.316722e+01	1.468328e+02	7.336683e-01	7.341639e-01	7.341639e-01	4
41	41	46	134	5.316722e+01	1.468328e+02	7.444444e-01	7.341639e-01	7.341639e-01	4
42	42	51	143	5.316722e+01	1.468328e+02	7.371134e-01	7.341639e-01	7.341639e-01	4
43	43	45	146	5.316722e+01	1.468328e+02	7.643979e-01	7.341639e-01	7.341639e-01	4
44	44	45	121	5.316722e+01	1.468328e+02	7.289157e-01	7.341639e-01	7.341639e-01	4
45	45	55	156	5.316722e+01	1.468328e+02	7.393365e-01	7.341639e-01	7.341639e-01	4
46	46	41	151	5.316722e+01	1.468328e+02	7.864583e-01	7.341639e-01	7.341639e-01	4
47	47	69	135	5.316722e+01	1.468328e+02	6.617647e-01	7.341639e-01	7.341639e-01	4
48	48	55	144	5.316722e+01	1.468328e+02	7.236181e-01	7.341639e-01	7.341639e-01	4
49	49	40	147	5.316722e+01	1.468328e+02	7.860963e-01	7.341639e-01	7.341639e-01	4
50	50	62	160	5.316722e+01	1.468328e+02	7.207207e-01	7.341639e-01	7.341639e-01	4
51	51	49	149	5.316722e+01	1.468328e+02	7.525253e-01	7.341639e-01	7.341639e-01	4
52	52	48	117	5.316722e+01	1.468328e+02	7.090909e-01	7.341639e-01	7.341639e-01	4
53	53	47	134	5.316722e+01	1.468328e+02	7.403315e-01	7.341639e-01	7.341639e-01	4
54	54	51	162	5.316722e+01	1.468328e+02	7.605634e-01	7.341639e-01	7.341639e-01	4
55	55	58	133	5.316722e+01	1.468328e+02	6.963351e-01	7.341639e-01	7.341639e-01	4
56	56	62	157	5.316722e+01	1.468328e+02	7.168950e-01	7.341639e-01	7.341639e-01	4
57	57	55	150	5.316722e+01	1.468328e+02	7.317073e-01	7.341639e-01	7.341639e-01	4
58	58	58	155	5.316722e+01	1.468328e+02	7.276995e-01	7.341639e-01	7.341639e-01	4
59	59	61	138	5.316722e+01	1.468328e+02	6.934673e-01	7.341639e-01	7.341639e-01	4
60	60	59	132	5.316722e+01	1.468328e+02	6.910995e-01	7.341639e-01	7.341639e-01	4
61	61	41	120	5.316722e+01	1.468328e+02	7.453416e-01	7.341639e-01	7.341639e-01	4
62	62	68	146	5.316722e+01	1.468328e+02	6.822430e-01	7.341639e-01	7.341639e-01	4
63	63	55	129	5.316722e+01	1.468328e+02	7.010870e-01	7.341639e-01	7.341639e-01	4
64	64	59	131	5.316722e+01	1.468328e+02	6.894737e-01	7.341639e-01	7.341639e-01	4
65	65	52	135	5.316722e+01	1.468328e+02	7.219251e-01	7.341639e-01	7.341639e-01	4
66	66	50	146	5.316722e+01	1.468328e+02	7.448980e-01	7.341639e-01	7.341639e-01	4
67	67	54	165	5.316722e+01	1.468328e+02	7.534247e-01	7.341639e-01	7.341639e-01	4
68	68	43	172	5.316722e+01	1.468328e+02	8.000000e-01	7.341639e-01	7.341639e-01	4
69	69	55	138	5.316722e+01	1.468328e+02	7.150259e-01	7.341639e-01	7.341639e-01	4
70	70	70	164	5.316722e+01	1.468328e+02	7.008547e-01	7.341639e-01	7.341639e-01	4
71	71	63	127	5.316722e+01	1.468328e+02	6.684211e-01	7.341639e-01	7.341639e-01	4
72	72	51	151	5.316722e+01	1.468328e+02	7.475248e-01	7.341639e-01	7.341639e-01	4
73	73	49	143	5.316722e+01	1.468328e+02	7.447917e-01	7.341639e-01	7.341639e-01	4
74	74	64	132	5.316722e+01	1.468328e+02	6.734694e-01	7.341639e-01	7.341639e-01	4
75	75	56	141	5.316722e+01	1.468328e+02	7.157360e-01	7.341639e-01	7.341639e-01	4
76	76	64	160	5.316722e+01	1.468328e+02	7.142857e-01	7.341639e-01	7.341639e-01	4
77	77	59	156	5.316722e+01	1.468328e+02	7.255814e-01	7.341639e-01	7.341639e-01	4
78	78	65	124	5.316722e+01	1.468328e+02	6.560847e-01	7.341639e-01	7.341639e-01	4
79	79	55	139	5.316722e+01	1.468328e+02	7.164948e-01	7.341639e-01	7.341639e-01	4
80	80	48	134	5.316722e+01	1.468328e+02	7.362637e-01	7.341639e-01	7.341639e-01	4
81	81	52	132	5.316722e+01	1.468328e+02	7.173913e-01	7.341639e-01	7.341639e-01	4
82	82	64	145	5.316722e+01	1.468328e+02	6.937799e-01	7.341639e-01	7.341639e-01	4
83	83	58	180	5.316722e+01	1.468328e+02	7.563025e-01	7.341639e-01	7.341639e-01	4
84	84	56	178	5.316722e+01	1.468328e+02	7.606838e-01	7.341639e-01	7.341639e-01	4
85	85	48	175	5.316722e+01	1.468328e+02	7.847534e-01	7.341639e-01	7.341639e-01	4
86	86	55	124	5.316722e+01	1.468328e+02	6.927374e-01	7.341639e-01	7.341639e-01	4
87	87	67	142	5.316722e+01	1.468328e+02	6.794258e-01	7.341639e-01	7.341639e-01	4
88	88	60	142	5.316722e+01	1.468328e+02	7.029703e-01	7.341639e-01	7.341639e-01	4
89	89	41	157	5.316722e+01	1.468328e+02	7.929293e-01	7.341639e-01	7.341639e-01	4
90	90	65	151	5.316722e+01	1.468328e+02	6.990741e-01	7.341639e-01	7.341639e-01	4
91	91	47	143	5.316722e+01	1.468328e+02	7.526316e-01	7.341639e-01	7.341639e-01	4
92	92	53	157	5.316722e+01	1.468328e+02	7.476190e-01	7.341639e-01	7.341639e-01	4
93	93	48	153	5.316722e+01	1.468328e+02	7.611940e-01	7.341639e-01	7.341639e-01	4
94	94	54	157	5.316722e+01	1.468328e+02	7.440758e-01	7.341639e-01	7.341639e-01	4
95	95	55	143	5.316722e+01	1.468328e+02	7.222222e-01	7.341639e-01	7.341639e-01	4
96	96	55	149	5.316722e+01	1.468328e+02	7.303922e-01	7.341639e-01	7.341639e-01	4
97	97	46	151	5.316722e+01	1.468328e+02	7.664975e-01	7.341639e-01	7.341639e-01	4
98	98	37	150	5.316722e+01	1.468328e+02	8.021390e-01	7.341639e-01	7.341639e-01	4
99	99	49	139	5.316722e+01	1.468328e+02	7.393617e-01	7.341639e-01	7.341639e-01	4
100	100	52	142	5.316722e+01	1.468328e+02	7.319588e-01	7.341639e-01	7.341639e-01	4
101	101	63	152	5.316722e+01	1.468328e+02	7.069767e-01	7.341639e-01	7.341639e-01	4
102	102	48	129	5.316722e+01	1.468328e+02	7.288136e-01	7.341639e-01	7.341639e-01	4
103	103	41	154	5.316722e+01	1.468328e+02	7.897436e-01	7.341639e-01	7.341639e-01	4
104	104	49	147	5.316722e+01	1.468328e+02	7.500000e-01	7.341639e-01	7.341639e-01	4
105	105	51	140	5.316722e+01	1.468328e+02	7.329843e-01	7.341639e-01	7.341639e-01	4
106	106	57	136	5.316722e+01	1.468328e+02	7.046632e-01	7.341639e-01	7.341639e-01	4
107	107	50	135	5.316722e+01	1.468328e+02	7.297297e-01	7.341639e-01	7.341639e-01	4
108	108	40	156	5.316722e+01	1.468328e+02	7.959184e-01	7.341639e-01	7.341639e-01	4
109	109	58	141	5.316722e+01	1.468328e+02	7.085427e-01	7.341639e-01	7.341639e-01	4
110	110	48	121	5.316722e+01	1.468328e+02	7.159763e-01	7.341639e-01	7.341639e-01	4
111	111	58	137	5.316722e+01	1.468328e+02	7.025641e-01	7.341639e-01	7.341639e-01	4
112	112	42	138	5.316722e+01	1.468328e+02	7.666667e-01	7.341639e-01	7.341639e-01	4
113	113	58	156	5.316722e+01	1.468328e+02	7.289720e-01	7.341639e-01	7.341639e-01	4
114	114	51	155	5.316722e+01	1.468328e+02	7.524272e-01	7.341639e-01	7.341639e-01	4
115	115	41	181	5.316722e+01	1.468328e+02	8.153153e-01	7.341639e-01	7.341639e-01	4
116	116	62	139	5.316722e+01	1.468328e+02	6.915423e-01	7.341639e-01	7.341639e-01	4
117	117	51	154	5.316722e+01	1.468328e+02	7.512195e-01	7.341639e-01	7.341639e-01	4
118	118	50	140	5.316722e+01	1.468328e+02	7.368421e-01	7.341639e-01	7.341639e-01	4
119	119	154	25	1.751568e+02	2.484323e+01	1.396648e-01	1.242161e-01	0	1
120	120	215	0	200	0	0	0	0	1
121	121	191	0	200	0	0	0	0	1
122	122	200	0	200	0	0	0	0	1
123	123	197	0	200	0	0	0	0	1
124	124	208	0	200	0	0	0	0	1
125	125	202	0	200	0	0	0	0	1
126	126	183	0	200	0	0	0	0	1
127	127	222	0	200	0	0	0	0	1
128	128	207	0	200	0	0	0	0	1
129	129	175	0	200	0	0	0	0	1
130	130	198	0	200	0	0	0	0	1
131	131	203	0	200	0	0	0	0	1
132	132	206	0	200	0	0	0	0	1
133	133	187	0	200	0	0	0	0	1
134	134	199	0	200	0	0	0	0	1
135	135	189	0	200	0	0	0	0	1
136	136	183	0	200	0	0	0	0	1
137	137	198	0	200	0	0	0	0	1
138	138	211	0	200	0	0	0	0	1
139	139	193	0	200	0	0	0	0	1
140	140	208	0	200	0	0	0	0	1
141	141	203	0	200	0	0	0	0	1
142	142	210	0	200	0	0	0	0	1
143	143	211	0	200	0	0	0	0	1
144	144	176	0	200	0	0	0	0	1
145	145	195	0	200	0	0	0	0	1
146	146	51	134	5.581712e+01	1.441829e+02	7.243243e-01	7.209144e-01	7.341639e-01	4
147	147	51	159	5.316722e+01	1.468328e+02	7.571429e-01	7.341639e-01	7.341639e-01	4
148	148	53	138	5.316722e+01	1.468328e+02	7.225131e-01	7.341639e-01	7.341639e-01	4
149	149	57	141	5.316722e+01	1.468328e+02	7.121212e-01	7.341639e-01	7.341639e-01	4
150	150	48	155	5.316722e+01	1.468328e+02	7.635468e-01	7.341639e-01	7.341639e-01	4
151	151	60	150	5.316722e+01	1.468328e+02	7.142857e-01	7.341639e-01	7.341639e-01	4
152	152	61	148	5.316722e+01	1.468328e+02	7.081340e-01	7.341639e-01	7.341639e-01	4
153	153	62	164	5.316722e+01	1.468328e+02	7.256637e-01	7.341639e-01	7.341639e-01	4
154	154	43	156	5.316722e+01	1.468328e+02	7.839196e-01	7.341639e-01	7.341639e-01	4
155	155	47	136	5.316722e+01	1.468328e+02	7.431694e-01	7.341639e-01	7.341639e-01	4
156	156	61	138	5.316722e+01	1.468328e+02	6.934673e-01	7.341639e-01	7.341639e-01	4
157	157	50	143	5.316722e+01	1.468328e+02	7.409326e-01	7.341639e-01	7.341639e-01	4
158	158	57	139	5.316722e+01	1.468328e+02	7.091837e-01	7.341639e-01	7.341639e-01	4
159	159	54	128	5.316722e+01	1.468328e+02	7.032967e-01	7.341639e-01	7.341639e-01	4
160	160	45	149	5.316722e+01	1.468328e+02	7.680412e-01	7.341639e-01	7.341639e-01	4
161	161	48	132	5.316722e+01	1.468328e+02	7.333333e-01	7.341639e-01	7.341639e-01	4
162	162	47	169	5.316722e+01	1.468328e+02	7.824074e-01	7.341639e-01	7.341639e-01	4
163	163	65	156	5.316722e+01	1.468328e+02	7.058824e-01	7.341639e-01	7.341639e-01	4
164	164	77	154	5.316722e+01	1.468328e+02	6.666667e-01	7.341639e-01	7.341639e-01	4
165	165	45	115	5.316722e+01	1.468328e+02	7.187500e-01	7.341639e-01	7.341639e-01	4
166	166	59	155	5.316722e+01	1.468328e+02	7.242991e-01	7.341639e-01	7.341639e-01	4
167	167	60	152	5.316722e+01	1.468328e+02	7.169811e-01	7.341639e-01	7.341639e-01	4
168	168	48	141	5.316722e+01	1.468328e+02	7.460317e-01	7.341639e-01	7.341639e-01	4
169	169	48	152	5.316722e+01	1.468328e+02	7.600000e-01	7.341639e-01	7.341639e-01	4
170	170	53	165	5.316722e+01	1.468328e+02	7.568807e-01	7.341639e-01	7.341639e-01	4
171	171	53	164	5.316722e+01	1.468328e+02	7.557604e-01	7.341639e-01	7.341639e-01	4
172	172	61	135	5.316722e+01	1.468328e+02	6.887755e-01	7.341639e-01	7.341639e-01	4
173	173	65	152	5.316722e+01	1.468328e+02	7.004608e-01	7.341639e-01	7.341639e-01	4
174	174	40	138	5.316722e+01	1.468328e+02	7.752809e-01	7.341639e-01	7.341639e-01	4
175	175	50	157	5.316722e+01	1.468328e+02	7.584541e-01	7.341639e-01	7.341639e-01	4
176	176	62	138	5.316722e+01	1.468328e+02	6.900000e-01	7.341639e-01	7.341639e-01	4
177	177	58	133	5.316722e+01	1.468328e+02	6.963351e-01	7.341639e-01	7.341639e-01	4
178	178	54	151	5.316722e+01	1.468328e+02	7.365854e-01	7.341639e-01	7.341639e-01	4
179	179	75	155	5.316722e+01	1.468328e+02	6.739130e-01	7.341639e-01	7.341639e-01	4
180	180	47	156	5.316722e+01	1.468328e+02	7.684729e-01	7.341639e-01	7.341639e-01	4
181	181	63	142	5.316722e+01	1.468328e+02	6.926829e-01	7.341639e-01	7.341639e-01	4
182	182	46	151	5.316722e+01	1.468328e+02	7.664975e-01	7.341639e-01	7.341639e-01	4
183	183	51	146	5.316722e+01	1.468328e+02	7.411168e-01	7.341639e-01	7.341639e-01	4
184	184	74	145	5.316722e+01	1.468328e+02	6.621005e-01	7.341639e-01	7.341639e-01	4
185	185	53	128	5.316722e+01	1.468328e+02	7.071823e-01	7.341639e-01	7.341639e-01	4
186	186	55	150	5.316722e+01	1.468328e+02	7.317073e-01	7.341639e-01	7.341639e-01	4
187	187	53	156	5.316722e+01	1.468328e+02	7.464115e-01	7.341639e-01	7.341639e-01	4
188	188	52	153	5.316722e+01	1.468328e+02	7.463415e-01	7.341639e-01	7.341639e-01	4
189	189	52	152	5.316722e+01	1.468328e+02	7.450980e-01	7.341639e-01	7.341639e-01	4
190	190	52	138	5.316722e+01	1.468328e+02	7.263158e-01	7.341639e-01	7.341639e-01	4
191	191	49	142	5.316722e+01	1.468328e+02	7.434555e-01	7.341639e-01	7.341639e-01	4
192	192	38	170	5.316722e+01	1.468328e+02	8.173077e-01	7.341639e-01	7.341639e-01	4
193	193	44	137	5.316722e+01	1.468328e+02	7.569061e-01	7.341639e-01	7.341639e-01	4
194	194	60	154	5.316722e+01	1.468328e+02	7.196262e-01	7.341639e-01	7.341639e-01	4
195	195	52	142	5.316722e+01	1.468328e+02	7.319588e-01	7.341639e-01	7.341639e-01	4
196	196	49	154	5.316722e+01	1.468328e+02	7.586207e-01	7.341639e-01	7.341639e-01	4
197	197	61	126	5.316722e+01	1.468328e+02	6.737968e-01	7.341639e-01	7.341639e-01	4
198	198	48	158	5.316722e+01	1.468328e+02	7.669903e-01	7.341639e-01	7.341639e-01	4
199	199	57	134	5.316722e+01	1.468328e+02	7.015707e-01	7.341639e-01	7.341639e-01	4
200	200	44	151	5.316722e+01	1.468328e+02	7.743590e-01	7.341639e-01	7.341639e-01	4
