# Supplementary material for: Cochaperones convey the energy of ATP hydrolysis for directional action of Hsp90
Source: Nat Commun. 2024 Jan 17;15:569. doi: 10.1038/s41467-024-44847-6 (PMC10794413; doi:10.1038/s41467-024-44847-6)
Supplement: Supplementary file 6 — Source Data [file 41467_2024_44847_MOESM6_ESM.zip › SourceData_Simulations/1_Simulations_0kT/sim_0kT_mol77of200.txt]

coordinates	89.71	223.29	217.71	223.29
time(s)	frame	Idon(a.u.)	Iacc(a.u.)	Idon ideal(a.u.)	Iacc ideal(a.u.)	FRET	FRET ideal (blurr)	FRET ideal	state sequence
1	1	29	158	3.899653e+01	1.610035e+02	8.449198e-01	8.050174e-01	8.050174e-01	4
2	2	35	157	3.899653e+01	1.610035e+02	8.177083e-01	8.050174e-01	8.050174e-01	4
3	3	39	149	3.899653e+01	1.610035e+02	7.925532e-01	8.050174e-01	8.050174e-01	4
4	4	34	163	3.899653e+01	1.610035e+02	8.274112e-01	8.050174e-01	8.050174e-01	4
5	5	38	164	3.899653e+01	1.610035e+02	8.118812e-01	8.050174e-01	8.050174e-01	4
6	6	44	171	3.899653e+01	1.610035e+02	7.953488e-01	8.050174e-01	8.050174e-01	4
7	7	33	151	3.899653e+01	1.610035e+02	8.206522e-01	8.050174e-01	8.050174e-01	4
8	8	41	159	3.899653e+01	1.610035e+02	7.950000e-01	8.050174e-01	8.050174e-01	4
9	9	32	162	3.899653e+01	1.610035e+02	8.350515e-01	8.050174e-01	8.050174e-01	4
10	10	37	142	3.899653e+01	1.610035e+02	7.932961e-01	8.050174e-01	8.050174e-01	4
11	11	33	186	3.899653e+01	1.610035e+02	8.493151e-01	8.050174e-01	8.050174e-01	4
12	12	29	161	3.899653e+01	1.610035e+02	8.473684e-01	8.050174e-01	8.050174e-01	4
13	13	32	159	3.899653e+01	1.610035e+02	8.324607e-01	8.050174e-01	8.050174e-01	4
14	14	43	168	3.899653e+01	1.610035e+02	7.962085e-01	8.050174e-01	8.050174e-01	4
15	15	47	145	3.899653e+01	1.610035e+02	7.552083e-01	8.050174e-01	8.050174e-01	4
16	16	31	164	3.899653e+01	1.610035e+02	8.410256e-01	8.050174e-01	8.050174e-01	4
17	17	47	151	3.899653e+01	1.610035e+02	7.626263e-01	8.050174e-01	8.050174e-01	4
18	18	38	152	3.899653e+01	1.610035e+02	8.000000e-01	8.050174e-01	8.050174e-01	4
19	19	41	171	3.899653e+01	1.610035e+02	8.066038e-01	8.050174e-01	8.050174e-01	4
20	20	32	169	3.899653e+01	1.610035e+02	8.407960e-01	8.050174e-01	8.050174e-01	4
21	21	37	154	3.899653e+01	1.610035e+02	8.062827e-01	8.050174e-01	8.050174e-01	4
22	22	40	174	3.899653e+01	1.610035e+02	8.130841e-01	8.050174e-01	8.050174e-01	4
23	23	33	160	3.899653e+01	1.610035e+02	8.290155e-01	8.050174e-01	8.050174e-01	4
24	24	41	156	3.899653e+01	1.610035e+02	7.918782e-01	8.050174e-01	8.050174e-01	4
25	25	39	169	3.899653e+01	1.610035e+02	8.125000e-01	8.050174e-01	8.050174e-01	4
26	26	44	157	3.899653e+01	1.610035e+02	7.810945e-01	8.050174e-01	8.050174e-01	4
27	27	36	145	3.899653e+01	1.610035e+02	8.011050e-01	8.050174e-01	8.050174e-01	4
28	28	35	156	3.899653e+01	1.610035e+02	8.167539e-01	8.050174e-01	8.050174e-01	4
29	29	36	157	3.899653e+01	1.610035e+02	8.134715e-01	8.050174e-01	8.050174e-01	4
30	30	40	170	3.899653e+01	1.610035e+02	8.095238e-01	8.050174e-01	8.050174e-01	4
31	31	46	141	3.899653e+01	1.610035e+02	7.540107e-01	8.050174e-01	8.050174e-01	4
32	32	38	174	3.899653e+01	1.610035e+02	8.207547e-01	8.050174e-01	8.050174e-01	4
33	33	50	175	3.899653e+01	1.610035e+02	7.777778e-01	8.050174e-01	8.050174e-01	4
34	34	31	143	3.899653e+01	1.610035e+02	8.218391e-01	8.050174e-01	8.050174e-01	4
35	35	48	152	3.899653e+01	1.610035e+02	7.600000e-01	8.050174e-01	8.050174e-01	4
36	36	40	180	3.899653e+01	1.610035e+02	8.181818e-01	8.050174e-01	8.050174e-01	4
37	37	48	169	3.899653e+01	1.610035e+02	7.788018e-01	8.050174e-01	8.050174e-01	4
38	38	37	136	3.899653e+01	1.610035e+02	7.861272e-01	8.050174e-01	8.050174e-01	4
39	39	34	145	3.899653e+01	1.610035e+02	8.100559e-01	8.050174e-01	8.050174e-01	4
40	40	27	161	3.899653e+01	1.610035e+02	8.563830e-01	8.050174e-01	8.050174e-01	4
41	41	41	161	3.899653e+01	1.610035e+02	7.970297e-01	8.050174e-01	8.050174e-01	4
42	42	37	169	3.899653e+01	1.610035e+02	8.203883e-01	8.050174e-01	8.050174e-01	4
43	43	45	152	3.899653e+01	1.610035e+02	7.715736e-01	8.050174e-01	8.050174e-01	4
44	44	38	137	3.899653e+01	1.610035e+02	7.828571e-01	8.050174e-01	8.050174e-01	4
45	45	38	163	3.899653e+01	1.610035e+02	8.109453e-01	8.050174e-01	8.050174e-01	4
46	46	37	169	3.899653e+01	1.610035e+02	8.203883e-01	8.050174e-01	8.050174e-01	4
47	47	37	150	3.899653e+01	1.610035e+02	8.021390e-01	8.050174e-01	8.050174e-01	4
48	48	44	131	3.899653e+01	1.610035e+02	7.485714e-01	8.050174e-01	8.050174e-01	4
49	49	41	158	3.899653e+01	1.610035e+02	7.939698e-01	8.050174e-01	8.050174e-01	4
50	50	49	166	3.899653e+01	1.610035e+02	7.720930e-01	8.050174e-01	8.050174e-01	4
51	51	32	164	3.899653e+01	1.610035e+02	8.367347e-01	8.050174e-01	8.050174e-01	4
52	52	39	147	3.899653e+01	1.610035e+02	7.903226e-01	8.050174e-01	8.050174e-01	4
53	53	33	169	3.899653e+01	1.610035e+02	8.366337e-01	8.050174e-01	8.050174e-01	4
54	54	39	150	3.899653e+01	1.610035e+02	7.936508e-01	8.050174e-01	8.050174e-01	4
55	55	34	166	3.899653e+01	1.610035e+02	8.300000e-01	8.050174e-01	8.050174e-01	4
56	56	42	167	3.899653e+01	1.610035e+02	7.990431e-01	8.050174e-01	8.050174e-01	4
57	57	44	129	3.899653e+01	1.610035e+02	7.456647e-01	8.050174e-01	8.050174e-01	4
58	58	38	159	3.899653e+01	1.610035e+02	8.071066e-01	8.050174e-01	8.050174e-01	4
59	59	39	145	3.899653e+01	1.610035e+02	7.880435e-01	8.050174e-01	8.050174e-01	4
60	60	48	164	3.899653e+01	1.610035e+02	7.735849e-01	8.050174e-01	8.050174e-01	4
61	61	53	179	3.899653e+01	1.610035e+02	7.715517e-01	8.050174e-01	8.050174e-01	4
62	62	28	133	3.899653e+01	1.610035e+02	8.260870e-01	8.050174e-01	8.050174e-01	4
63	63	35	155	3.899653e+01	1.610035e+02	8.157895e-01	8.050174e-01	8.050174e-01	4
64	64	37	155	3.899653e+01	1.610035e+02	8.072917e-01	8.050174e-01	8.050174e-01	4
65	65	39	165	3.899653e+01	1.610035e+02	8.088235e-01	8.050174e-01	8.050174e-01	4
66	66	31	137	3.899653e+01	1.610035e+02	8.154762e-01	8.050174e-01	8.050174e-01	4
67	67	49	155	3.899653e+01	1.610035e+02	7.598039e-01	8.050174e-01	8.050174e-01	4
68	68	34	181	3.899653e+01	1.610035e+02	8.418605e-01	8.050174e-01	8.050174e-01	4
69	69	37	161	3.899653e+01	1.610035e+02	8.131313e-01	8.050174e-01	8.050174e-01	4
70	70	47	174	3.899653e+01	1.610035e+02	7.873303e-01	8.050174e-01	8.050174e-01	4
71	71	48	171	3.899653e+01	1.610035e+02	7.808219e-01	8.050174e-01	8.050174e-01	4
72	72	41	170	3.899653e+01	1.610035e+02	8.056872e-01	8.050174e-01	8.050174e-01	4
73	73	41	167	3.899653e+01	1.610035e+02	8.028846e-01	8.050174e-01	8.050174e-01	4
74	74	29	172	3.899653e+01	1.610035e+02	8.557214e-01	8.050174e-01	8.050174e-01	4
75	75	38	164	3.899653e+01	1.610035e+02	8.118812e-01	8.050174e-01	8.050174e-01	4
76	76	42	179	3.899653e+01	1.610035e+02	8.099548e-01	8.050174e-01	8.050174e-01	4
77	77	29	146	3.899653e+01	1.610035e+02	8.342857e-01	8.050174e-01	8.050174e-01	4
78	78	119	109	9.937691e+01	1.006231e+02	4.780702e-01	5.031154e-01	2.280476e-01	1
79	79	167	49	1.543905e+02	4.560952e+01	2.268519e-01	2.280476e-01	2.280476e-01	1
80	80	148	49	1.543905e+02	4.560952e+01	2.487310e-01	2.280476e-01	2.280476e-01	1
81	81	151	50	1.543905e+02	4.560952e+01	2.487562e-01	2.280476e-01	2.280476e-01	1
82	82	144	40	1.543905e+02	4.560952e+01	2.173913e-01	2.280476e-01	2.280476e-01	1
83	83	170	37	1.543905e+02	4.560952e+01	1.787440e-01	2.280476e-01	2.280476e-01	1
84	84	159	43	1.543905e+02	4.560952e+01	2.128713e-01	2.280476e-01	2.280476e-01	1
85	85	156	51	1.543905e+02	4.560952e+01	2.463768e-01	2.280476e-01	2.280476e-01	1
86	86	151	56	1.543905e+02	4.560952e+01	2.705314e-01	2.280476e-01	2.280476e-01	1
87	87	147	61	1.543905e+02	4.560952e+01	2.932692e-01	2.280476e-01	2.280476e-01	1
88	88	172	58	1.543905e+02	4.560952e+01	2.521739e-01	2.280476e-01	2.280476e-01	1
89	89	150	50	1.543905e+02	4.560952e+01	2.500000e-01	2.280476e-01	2.280476e-01	1
90	90	151	47	1.543905e+02	4.560952e+01	2.373737e-01	2.280476e-01	2.280476e-01	1
91	91	136	38	1.543905e+02	4.560952e+01	2.183908e-01	2.280476e-01	2.280476e-01	1
92	92	55	134	6.131075e+01	1.386893e+02	7.089947e-01	6.934463e-01	8.050174e-01	4
93	93	33	145	3.899653e+01	1.610035e+02	8.146067e-01	8.050174e-01	8.050174e-01	4
94	94	33	168	3.899653e+01	1.610035e+02	8.358209e-01	8.050174e-01	8.050174e-01	4
95	95	58	154	3.899653e+01	1.610035e+02	7.264151e-01	8.050174e-01	8.050174e-01	4
96	96	42	166	3.899653e+01	1.610035e+02	7.980769e-01	8.050174e-01	8.050174e-01	4
97	97	39	185	3.899653e+01	1.610035e+02	8.258929e-01	8.050174e-01	8.050174e-01	4
98	98	36	182	3.899653e+01	1.610035e+02	8.348624e-01	8.050174e-01	8.050174e-01	4
99	99	30	165	3.899653e+01	1.610035e+02	8.461538e-01	8.050174e-01	8.050174e-01	4
100	100	53	163	3.899653e+01	1.610035e+02	7.546296e-01	8.050174e-01	8.050174e-01	4
101	101	42	164	3.899653e+01	1.610035e+02	7.961165e-01	8.050174e-01	8.050174e-01	4
102	102	47	167	3.899653e+01	1.610035e+02	7.803738e-01	8.050174e-01	8.050174e-01	4
103	103	39	141	3.899653e+01	1.610035e+02	7.833333e-01	8.050174e-01	8.050174e-01	4
104	104	31	166	3.899653e+01	1.610035e+02	8.426396e-01	8.050174e-01	8.050174e-01	4
105	105	44	147	3.899653e+01	1.610035e+02	7.696335e-01	8.050174e-01	8.050174e-01	4
106	106	41	142	3.899653e+01	1.610035e+02	7.759563e-01	8.050174e-01	8.050174e-01	4
107	107	40	160	3.899653e+01	1.610035e+02	8.000000e-01	8.050174e-01	8.050174e-01	4
108	108	35	146	3.899653e+01	1.610035e+02	8.066298e-01	8.050174e-01	8.050174e-01	4
109	109	35	159	3.899653e+01	1.610035e+02	8.195876e-01	8.050174e-01	8.050174e-01	4
110	110	46	162	3.899653e+01	1.610035e+02	7.788462e-01	8.050174e-01	8.050174e-01	4
111	111	47	159	3.899653e+01	1.610035e+02	7.718447e-01	8.050174e-01	8.050174e-01	4
112	112	48	173	3.899653e+01	1.610035e+02	7.828054e-01	8.050174e-01	8.050174e-01	4
113	113	45	172	3.899653e+01	1.610035e+02	7.926267e-01	8.050174e-01	8.050174e-01	4
114	114	46	137	3.899653e+01	1.610035e+02	7.486339e-01	8.050174e-01	8.050174e-01	4
115	115	136	73	1.366933e+02	6.330675e+01	3.492823e-01	3.165337e-01	2.280476e-01	1
116	116	164	54	1.543905e+02	4.560952e+01	2.477064e-01	2.280476e-01	2.280476e-01	1
117	117	169	30	1.543905e+02	4.560952e+01	1.507538e-01	2.280476e-01	2.280476e-01	1
118	118	162	44	1.543905e+02	4.560952e+01	2.135922e-01	2.280476e-01	2.280476e-01	1
119	119	152	44	1.543905e+02	4.560952e+01	2.244898e-01	2.280476e-01	2.280476e-01	1
120	120	156	47	1.543905e+02	4.560952e+01	2.315271e-01	2.280476e-01	2.280476e-01	1
121	121	132	42	1.543905e+02	4.560952e+01	2.413793e-01	2.280476e-01	2.280476e-01	1
122	122	196	48	1.543905e+02	4.560952e+01	1.967213e-01	2.280476e-01	2.280476e-01	1
123	123	139	56	1.543905e+02	4.560952e+01	2.871795e-01	2.280476e-01	2.280476e-01	1
124	124	146	36	1.543905e+02	4.560952e+01	1.978022e-01	2.280476e-01	2.280476e-01	1
125	125	150	37	1.543905e+02	4.560952e+01	1.978610e-01	2.280476e-01	2.280476e-01	1
126	126	135	52	1.543905e+02	4.560952e+01	2.780749e-01	2.280476e-01	2.280476e-01	1
127	127	154	51	1.543905e+02	4.560952e+01	2.487805e-01	2.280476e-01	2.280476e-01	1
128	128	153	39	1.543905e+02	4.560952e+01	2.031250e-01	2.280476e-01	2.280476e-01	1
129	129	158	52	1.543905e+02	4.560952e+01	2.476190e-01	2.280476e-01	2.280476e-01	1
130	130	137	45	1.543905e+02	4.560952e+01	2.472527e-01	2.280476e-01	2.280476e-01	1
131	131	129	52	1.543905e+02	4.560952e+01	2.872928e-01	2.280476e-01	2.280476e-01	1
132	132	148	39	1.543905e+02	4.560952e+01	2.085561e-01	2.280476e-01	2.280476e-01	1
133	133	144	60	1.543905e+02	4.560952e+01	2.941176e-01	2.280476e-01	2.280476e-01	1
134	134	145	53	1.543905e+02	4.560952e+01	2.676768e-01	2.280476e-01	2.280476e-01	1
135	135	152	50	1.543905e+02	4.560952e+01	2.475248e-01	2.280476e-01	2.280476e-01	1
136	136	166	57	1.543905e+02	4.560952e+01	2.556054e-01	2.280476e-01	2.280476e-01	1
137	137	150	48	1.543905e+02	4.560952e+01	2.424242e-01	2.280476e-01	2.280476e-01	1
138	138	154	51	1.543905e+02	4.560952e+01	2.487805e-01	2.280476e-01	2.280476e-01	1
139	139	152	53	1.543905e+02	4.560952e+01	2.585366e-01	2.280476e-01	2.280476e-01	1
140	140	141	50	1.543905e+02	4.560952e+01	2.617801e-01	2.280476e-01	2.280476e-01	1
141	141	153	59	1.543905e+02	4.560952e+01	2.783019e-01	2.280476e-01	2.280476e-01	1
142	142	144	46	1.543905e+02	4.560952e+01	2.421053e-01	2.280476e-01	2.280476e-01	1
143	143	161	41	1.543905e+02	4.560952e+01	2.029703e-01	2.280476e-01	2.280476e-01	1
144	144	130	40	1.543905e+02	4.560952e+01	2.352941e-01	2.280476e-01	2.280476e-01	1
145	145	148	60	1.543905e+02	4.560952e+01	2.884615e-01	2.280476e-01	2.280476e-01	1
146	146	142	36	1.543905e+02	4.560952e+01	2.022472e-01	2.280476e-01	2.280476e-01	1
147	147	146	49	1.543905e+02	4.560952e+01	2.512821e-01	2.280476e-01	2.280476e-01	1
148	148	125	39	1.543905e+02	4.560952e+01	2.378049e-01	2.280476e-01	2.280476e-01	1
149	149	147	48	1.543905e+02	4.560952e+01	2.461538e-01	2.280476e-01	2.280476e-01	1
150	150	152	49	1.543905e+02	4.560952e+01	2.437811e-01	2.280476e-01	2.280476e-01	1
151	151	158	43	1.543905e+02	4.560952e+01	2.139303e-01	2.280476e-01	2.280476e-01	1
152	152	123	38	1.543905e+02	4.560952e+01	2.360248e-01	2.280476e-01	2.280476e-01	1
153	153	151	38	1.543905e+02	4.560952e+01	2.010582e-01	2.280476e-01	2.280476e-01	1
154	154	137	44	1.543905e+02	4.560952e+01	2.430939e-01	2.280476e-01	2.280476e-01	1
155	155	151	47	1.543905e+02	4.560952e+01	2.373737e-01	2.280476e-01	2.280476e-01	1
156	156	163	45	1.543905e+02	4.560952e+01	2.163462e-01	2.280476e-01	2.280476e-01	1
157	157	155	38	1.543905e+02	4.560952e+01	1.968912e-01	2.280476e-01	2.280476e-01	1
158	158	164	45	1.543905e+02	4.560952e+01	2.153110e-01	2.280476e-01	2.280476e-01	1
159	159	140	59	1.543905e+02	4.560952e+01	2.964824e-01	2.280476e-01	2.280476e-01	1
160	160	144	37	1.543905e+02	4.560952e+01	2.044199e-01	2.280476e-01	2.280476e-01	1
161	161	156	48	1.543905e+02	4.560952e+01	2.352941e-01	2.280476e-01	2.280476e-01	1
162	162	164	45	1.543905e+02	4.560952e+01	2.153110e-01	2.280476e-01	2.280476e-01	1
163	163	164	33	1.543905e+02	4.560952e+01	1.675127e-01	2.280476e-01	2.280476e-01	1
164	164	163	54	1.543905e+02	4.560952e+01	2.488479e-01	2.280476e-01	2.280476e-01	1
165	165	159	41	1.543905e+02	4.560952e+01	2.050000e-01	2.280476e-01	2.280476e-01	1
166	166	157	49	1.543905e+02	4.560952e+01	2.378641e-01	2.280476e-01	2.280476e-01	1
167	167	159	47	1.543905e+02	4.560952e+01	2.281553e-01	2.280476e-01	2.280476e-01	1
168	168	156	36	1.543905e+02	4.560952e+01	1.875000e-01	2.280476e-01	2.280476e-01	1
169	169	154	42	1.543905e+02	4.560952e+01	2.142857e-01	2.280476e-01	2.280476e-01	1
170	170	140	48	1.543905e+02	4.560952e+01	2.553191e-01	2.280476e-01	2.280476e-01	1
171	171	168	44	1.543905e+02	4.560952e+01	2.075472e-01	2.280476e-01	2.280476e-01	1
172	172	132	57	1.543905e+02	4.560952e+01	3.015873e-01	2.280476e-01	2.280476e-01	1
173	173	141	50	1.543905e+02	4.560952e+01	2.617801e-01	2.280476e-01	2.280476e-01	1
174	174	152	52	1.543905e+02	4.560952e+01	2.549020e-01	2.280476e-01	2.280476e-01	1
175	175	169	43	1.543905e+02	4.560952e+01	2.028302e-01	2.280476e-01	2.280476e-01	1
176	176	156	48	1.543905e+02	4.560952e+01	2.352941e-01	2.280476e-01	2.280476e-01	1
177	177	142	41	1.543905e+02	4.560952e+01	2.240437e-01	2.280476e-01	2.280476e-01	1
178	178	169	57	1.543905e+02	4.560952e+01	2.522124e-01	2.280476e-01	2.280476e-01	1
179	179	160	48	1.543905e+02	4.560952e+01	2.307692e-01	2.280476e-01	2.280476e-01	1
180	180	163	53	1.543905e+02	4.560952e+01	2.453704e-01	2.280476e-01	2.280476e-01	1
181	181	151	39	1.543905e+02	4.560952e+01	2.052632e-01	2.280476e-01	2.280476e-01	1
182	182	160	45	1.543905e+02	4.560952e+01	2.195122e-01	2.280476e-01	2.280476e-01	1
183	183	156	35	1.543905e+02	4.560952e+01	1.832461e-01	2.280476e-01	2.280476e-01	1
184	184	151	47	1.543905e+02	4.560952e+01	2.373737e-01	2.280476e-01	2.280476e-01	1
185	185	162	43	1.543905e+02	4.560952e+01	2.097561e-01	2.280476e-01	2.280476e-01	1
186	186	151	48	1.543905e+02	4.560952e+01	2.412060e-01	2.280476e-01	2.280476e-01	1
187	187	148	53	1.543905e+02	4.560952e+01	2.636816e-01	2.280476e-01	2.280476e-01	1
188	188	148	51	1.543905e+02	4.560952e+01	2.562814e-01	2.280476e-01	2.280476e-01	1
189	189	160	62	1.543905e+02	4.560952e+01	2.792793e-01	2.280476e-01	2.280476e-01	1
190	190	143	51	1.543905e+02	4.560952e+01	2.628866e-01	2.280476e-01	2.280476e-01	1
191	191	144	44	1.543905e+02	4.560952e+01	2.340426e-01	2.280476e-01	2.280476e-01	1
192	192	151	37	1.543905e+02	4.560952e+01	1.968085e-01	2.280476e-01	2.280476e-01	1
193	193	174	45	1.543905e+02	4.560952e+01	2.054795e-01	2.280476e-01	2.280476e-01	1
194	194	174	55	1.543905e+02	4.560952e+01	2.401747e-01	2.280476e-01	2.280476e-01	1
195	195	147	40	1.543905e+02	4.560952e+01	2.139037e-01	2.280476e-01	2.280476e-01	1
196	196	162	44	1.543905e+02	4.560952e+01	2.135922e-01	2.280476e-01	2.280476e-01	1
197	197	167	40	1.543905e+02	4.560952e+01	1.932367e-01	2.280476e-01	2.280476e-01	1
198	198	63	151	6.132537e+01	1.386746e+02	7.056075e-01	6.933731e-01	8.050174e-01	4
199	199	44	174	3.899653e+01	1.610035e+02	7.981651e-01	8.050174e-01	8.050174e-01	4
200	200	36	159	3.899653e+01	1.610035e+02	8.153846e-01	8.050174e-01	8.050174e-01	4
